# Supplementary material for: Comparing structural and transcriptional drug networks reveals signatures of drug activity and toxicity in transcriptional responses
Source: NPJ Syst Biol Appl. 2017 Aug 25;3:23. doi: 10.1038/s41540-017-0022-3 (PMC5572457; doi:10.1038/s41540-017-0022-3)
Supplement: Supplementary file 5 — Supplementary Table 3 [file 41540_2017_22_MOESM5_ESM.xls]

## Sheet: GO_BP - Prot.Syn
ID	Set name	Set description	ES	p	anisomycin	cephaeline	chloramphenicol	cicloheximide	clindamycin	emetine	primaquine	puromycin
GO:0006694	steroid biosynthetic process	The chemical reactions and pathways resulting in the formation of steroids, compounds with a 1,2,cyclopentanoperhydrophenanthrene nucleus; includes de novo formation and steroid interconversion by modification. [GOC:go_curators]	-0.817832	4.80606e-05	1268	1253	1096	1171	1120	1065	1079	1183
GO:0007601	visual perception	The series of events required for an organism to receive a visual stimulus, convert it to a molecular signal, and recognize and characterize the signal. Visual stimuli are detected in the form of photons and are processed to form an image. [GOC:ai]	0.809377	5.98144e-05	4	71	256	45	187	41	114	134
GO:0009117	nucleotide metabolic process	The chemical reactions and pathways involving a nucleotide, a nucleoside that is esterified with (ortho)phosphate or an oligophosphate at any hydroxyl group on the glycose moiety; may be mono-, di- or triphosphate; this definition includes cyclic nucleotides (nucleoside cyclic phosphates). [GOC:ma]	-0.794293	8.78765e-05	1297	1285	598	1198	1217	1232	1309	1303
GO:0042476	odontogenesis	The process whose specific outcome is the progression of a tooth or teeth over time, from formation to the mature structure(s). A tooth is any hard bony, calcareous, or chitinous organ found in the mouth or pharynx of an animal and used in procuring or masticating food. [GOC:jl, GOC:mah]	0.784781	0.000111585	97	16	168	92	151	52	282	288
GO:0090162	establishment of epithelial cell polarity	The specification and formation of anisotropic intracellular organization of an epithelial cell. [GOC:ascb_2009, GOC:dph, GOC:tb]	0.778632	0.000130016	121	46	290	45	19	91	205	296
GO:0006486	protein glycosylation	A protein modification process that results in the addition of a carbohydrate or carbohydrate derivative unit to a protein amino acid, e.g. the addition of glycan chains to proteins. [GOC:curators, GOC:pr]	-0.767102	0.000172615	1214	1251	999	1283	1116	1253	1059	1282
GO:0071300	cellular response to retinoic acid	Any process that results in a change in state or activity of a cell (in terms of movement, secretion, enzyme production, gene expression, etc.) as a result of a retinoic acid stimulus. [GOC:mah]	0.764028	0.000186033	8	130	315	34	146	190	264	301
GO:0009268	response to pH	Any process that results in a change in state or activity of a cell or an organism (in terms of movement, secretion, enzyme production, gene expression, etc.) as a result of a pH stimulus. pH is a measure of the acidity or basicity of an aqueous solution. [GOC:jl, http://en.wikipedia.org/wiki/PH]	-0.75663	0.000222478	1290	1149	754	1171	1239	1185	1208	1165
GO:0006401	RNA catabolic process	The chemical reactions and pathways resulting in the breakdown of RNA, ribonucleic acid, one of the two main type of nucleic acid, consisting of a long, unbranched macromolecule formed from ribonucleotides joined in 3',5'-phosphodiester linkage. [ISBN:0198506732]	-0.754324	0.000235152	1165	1266	1236	1146	1253	1249	380	1230
GO:0030203	glycosaminoglycan metabolic process	The chemical reactions and pathways involving glycosaminoglycans, any one of a group of polysaccharides that contain amino sugars. Formerly known as mucopolysaccharides, they include hyaluronic acid and chondroitin, which provide lubrication in joints and form part of the matrix of cartilage. The three-dimensional structure of these molecules enables them to trap water, which forms a gel and give…	-0.748943	0.000267429	1215	1298	1188	1139	1238	1307	66	1223
GO:0045736	negative regulation of cyclin-dependent protein serine/threonine kinase activity	Any process that stops, prevents, or reduces the frequency, rate or extent of cyclin-dependent protein serine/threonine kinase activity. [GOC:go_curators, GOC:pr]	0.744043	0.000300423	101	119	341	54	253	109	60	236
GO:0008652	cellular amino acid biosynthetic process	The chemical reactions and pathways resulting in the formation of amino acids, organic acids containing one or more amino substituents. [ISBN:0198506732]	-0.743563	0.000303856	1208	1308	404	1298	1284	1306	1132	1265
GO:0030857	negative regulation of epithelial cell differentiation	Any process that stops, prevents, or reduces the frequency, rate or extent of epithelial cell differentiation. [GOC:mah]	0.743274	0.000305934	187	296	165	251	142	342	247	282
GO:0051145	smooth muscle cell differentiation	The process in which a relatively unspecialized cell acquires specialized features of a smooth muscle cell; smooth muscle lacks transverse striations in its constituent fibers and are almost always involuntary. [CL:0000192, GOC:ai]	0.738182	0.000344928	62	185	37	112	91	43	740	2
GO:0006366	transcription from RNA polymerase II promoter	The synthesis of RNA from a DNA template by RNA polymerase II, originating at an RNA polymerase II promoter. Includes transcription of messenger RNA (mRNA) and certain small nuclear RNAs (snRNAs). [GOC:jl, GOC:txnOH, ISBN:0321000382]	0.733859	0.000381666	2	1	1132	9	719	7	27	23
GO:0006418	tRNA aminoacylation for protein translation	The synthesis of aminoacyl tRNA by the formation of an ester bond between the 3'-hydroxyl group of the most 3' adenosine of the tRNA, to be used in ribosome-mediated polypeptide synthesis. [GOC:ma]	-0.72819	0.000435433	1307	1284	791	1221	1249	1270	1112	1168
GO:0003143	embryonic heart tube morphogenesis	The process in which the anatomical structures of the embryonic heart tube are generated and organized. The embryonic heart tube is an epithelial tube that will give rise to the mature heart. [GOC:mtg_heart]	0.720503	0.000519786	2	48	162	133	208	115	606	66
GO:0032981	mitochondrial respiratory chain complex I assembly	The aggregation, arrangement and bonding together of a set of components to form mitochondrial respiratory chain complex I. [GOC:rph]	-0.718198	0.000547944	1290	1194	1191	1277	1099	1254	572	1304
GO:1901687	glutathione derivative biosynthetic process	The chemical reactions and pathways resulting in the formation of glutathione derivative. [GOC:pr, GOC:TermGenie]	-0.71666	0.000567505	1222	1307	1144	1281	1273	1097	555	1308
GO:0001701	in utero embryonic development	The process whose specific outcome is the progression of the embryo in the uterus over time, from formation of the zygote in the oviduct, to birth. An example of this process is found in Mus musculus. [GOC:go_curators, GOC:mtg_sensu]	0.715603	0.000581331	50	189	348	181	378	309	369	125
GO:0009308	amine metabolic process	The chemical reactions and pathways involving any organic compound that is weakly basic in character and contains an amino or a substituted amino group, as carried out by individual cells. Amines are called primary, secondary, or tertiary according to whether one, two, or three carbon atoms are attached to the nitrogen atom. [GOC:jl, ISBN:0198506732]	0.713297	0.000612603	192	224	381	242	303	50	57	375
GO:0047497	mitochondrion transport along microtubule	The directed movement of a mitochondrion along a microtubule, mediated by motor proteins. [GOC:ecd]	-0.709743	0.000663922	1296	1230	452	1135	1279	1088	1101	1168
GO:0016197	endosomal transport	The directed movement of substances into, out of or mediated by an endosome, a membrane-bounded organelle that carries materials newly ingested by endocytosis. It passes many of the materials to lysosomes for degradation. [ISBN:0198506732]	0.706188	0.00071925	4	40	1030	17	256	8	63	1
GO:0016126	sterol biosynthetic process	The chemical reactions and pathways resulting in the formation of sterols, steroids with one or more hydroxyl groups and a hydrocarbon side-chain in the molecule. [GOC:go_curators]	-0.702056	0.000788971	1259	1283	1078	1308	672	1207	1186	1292
GO:0044267	cellular protein metabolic process	The chemical reactions and pathways involving a specific protein, rather than of proteins in general, occurring at the level of an individual cell. Includes cellular protein modification. [GOC:jl]	-0.701576	0.000797477	1308	1309	379	1306	1241	1307	630	1303
GO:0016584	nucleosome positioning	Ordering of successions of nucleosomes into regular arrays so that nucleosomes are positioned at defined distances from one another. [GOC:bf, PMID:11447119, PMID:8676389]	0.700807	0.000811264	5	6	1238	39	70	4	904	37
GO:0006414	translational elongation	The successive addition of amino acid residues to a nascent polypeptide chain during protein biosynthesis. [GOC:ems]	-0.700519	0.000816492	1299	1305	124	1281	1102	1253	1076	1095
GO:0032722	positive regulation of chemokine production	Any process that activates or increases the frequency, rate, or extent of chemokine production. [GOC:mah]	0.700231	0.000821751	249	368	336	212	398	387	224	81
GO:0046950	cellular ketone body metabolic process	The chemical reactions and pathways involving ketone bodies, any one of the three substances: acetoacetate, D-3-hydroxybutyrate (beta-hydroxybutyrate) or acetone, as carried out by individual cells. Although 3-hydroxybutyrate is not a ketone, it is classed as a ketone body because it exists in an equilibrium with acetoacetate. Ketone bodies may accumulate in excessive amounts in the body in starv…	-0.700231	0.000821751	1202	912	1177	1205	998	1120	1075	1057
GO:0006361	transcription initiation from RNA polymerase I promoter	Any process involved in the assembly of the RNA polymerase I preinitiation complex (PIC) at an RNA polymerase I promoter region of a DNA template, resulting in the subsequent synthesis of RNA from that promoter. The initiation phase includes PIC assembly and the formation of the first few bonds in the RNA chain, including abortive initiation, which occurs when the first few nucleotides are repeat…	0.698982	0.000844909	61	63	236	8	803	24	117	36
GO:0032968	positive regulation of transcription elongation from RNA polymerase II promoter	Any process that activates or increases the frequency, rate or extent of transcription elongation, the extension of an RNA molecule after transcription initiation and promoter clearance by the addition of ribonucleotides, catalyzed by RNA polymerase II. [GOC:mah, GOC:txnOH]	0.696676	0.000889276	3	124	239	17	1068	96	104	112
GO:0043011	myeloid dendritic cell differentiation	The process in which a monocyte acquires the specialized features of a dendritic cell, an immunocompetent cell of the lymphoid and hemopoietic systems and skin. [CL:0000782, GOC:jl]	0.696195	0.000898789	56	37	714	33	1196	34	2	76
GO:0071773	cellular response to BMP stimulus	Any process that results in a change in state or activity of a cell (in terms of movement, secretion, enzyme production, gene expression, etc.) as a result of a bone morphogenetic protein (BMP) stimulus. [GOC:mah, GOC:yaf]	0.69437	0.000935813	12	196	51	179	114	242	1043	168
GO:0051443	positive regulation of ubiquitin-protein ligase activity	Any process that activates, maintains or increases the rate of ubiquitin ligase activity, the catalysis of the reaction: ATP + ubiquitin + protein lysine = AMP + diphosphate + protein N-ubiquityllysine. [EC:6.3.2.19, GOC:ai, GOC:tb]	-0.693313	0.000957895	1232	1040	903	921	1249	949	1216	1020
GO:0055091	phospholipid homeostasis	Any process involved in the maintenance of an internal steady state of phospholipid within an organism or cell. [GOC:BHF, GOC:rl]	0.692064	0.000984619	210	527	245	41	139	228	106	66
GO:0042102	positive regulation of T cell proliferation	Any process that activates or increases the rate or extent of T cell proliferation. [GOC:ai]	0.690046	0.00102927	48	73	577	21	335	62	72	84
GO:0051482	positive regulation of cytosolic calcium ion concentration involved in phospholipase C-activating G-protein coupled signaling pathway	Any process that increases the concentration of calcium ions in the cytosol that occurs as part of a PLC-activating G-protein coupled receptor signaling pathway. G-protein-activated PLC hydrolyses phosphatidylinositol-bisphosphate (PIP2) to release diacylglycerol (DAG) and inositol trisphosphate (IP3). IP3 then binds to calcium release channels in the endoplasmic reticulum (ER) to trigger calcium…	0.68947	0.00104236	135	186	412	171	78	361	209	287
GO:0071599	otic vesicle development	The process whose specific outcome is the progression of the otic vesicle over time, from its formation to the mature structure. The otic vesicle is a transient embryonic structure formed during development of the vertebrate inner ear. [GOC:mah]	0.687164	0.00109633	116	34	308	185	197	31	415	274
GO:0042744	hydrogen peroxide catabolic process	The chemical reactions and pathways resulting in the breakdown of hydrogen peroxide (H2O2). [GOC:jl]	-0.686972	0.00110095	1276	1257	352	1227	1239	1256	842	1222
GO:0015949	nucleobase-containing small molecule interconversion	The chemical reactions and pathways by which a nucleobase, nucleoside or nucleotide small molecule is synthesized from another nucleobase, nucleoside or nucleotide small molecule. [GOC:mah, ISBN:0306444747, ISBN:0471394831]	-0.686972	0.00110095	1309	1307	173	1304	1222	1308	1038	1302
GO:0006006	glucose metabolic process	The chemical reactions and pathways involving glucose, the aldohexose gluco-hexose. D-glucose is dextrorotatory and is sometimes known as dextrose; it is an important source of energy for living organisms and is found free as well as combined in homo- and hetero-oligosaccharides and polysaccharides. [ISBN:0198506732]	-0.686203	0.00111958	1307	1309	265	1262	1221	1308	777	1304
GO:0007275	multicellular organismal development	The biological process whose specific outcome is the progression of a multicellular organism over time from an initial condition (e.g. a zygote or a young adult) to a later condition (e.g. a multicellular animal or an aged adult). [GOC:dph, GOC:ems, GOC:isa_complete, GOC:tb]	0.685146	0.00114569	35	39	252	254	435	105	62	217
GO:0001654	eye development	The process whose specific outcome is the progression of the eye over time, from its formation to the mature structure. The eye is the organ of sight. [GOC:jid, GOC:jl]	0.684377	0.00116503	22	109	421	253	255	153	230	116
GO:0060306	regulation of membrane repolarization	Any process that modulates the establishment or extent of a membrane potential in the polarizing direction towards the resting potential, usually from positive to negative. [GOC:BHF, GOC:dph, GOC:mtg_cardiac_conduct_nov11, GOC:tb]	0.683321	0.00119212	185	227	2	397	358	51	259	420
GO:0006270	DNA replication initiation	The process in which DNA-dependent DNA replication is started; this involves the separation of a stretch of the DNA double helix, the recruitment of DNA polymerases and the initiation of polymerase action. [ISBN:071673706X, ISBN:0815316194]	-0.681303	0.00124547	1294	1099	471	1135	1078	1102	1051	1277
GO:0008089	anterograde axon cargo transport	The directed movement of organelles or molecules along microtubules from the cell body toward the cell periphery in nerve cell axons. [ISBN:0815316194]	-0.680534	0.00126638	1106	1061	1278	1168	1254	1050	1077	720
GO:0045760	positive regulation of action potential	Any process that activates or increases the frequency, rate or extent of action potential creation, propagation or termination. An action potential is a spike of membrane depolarization and repolarization that travels along the membrane of a cell. [GOC:go_curators]	0.679477	0.00129566	141	425	365	83	234	379	129	55
GO:0008544	epidermis development	The process whose specific outcome is the progression of the epidermis over time, from its formation to the mature structure. The epidermis is the outer epithelial layer of a plant or animal, it may be a single layer that produces an extracellular material (e.g. the cuticle of arthropods) or a complex stratified squamous epithelium, as in the case of many vertebrate species. [GOC:go_curators, UBE…	0.678997	0.00130917	50	159	549	72	125	126	262	184
GO:0007166	cell surface receptor signaling pathway	A series of molecular signals initiated by activation of a receptor on the surface of a cell. The pathway begins with binding of an extracellular ligand to a cell surface receptor, or for receptors that signal in the absence of a ligand, by ligand-withdrawal or the activity of a constitutively active receptor. The pathway ends with regulation of a downstream cellular process, e.g. transcription. …	0.67794	0.00133937	133	21	427	178	307	41	297	267
GO:0008654	phospholipid biosynthetic process	The chemical reactions and pathways resulting in the formation of phospholipids, any lipid containing phosphoric acid as a mono- or diester. [ISBN:0198506732]	-0.677171	0.00136174	1296	979	882	1292	1067	1014	1096	1234
GO:0042462	eye photoreceptor cell development	Development of a photoreceptor, a sensory cell in the eye that reacts to the presence of light. They usually contain a pigment that undergoes a chemical change when light is absorbed, thus stimulating a nerve. [GOC:jl, ISBN:0192800981]	0.676403	0.00138446	195	399	349	369	179	233	335	429
GO:0019058	viral life cycle	A set of processes which all viruses follow to ensure survival; includes attachment and entry of the virus particle, decoding of genome information, translation of viral mRNA by host ribosomes, genome replication, and assembly and release of viral particles containing the genome. [ISBN:1555811272]	-0.674385	0.00144578	1303	1305	104	1266	1076	1269	1048	1042
GO:0030433	ER-associated ubiquitin-dependent protein catabolic process	The chemical reactions and pathways resulting in the breakdown of proteins transported from the endoplasmic reticulum and targeted to cytoplasmic proteasomes for degradation. This process acts on misfolded proteins as well as in the regulated degradation of correctly folded proteins. [GOC:mah, GOC:rb, PMID:14607247, PMID:19520858]	-0.674385	0.00144578	1271	1309	1221	1291	398	1307	1042	1093
GO:0006935	chemotaxis	The directed movement of a motile cell or organism, or the directed growth of a cell guided by a specific chemical concentration gradient. Movement may be towards a higher concentration (positive chemotaxis) or towards a lower concentration (negative chemotaxis). [ISBN:0198506732]	0.674385	0.00144578	123	174	71	93	267	231	613	268
GO:0032201	telomere maintenance via semi-conservative replication	The process in which telomeric DNA is synthesized semi-conservatively by the conventional replication machinery and telomeric accessory factors. [GOC:vw, PMID:16598261]	-0.674385	0.00144578	1290	1136	298	1229	1042	1172	1262	1280
GO:0000085	mitotic G2 phase	The cell cycle 'gap' phase which is the interval between the completion of DNA synthesis and the beginning of DNA segregation by mitosis. [GOC:mtg_cell_cycle]	-0.674097	0.00145475	1307	1294	913	1006	878	1299	1266	1306
GO:0006955	immune response	Any immune system process that functions in the calibrated response of an organism to a potential internal or invasive threat. [GO_REF:0000022, GOC:add, GOC:mtg_15nov05]	0.673905	0.00146075	32	66	506	65	294	98	105	50
GO:0006271	DNA strand elongation involved in DNA replication	The process in which a DNA strand is synthesized from template DNA during replication by the action of polymerases, which add nucleotides to the 3' end of the nascent DNA strand. [ISBN:071673706X, ISBN:0815316194]	-0.673616	0.0014698	1298	1211	275	1228	1041	1276	1153	1282
GO:0031054	pre-miRNA processing	Any process involved in the conversion of a pre-microRNA transcript into a mature microRNA molecule. [GOC:sl, PMID:15211354]	-0.671022	0.00155364	1018	902	1132	974	1044	878	927	874
GO:0048711	positive regulation of astrocyte differentiation	Any process that activates or increases the frequency, rate or extent of astrocyte differentiation. [GOC:vp, PMID:15139015]	0.669773	0.00159557	110	252	1112	82	62	206	274	8
GO:0001568	blood vessel development	The process whose specific outcome is the progression of a blood vessel over time, from its formation to the mature structure. The blood vessel is the vasculature carrying blood. [GOC:hjd, UBERON:0001981]	0.669293	0.00161197	3	88	111	30	310	52	1188	86
GO:0043101	purine-containing compound salvage	Any process that generates a purine-containing compound, any nucleobase, nucleoside, nucleotide or nucleic acid that contains a purine base, from derivatives of them without de novo synthesis. [CHEBI:26401, GOC:jl]	-0.668716	0.00163187	1047	1225	1228	1108	1302	979	871	1289
GO:0050871	positive regulation of B cell activation	Any process that activates or increases the frequency, rate or extent of B cell activation. [GOC:ai]	0.668236	0.00164862	155	13	1084	276	95	21	72	5
GO:0006954	inflammatory response	The immediate defensive reaction (by vertebrate tissue) to infection or injury caused by chemical or physical agents. The process is characterized by local vasodilation, extravasation of plasma into intercellular spaces and accumulation of white blood cells and macrophages. [GO_REF:0000022, GOC:mtg_15nov05, ISBN:0198506732]	0.667948	0.00165875	136	105	371	42	440	126	49	70
GO:0001932	regulation of protein phosphorylation	Any process that modulates the frequency, rate or extent of addition of phosphate groups into an amino acid in a protein. [GOC:hjd]	0.667467	0.00167576	169	156	206	132	869	130	92	277
GO:0022417	protein maturation by protein folding	The process of assisting in the covalent and noncovalent assembly of single chain polypeptides or multisubunit complexes into the correct tertiary structure that results in the attainment of the full functional capacity of a protein. [GOC:isa_complete]	-0.667467	0.00167576	1231	1299	1184	1085	1113	1214	236	1033
GO:0002690	positive regulation of leukocyte chemotaxis	Any process that activates or increases the frequency, rate, or extent of leukocyte chemotaxis. [GOC:add]	0.667179	0.00168604	159	158	441	151	201	99	422	263
GO:0008152	metabolic process	The chemical reactions and pathways, including anabolism and catabolism, by which living organisms transform chemical substances. Metabolic processes typically transform small molecules, but also include macromolecular processes such as DNA repair and replication, and protein synthesis and degradation. [GOC:go_curators, ISBN:0198547684]	-0.666987	0.00169293	1300	1261	433	1256	1013	1269	1196	1278
GO:0006268	DNA unwinding involved in DNA replication	The process in which interchain hydrogen bonds between two strands of DNA are broken or 'melted', generating unpaired template strands for DNA replication. [ISBN:071673706X, ISBN:0815316194]	-0.66545	0.00174898	1298	1258	670	1250	959	1264	1194	1300
GO:0006641	triglyceride metabolic process	The chemical reactions and pathways involving triglyceride, any triester of glycerol. The three fatty acid residues may all be the same or differ in any permutation. Triglycerides are important components of plant oils, animal fats and animal plasma lipoproteins. [ISBN:0198506732]	-0.665161	0.00175968	1057	1289	1030	1153	499	1305	1064	1304
GO:0042517	positive regulation of tyrosine phosphorylation of Stat3 protein	Any process that activates or increases the frequency, rate or extent of the introduction of a phosphate group to a tyrosine residue of a Stat3 protein. [GOC:jl, PMID:11426647]	0.664681	0.00177765	6	11	594	77	581	45	22	117
GO:0070301	cellular response to hydrogen peroxide	Any process that results in a change in state or activity of a cell (in terms of movement, secretion, enzyme production, gene expression, etc.) as a result of a hydrogen peroxide (H2O2) stimulus. [CHEBI:16240, GOC:mah]	0.663912	0.00180675	16	43	752	1	332	92	3	118
GO:0006281	DNA repair	The process of restoring DNA after damage. Genomes are subject to damage by chemical and physical agents in the environment (e.g. UV and ionizing radiations, chemical mutagens, fungal and bacterial toxins, etc.) and by free radicals or alkylating agents endogenously generated in metabolism. DNA is also damaged because of errors during its replication. A variety of different DNA repair pathways ha…	-0.662855	0.00184749	1291	1121	605	1239	1027	1195	1142	1252
GO:0006621	protein retention in ER lumen	The retention in the endoplasmic reticulum (ER) lumen of soluble resident proteins. Sorting receptors retrieve proteins with ER localization signals, such as KDEL and HDEL sequences or some transmembrane domains, that have escaped to the cis-Golgi network and return them to the ER. Abnormally folded proteins and unassembled subunits are also selectively retained in the ER. [ISBN:0716731363, PMID:…	-0.662375	0.00186629	1293	1303	751	1309	1190	1306	688	1299
GO:0043928	exonucleolytic nuclear-transcribed mRNA catabolic process involved in deadenylation-dependent decay	The chemical reactions and pathways resulting in the breakdown of the transcript body of a nuclear-transcribed mRNA that occurs when the ends are not protected by the 3'-poly(A) tail. [GOC:mtg_mpo]	-0.662087	0.00187765	1151	1174	508	1121	1026	1227	1224	1157
GO:0045617	negative regulation of keratinocyte differentiation	Any process that stops, prevents, or reduces the frequency, rate or extent of keratinocyte differentiation. [GOC:go_curators]	0.662087	0.00187765	17	145	74	284	165	209	261	571
GO:0042326	negative regulation of phosphorylation	Any process that stops, prevents or decreases the rate of addition of phosphate groups to a molecule. [GOC:jl]	0.661799	0.00188908	20	55	362	25	448	37	386	19
GO:0048205	COPI coating of Golgi vesicle	The addition of COPI proteins and adaptor proteins to Golgi membranes during the formation of transport vesicles, forming a vesicle coat. [GOC:jid, GOC:mah, ISBN:0716731363, PMID:10219233]	-0.661318	0.00190827	1104	1290	1031	1025	1188	1307	1124	279
GO:2000060	positive regulation of protein ubiquitination involved in ubiquitin-dependent protein catabolic process	Any process that activates or increases the frequency, rate or extent of protein ubiquitination involved in ubiquitin-dependent protein catabolic process. [GOC:BHF]	-0.658724	0.00201507	858	1003	1268	1093	1132	1059	1048	1302
GO:0006386	termination of RNA polymerase III transcription	The process in which transcription by RNA polymerase III is terminated; Pol III has an intrinsic ability to terminate transcription upon incorporation of 4 to 6 contiguous U residues. [GOC:mah, PMID:12944462]	-0.656995	0.00208932	1226	1183	1209	1214	823	1239	40	1231
GO:0006385	transcription elongation from RNA polymerase III promoter	The extension of an RNA molecule after transcription initiation and promoter clearance at an RNA polymerase III promoter by the addition of ribonucleotides catalyzed by RNA polymerase III. [GOC:mah, GOC:txnOH]	-0.656995	0.00208932	1226	1183	1209	1214	823	1239	40	1231
GO:0006363	termination of RNA polymerase I transcription	The process in which the synthesis of an RNA molecule by RNA polymerase I using a DNA template is completed. RNAP I termination requires binding of a terminator protein so specific sequences downstream of the transcription unit. [GOC:mah, GOC:txnOH, PMID:10684922]	0.656995	0.00208932	110	95	415	25	837	76	104	127
GO:0042178	xenobiotic catabolic process	The chemical reactions and pathways resulting in the breakdown of a xenobiotic compound, a compound foreign to living organisms. Used of chemical compounds, e.g. a xenobiotic chemical, such as a pesticide. [GOC:jl]	-0.656706	0.00210194	1145	1252	1019	1278	1259	1300	763	1126
GO:0032611	interleukin-1 beta production	The appearance of interleukin-1 beta due to biosynthesis or secretion following a cellular stimulus, resulting in an increase in its intracellular or extracellular levels. [GOC:mah]	0.65392	0.00222762	131	16	58	3	1205	19	525	75
GO:0006614	SRP-dependent cotranslational protein targeting to membrane	The targeting of proteins to a membrane that occurs during translation and is dependent upon two key components, the signal-recognition particle (SRP) and the SRP receptor. SRP is a cytosolic particle that transiently binds to the endoplasmic reticulum (ER) signal sequence in a nascent protein, to the large ribosomal unit, and to the SRP receptor in the ER membrane. [ISBN:0716731363]	-0.652095	0.0023137	1308	1305	99	1309	1013	1306	1038	1133
GO:0032205	negative regulation of telomere maintenance	Any process that stops, prevents, or reduces the frequency, rate or extent of a process that affects and monitors the activity of telomeric proteins and the length of telomeric DNA. [GOC:mah]	0.651614	0.00233686	110	112	983	114	897	134	3	101
GO:0051297	centrosome organization	A process that is carried out at the cellular level which results in the assembly, arrangement of constituent parts, or disassembly of a centrosome, a structure comprised of a pair of centrioles and peri-centriolar material from which a microtubule spindle apparatus is organized. [GOC:ai, GOC:dph, GOC:jl, GOC:mah]	-0.651326	0.00235085	1101	1250	245	1012	1205	1117	1042	1200
GO:0060484	lung-associated mesenchyme development	The biological process whose specific outcome is the progression of a lung-associated mesenchyme from an initial condition to its mature state. This process begins with the formation of lung-associated mesenchyme and ends with the mature structure. Lung-associated mesenchyme is the tissue made up of loosely connected mesenchymal cells in the lung. [GOC:dph, GOC:mtg_lung]	0.650269	0.00240285	160	77	184	339	279	61	463	297
GO:0015671	oxygen transport	The directed movement of oxygen (O2) into, out of or within a cell, or between cells, by means of some agent such as a transporter or pore. [GOC:ai]	0.649789	0.00242683	230	94	195	46	279	300	25	1048
GO:0045165	cell fate commitment	The commitment of cells to specific cell fates and their capacity to differentiate into particular kinds of cells. Positional information is established through protein signals that emanate from a localized source within a cell (the initial one-cell zygote) or within a developmental field. [ISBN:0716731185]	0.64902	0.00246566	10	137	259	89	732	95	301	188
GO:0016255	attachment of GPI anchor to protein	A transamidation reaction that results in the cleavage of the polypeptide chain and the concomitant transfer of the GPI anchor to the newly formed carboxy-terminal amino acid of the anchored protein. The cleaved C-terminal contains the C-terminal GPI signal sequence of the newly synthesized polypeptide chain. [ISBN:0879695595]	-0.645657	0.00264242	892	1158	1293	867	1187	841	936	932
GO:0045927	positive regulation of growth	Any process that activates or increases the rate or extent of growth, the increase in size or mass of all or part of an organism. [GOC:go_curators]	-0.644889	0.00268443	987	1306	840	1192	1199	1150	849	1048
GO:0006259	DNA metabolic process	Any cellular metabolic process involving deoxyribonucleic acid. This is one of the two main types of nucleic acid, consisting of a long, unbranched macromolecule formed from one, or more commonly, two, strands of linked deoxyribonucleotides. [ISBN:0198506732]	-0.644696	0.00269503	1167	989	1174	1309	1234	1283	141	1307
GO:0016266	O-glycan processing	The stepwise addition of carbohydrate or carbohydrate derivative residues to the initially added O-linked residue (usually GalNAc) to form a core O-glycan structure. [GOC:mah, GOC:pr, PMID:10580130]	-0.643928	0.00273782	1247	1235	850	1166	472	1296	1259	1306
GO:0021537	telencephalon development	The process whose specific outcome is the progression of the telencephalon over time, from its formation to the mature structure. The telencephalon is the paired anteriolateral division of the prosencephalon plus the lamina terminalis from which the olfactory lobes, cerebral cortex, and subcortical nuclei are derived. [GO_REF:0000021, GOC:cls, GOC:dgh, GOC:dph, GOC:jid, GOC:mtg_15jun06, PMID:1262…	0.642102	0.00284196	161	310	706	108	184	213	292	53
GO:0006695	cholesterol biosynthetic process	The chemical reactions and pathways resulting in the formation of cholesterol, cholest-5-en-3 beta-ol, the principal sterol of vertebrates and the precursor of many steroids, including bile acids and steroid hormones. [GOC:ai]	-0.642102	0.00284196	1207	1306	483	1304	1000	1305	1123	1278
GO:0006119	oxidative phosphorylation	The phosphorylation of ADP to ATP that accompanies the oxidation of a metabolite through the operation of the respiratory chain. Oxidation of compounds establishes a proton gradient across the membrane, providing the energy for ATP synthesis. [ISBN:0198506732, ISBN:0471331309]	-0.641622	0.00286997	1309	1297	248	1163	543	1307	1193	1212
GO:0019083	viral transcription	The process by which a viral genome, or part of a viral genome, is transcribed within the host cell. [GOC:jl, ISBN:0781702534]	-0.641334	0.0028869	1305	1295	141	1279	1058	1251	1110	999
GO:0048806	genitalia development	The process whose specific outcome is the progression of the genitalia over time, from its formation to the mature structure. [GOC:jid]	-0.640853	0.00291531	1229	1211	143	1167	114	1162	1270	1207
GO:0006749	glutathione metabolic process	The chemical reactions and pathways involving glutathione, the tripeptide glutamylcysteinylglycine, which acts as a coenzyme for some enzymes and as an antioxidant in the protection of sulfhydryl groups in enzymes and other proteins; it has a specific role in the reduction of hydrogen peroxide (H2O2) and oxidized ascorbate, and it participates in the gamma-glutamyl cycle. [CHEBI:16856, ISBN:01985…	-0.639796	0.00297874	1301	1309	997	1308	1102	1306	126	1307
GO:0010575	positive regulation vascular endothelial growth factor production	Any process that increases or activates the frequency, rate, or extent of production of vascular endothelial growth factor. [GOC:BHF, GOC:rl]	0.639796	0.00297874	79	72	991	15	137	106	249	313
GO:0006493	protein O-linked glycosylation	A protein glycosylation process in which a carbohydrate or carbohydrate derivative unit is added to a protein via the hydroxyl group of peptidyl-serine, peptidyl-threonine, peptidyl-hydroxylysine, or peptidyl-hydroxyproline, or via the phenol group of peptidyl-tyrosine, forming an O-glycan. [GOC:pr, ISBN:0879695595, RESID:AA0153, RESID:AA0154, RESID:AA0155, RESID:AA0157, RESID:AA0212]	-0.639316	0.00300799	1201	1268	655	1265	682	1301	1160	1242
GO:0042339	keratan sulfate metabolic process	The chemical reactions and pathways involving keratan sulfate, a glycosaminoglycan with repeat units consisting of beta-1,4-linked D-galactopyranosyl-beta-(1,4)-N-acetyl-D-glucosamine 6-sulfate and with variable amounts of fucose, sialic acid and mannose units; keratan sulfate chains are covalently linked by a glycosidic attachment through the trisaccharide galactosyl-galactosyl-xylose to peptidy…	-0.638739	0.00304344	1200	1265	832	1144	859	1214	1004	1112
GO:0043117	positive regulation of vascular permeability	Any process that increases the extent to which blood vessels can be pervaded by fluid. [GOC:jl]	0.636241	0.00320156	1109	51	532	20	154	86	104	49
GO:0045717	negative regulation of fatty acid biosynthetic process	Any process that stops, prevents, or reduces the frequency, rate or extent of the chemical reactions and pathways resulting in the formation of fatty acids. [GOC:go_curators]	-0.634704	0.00330259	1286	1154	237	1285	1215	1302	369	1308
GO:0071222	cellular response to lipopolysaccharide	Any process that results in a change in state or activity of a cell (in terms of movement, secretion, enzyme production, gene expression, etc.) as a result of a lipopolysaccharide stimulus; lipopolysaccharide is a major component of the cell wall of gram-negative bacteria. [GOC:mah]	0.633167	0.00340655	108	6	700	2	376	29	158	53
GO:0050869	negative regulation of B cell activation	Any process that stops, prevents, or reduces the frequency, rate or extent of B cell activation. [GOC:ai]	0.63259	0.00344631	486	35	330	50	87	212	384	143
GO:0050714	positive regulation of protein secretion	Any process that activates or increases the frequency, rate or extent of the controlled release of a protein from a cell. [GOC:ai]	0.632398	0.00345966	355	34	514	107	159	103	84	55
GO:0010259	multicellular organismal aging	An aging process that has as participant a whole multicellular organism. Multicellular organism aging includes loss of functions such as resistance to disease, homeostasis, and fertility, as well as wear and tear. Multicellular organisms aging includes processes like cellular senescence and organ senescence, but is more inclusive. May precede death (GO:0016265) of an organism and may succeed deve…	-0.63211	0.00347977	987	1232	1170	1048	995	1301	11	1079
GO:0006096	glycolysis	The chemical reactions and pathways resulting in the breakdown of a monosaccharide (generally glucose) into pyruvate, with the concomitant production of a small amount of ATP. Glycolysis begins with phosphorylation of a monosaccharide (generally glucose) on the sixth carbon by a hexokinase, and ends with the production of pyruvate. Pyruvate may be converted to ethanol, lactate, or other small mol…	-0.63163	0.00351353	1303	1278	51	1295	1150	1305	521	1304
GO:0001502	cartilage condensation	The condensation of mesenchymal cells that have been committed to differentiate into chondrocytes. [ISBN:0878932437]	0.631341	0.00353393	324	306	109	70	15	1145	26	233
GO:0000722	telomere maintenance via recombination	Any recombinational process that contributes to the maintenance of proper telomeric length. [GOC:elh, PMID:11850777]	-0.630861	0.00356817	1277	1166	343	1190	961	1149	1262	1285
GO:0006302	double-strand break repair	The repair of double-strand breaks in DNA via homologous and nonhomologous mechanisms to reform a continuous DNA helix. [GOC:elh]	-0.630092	0.00362359	1234	1183	109	1224	911	1274	1148	1170
GO:0007389	pattern specification process	Any developmental process that results in the creation of defined areas or spaces within an organism to which cells respond and eventually are instructed to differentiate. [GOC:go_curators, GOC:isa_complete, ISBN:0521436125]	0.629804	0.00364458	14	60	45	86	637	273	326	238
GO:0014898	cardiac muscle hypertrophy in response to stress	The physiological enlargement or overgrowth of all or part of the heart muscle due to an increase in size (not length) of individual cardiac muscle fibers, without cell division, as a result of a disturbance in organismal or cellular homeostasis. [GOC:BHF, GOC:mtg_cardiac_conduct_nov11, GOC:mtg_muscle]	0.629804	0.00364458	276	326	127	755	106	161	273	134
GO:0032755	positive regulation of interleukin-6 production	Any process that activates or increases the frequency, rate, or extent of interleukin-6 production. [GOC:mah]	0.629804	0.00364458	225	154	58	125	679	133	326	22
GO:0006625	protein targeting to peroxisome	The process of directing proteins towards the peroxisome, usually using signals contained within the protein. [GOC:ai]	0.629324	0.0036798	82	92	923	5	788	104	79	163
GO:0043039	tRNA aminoacylation	The chemical reactions and pathways by which the various amino acids become bonded to their corresponding tRNAs. The most common route for synthesis of aminoacyl tRNA is by the formation of an ester bond between the 3'-hydroxyl group of the most 3' adenosine of the tRNA, usually catalyzed by the cognate aminoacyl-tRNA ligase. A given aminoacyl-tRNA ligase aminoacylates all species of an isoaccept…	-0.628747	0.00372249	1161	1202	1157	1091	819	1128	905	1264
GO:0015804	neutral amino acid transport	The directed movement of neutral amino acids, amino acids with no net charge, into, out of or within a cell, or between cells, by means of some agent such as a transporter or pore. [GOC:ai]	-0.628747	0.00372249	1305	1049	1085	1251	1059	1159	819	969
GO:0005980	glycogen catabolic process	The chemical reactions and pathways resulting in the breakdown of glycogen, a polydisperse, highly branched glucan composed of chains of D-glucose residues. [ISBN:0198506732]	-0.628555	0.00373682	1220	1269	560	1146	917	1235	1192	1275
GO:0005979	regulation of glycogen biosynthetic process	Any process that modulates the frequency, rate or extent of the chemical reactions and pathways resulting in the formation of glycogen. [GOC:go_curators]	-0.628267	0.00375841	1220	1014	30	1041	992	1030	1019	982
GO:0060038	cardiac muscle cell proliferation	The expansion of a cardiac muscle cell population by cell division. [GOC:dph, GOC:rph, PMID:11161571]	0.626729	0.0038755	268	293	630	191	56	137	330	132
GO:0043123	positive regulation of I-kappaB kinase/NF-kappaB signaling	Any process that activates or increases the frequency, rate or extent of I-kappaB kinase/NF-kappaB signaling. [GOC:jl]	0.626249	0.00391277	88	167	1164	61	1018	86	121	16
GO:0016579	protein deubiquitination	The removal of one or more ubiquitin groups from a protein. [GOC:ai]	0.62548	0.0039731	120	74	580	166	168	76	819	22
GO:0090102	cochlea development	The progression of the cochlea over time from its formation to the mature structure. The cochlea is the snail-shaped portion of the inner ear that is responsible for the detection of sound. [GOC:dph, GOC:tb]	0.62548	0.0039731	18	64	168	148	435	12	506	96
GO:0060670	branching involved in labyrinthine layer morphogenesis	The process in which the branches of the fetal placental villi are generated and organized. The villous part of the placenta is called the labyrinth layer. [GOC:dph, PMID:16916377]	0.624424	0.00405744	239	39	1118	82	30	333	59	274
GO:0046326	positive regulation of glucose import	Any process that activates or increases the frequency, rate or extent of the import of the hexose monosaccharide glucose into a cell or organelle. [GOC:ai, GOC:dph, GOC:tb]	-0.624424	0.00405744	1138	1001	1045	977	1127	1126	611	994
GO:0016558	protein import into peroxisome matrix	The import of proteins into the peroxisomal matrix. A peroxisome targeting signal (PTS) binds to a soluble receptor protein in the cytosol, and the resulting complex then binds to a receptor protein in the peroxisome membrane and is imported. The cargo protein is then released into the peroxisome matrix. [ISBN:0716731363, PMID:11687502, PMID:11988772]	0.623943	0.00409632	170	27	1169	16	39	12	758	94
GO:0005975	carbohydrate metabolic process	The chemical reactions and pathways involving carbohydrates, any of a group of organic compounds based of the general formula Cx(H2O)y. Includes the formation of carbohydrate derivatives by the addition of a carbohydrate residue to another molecule. [GOC:mah, ISBN:0198506732]	-0.623655	0.00411982	1303	1308	976	1233	1113	1309	475	1307
GO:0006605	protein targeting	The process of targeting specific proteins to particular membrane-bounded subcellular organelles. Usually requires an organelle specific protein sequence motif. [GOC:ma]	-0.623655	0.00411982	1248	1307	491	1308	976	1276	1083	1289
GO:0006412	translation	The cellular metabolic process in which a protein is formed, using the sequence of a mature mRNA molecule to specify the sequence of amino acids in a polypeptide chain. Translation is mediated by the ribosome, and begins with the formation of a ternary complex between aminoacylated initiator methionine tRNA, GTP, and initiation factor 2, which subsequently associates with the small subunit of the…	-0.623174	0.00415925	1307	1308	225	1292	1139	1309	533	1299
GO:0007005	mitochondrion organization	A process that is carried out at the cellular level which results in the assembly, arrangement of constituent parts, or disassembly of a mitochondrion; includes mitochondrial morphogenesis and distribution, and replication of the mitochondrial genome as well as synthesis of new mitochondrial components. [GOC:dph, GOC:jl, GOC:mah, GOC:sgd_curators, PMID:9786946]	-0.622886	0.00418307	1287	1199	1139	1093	975	1071	419	1200
GO:0021527	spinal cord association neuron differentiation	The process in which neuroepithelial cells in the neural tube acquire specialized structural and/or functional features of association neurons. Association neurons are cells located in the dorsal portion of the spinal cord that integrate sensory input. Differentiation includes the processes involved in commitment of a cell to a specific fate. [GO_REF:0000021, GOC:cls, GOC:dgh, GOC:dph, GOC:jid, G…	0.622886	0.00418307	19	131	247	240	335	264	118	1127
GO:0043687	post-translational protein modification	The process of covalently altering one or more amino acids in a protein after the protein has been completely translated and released from the ribosome. [GOC:jsg]	-0.622598	0.00420702	1308	1302	941	1301	813	1304	811	1299
GO:0035584	calcium-mediated signaling using intracellular calcium source	A series of molecular signals in which a cell uses calcium ions released from an intracellular store to convert a signal into a response. [GOC:bf, GOC:BHF, PMID:20192754]	-0.622118	0.00424721	983	1294	406	1204	974	1208	1079	1220
GO:0060174	limb bud formation	The process pertaining to the initial formation of a limb bud from unspecified parts. This process begins with the formation of a local condensation of mesenchyme cells within the prospective limb field, and ends when a limb bud is recognizable. [GOC:dgh, GOC:dph]	0.622118	0.00424721	112	162	96	41	73	267	1002	336
GO:0006261	DNA-dependent DNA replication	A DNA replication process that uses parental DNA as a template for the DNA-dependent DNA polymerases that synthesize the new strands. [GOC:mah, ISBN:0198506732]	-0.621829	0.0042715	1302	1142	854	810	828	1032	1255	1238
GO:0031953	negative regulation of protein autophosphorylation	Any process that stops, prevents or decreases the rate of the phosphorylation by a protein of one or more of its own residues. [GOC:mah]	0.620292	0.00440319	306	404	298	90	466	502	497	111
GO:0007267	cell-cell signaling	Any process that mediates the transfer of information from one cell to another. [GOC:mah]	0.619331	0.00448738	9	68	176	23	407	1295	32	74
GO:0006139	nucleobase-containing compound metabolic process	Any cellular metabolic process involving nucleobases, nucleosides, nucleotides and nucleic acids. [GOC:ai]	-0.618563	0.0045558	1297	1256	739	1308	754	1245	1133	1280
GO:0002467	germinal center formation	The process in which germinal centers form. A germinal center is a specialized microenvironment formed when activated B cells enter lymphoid follicles. Germinal centers are the foci for B cell proliferation and somatic hypermutation. [GO_REF:0000022, GOC:jal, GOC:mtg_15nov05, ISBN:081533642X]	0.618563	0.0045558	14	53	177	59	761	58	412	2
GO:0060770	negative regulation of epithelial cell proliferation involved in prostate gland development	Any process that decreases the rate, frequency or extent of epithelial cell proliferation that contributes to the progression of the prostate gland over time. [GOC:dph]	0.618563	0.0045558	439	165	10	22	608	99	177	126
GO:0006098	pentose-phosphate shunt	The process in which glucose is oxidized, coupled to NADPH synthesis. Glucose 6-P is oxidized with the formation of carbon dioxide (CO2), ribulose 5-phosphate and reduced NADP; ribulose 5-P then enters a series of reactions interconverting sugar phosphates. The pentose phosphate pathway is a major source of reducing equivalents for biosynthesis reactions and is also important for the conversion o…	-0.618082	0.00459904	1309	1306	502	1303	1029	1296	148	1308
GO:0048286	lung alveolus development	The process whose specific outcome is the progression of the alveolus over time, from its formation to the mature structure. The alveolus is a sac for holding air in the lungs; formed by the terminal dilation of air passageways. [GOC:mtg_lung, PMID:9751757]	0.617506	0.00465143	61	266	282	342	11	40	990	79
GO:0061303	cornea development in camera-type eye	The progression of the cornea over time, from its formation to the mature structure. The cornea is the transparent structure that covers the anterior of the eye. [GOC:dph]	0.617218	0.00467783	307	506	329	315	158	437	140	332
GO:0051457	maintenance of protein location in nucleus	Any process in which a protein is maintained in the nucleus and prevented from moving elsewhere. These include sequestration within the nucleus, protein stabilization to prevent transport elsewhere and the active retrieval of proteins that escape the nucleus. [GOC:ai]	0.616257	0.00476683	50	148	180	31	1131	107	551	70
GO:0045893	positive regulation of transcription, DNA-dependent	Any process that activates or increases the frequency, rate or extent of cellular DNA-dependent transcription. [GOC:go_curators, GOC:txnOH]	0.615776	0.0048119	17	12	906	6	376	16	390	11
GO:0000184	nuclear-transcribed mRNA catabolic process, nonsense-mediated decay	The nonsense-mediated decay pathway for nuclear-transcribed mRNAs degrades mRNAs in which an amino-acid codon has changed to a nonsense codon; this prevents the translation of such mRNAs into truncated, and potentially harmful, proteins. [GOC:krc, GOC:ma, PMID:10025395]	-0.6152	0.00486651	1292	1300	182	1214	1036	1266	965	1000
GO:0008283	cell proliferation	The multiplication or reproduction of cells, resulting in the expansion of a cell population. [GOC:mah, GOC:mb]	-0.614431	0.00494021	1283	1257	167	1145	964	1247	1114	1269
GO:0070528	protein kinase C signaling	A series of reactions, mediated by the intracellular serine/threonine kinase protein kinase C, which occurs as a result of a single trigger reaction or compound. [GOC:BHF, GOC:mah]	0.614431	0.00494021	274	77	346	135	1268	275	12	102
GO:0015908	fatty acid transport	The directed movement of fatty acids into, out of or within a cell, or between cells, by means of some agent such as a transporter or pore. Fatty acids are aliphatic monocarboxylic acids liberated from naturally occurring fats and oils by hydrolysis. [GOC:ai]	-0.612894	0.00509068	1219	1133	1233	962	304	1158	1103	1120
GO:0046951	ketone body biosynthetic process	The chemical reactions and pathways resulting in the formation of ketone bodies, any one of the three substances: acetoacetate, D-3-hydroxybutyrate (beta-hydroxybutyrate) or acetone. Biosynthesis involves the formation of hydroxymethylglutaryl-CoA, which is cleaved to acetate and acetyl-CoA. [ISBN:0198506732]	-0.612414	0.00513855	1125	712	1229	1141	946	1173	1126	1253
GO:0030204	chondroitin sulfate metabolic process	The chemical reactions and pathways involving chondroitin sulfate, any member of a group of 10-60 kDa glycosaminoglycans, widely distributed in cartilage and other mammalian connective tissues, the repeat units of which consist of beta-(1,4)-linked D-glucuronyl beta-(1,3)-N-acetyl-D-galactosamine sulfate. They usually occur linked to a protein to form proteoglycans. Two subgroups exist, one in wh…	-0.611645	0.00521601	1192	1253	1166	503	1124	1308	84	1177
GO:0075713	establishment of integrated proviral latency	A process by which the virus integrates into the host genome and establishes as a stable provirus or prophage. [GOC:jl]	-0.611645	0.00521601	1124	1178	10	1199	429	1232	1288	1219
GO:0006968	cellular defense response	A defense response that is mediated by cells. [GOC:ebc]	0.611357	0.00524533	83	47	597	135	189	33	265	350
GO:0048863	stem cell differentiation	The process in which a relatively unspecialized cell acquires specialized features of a stem cell. A stem cell is a cell that retains the ability to divide and proliferate throughout life to provide progenitor cells that can differentiate into specialized cells. [CL:0000034, GOC:isa_complete]	0.611357	0.00524533	350	49	102	330	987	166	54	58
GO:0060315	negative regulation of ryanodine-sensitive calcium-release channel activity	Any process that decreases the activity of a ryanodine-sensitive calcium-release channel. The ryanodine-sensitive calcium-release channel catalyzes the transmembrane transfer of a calcium ion by a channel that opens when a ryanodine class ligand has been bound by the channel complex or one of its constituent parts. [GOC:BHF, GOC:dph, GOC:tb]	-0.611164	0.00526497	1290	1291	509	1292	1301	1287	637	973
GO:0032729	positive regulation of interferon-gamma production	Any process that activates or increases the frequency, rate, or extent of interferon-gamma production. Interferon-gamma is also known as type II interferon. [GOC:add, GOC:mah]	0.611068	0.00527481	321	79	514	88	165	100	437	6
GO:0055114	oxidation-reduction process	A metabolic process that results in the removal or addition of one or more electrons to or from a substance, with or without the concomitant removal or addition of a proton or protons. [GOC:dhl, GOC:ecd, GOC:jh2, GOC:jid, GOC:mlg, GOC:rph]	-0.610396	0.00534417	1308	1299	229	1286	780	1303	763	1304
GO:0007256	activation of JNKK activity	The initiation of the activity of the inactive enzyme JUN kinase kinase (JNKK) activity. JNKKs are involved in a signaling pathway that is primarily activated by cytokines and exposure to environmental stress. [GOC:bf, PMID:11790549]	0.609531	0.00543457	215	32	22	516	124	77	56	403
GO:0030853	negative regulation of granulocyte differentiation	Any process that stops, prevents, or reduces the frequency, rate or extent of granulocyte differentiation. [GOC:mah]	0.609531	0.00543457	376	200	456	157	516	194	98	5
GO:0018279	protein N-linked glycosylation via asparagine	The glycosylation of protein via the N4 atom of peptidyl-asparagine forming N4-glycosyl-L-asparagine; the most common form is N-acetylglucosaminyl asparagine; N-acetylgalactosaminyl asparagine and N4 glucosyl asparagine also occur. This modification typically occurs in extracellular peptides with an N-X-(ST) motif. Partial modification has been observed to occur with cysteine, rather than serine …	-0.60809	0.00558836	1308	1303	842	1307	773	1305	783	1283
GO:0090399	replicative senescence	A cell aging process associated with the dismantling of a cell as a response to telomere shortening and/or cellular aging. [GOC:BHF]	-0.607994	0.00559876	955	960	792	882	1106	1069	993	1203
GO:0006144	purine nucleobase metabolic process	The chemical reactions and pathways involving purine nucleobases, one of the two classes of nitrogen-containing ring compounds found in DNA and RNA, which include adenine and guanine. [CHEBI:26386, GOC:go_curators]	-0.607033	0.00570367	1274	1291	602	1118	847	1290	1127	1309
GO:0055086	nucleobase-containing small molecule metabolic process	The cellular chemical reactions and pathways involving a nucleobase-containing small molecule: a nucleobase, a nucleoside, or a nucleotide. [GOC:vw]	-0.606745	0.00573549	1307	1302	385	1269	1113	1306	954	1309
GO:0048245	eosinophil chemotaxis	The movement of an eosinophil in response to an external stimulus. [GOC:jid, PMID:11292027, PMID:12391252]	0.606457	0.00576747	420	249	363	74	520	393	258	370
GO:0043542	endothelial cell migration	The orderly movement of an endothelial cell into the extracellular matrix to form an endothelium. [GOC:go_curators]	-0.605976	0.00582114	1140	1262	953	1286	1055	1011	207	1307
GO:0006662	glycerol ether metabolic process	The chemical reactions and pathways involving glycerol ethers, any anhydride formed between two organic hydroxy compounds, one of which is glycerol. [GOC:ai, ISBN:0198506732]	-0.605784	0.00584273	1306	1290	615	1304	775	1300	592	1280
GO:0070979	protein K11-linked ubiquitination	A protein ubiquitination process in which ubiquitin monomers are attached to a protein, and then ubiquitin polymers are formed by linkages between lysine residues at position 11 of the ubiquitin monomers. K11-linked polyubiquitination targets the substrate protein for degradation. The anaphase-promoting complex promotes the degradation of mitotic regulators by assembling K11-linked polyubiquitin …	0.605208	0.00590796	91	358	351	2	946	44	136	165
GO:0006754	ATP biosynthetic process	The chemical reactions and pathways resulting in the formation of ATP, adenosine 5'-triphosphate, a universally important coenzyme and enzyme regulator. [GOC:go_curators, ISBN:0198506732]	-0.605015	0.00592985	1300	1296	309	1279	1010	1291	802	1304
GO:0043065	positive regulation of apoptotic process	Any process that activates or increases the frequency, rate or extent of cell death by apoptotic process. [GOC:jl, GOC:mtg_apoptosis]	0.604919	0.00594082	452	266	243	144	522	227	27	38
GO:0006413	translational initiation	The process preceding formation of the peptide bond between the first two amino acids of a protein. This includes the formation of a complex of the ribosome, mRNA, and an initiation complex that contains the first aminoacyl-tRNA. [ISBN:019879276X]	-0.60319	0.00614152	1299	1306	133	1258	1150	1266	857	1113
GO:0006541	glutamine metabolic process	The chemical reactions and pathways involving glutamine, 2-amino-4-carbamoylbutanoic acid. [GOC:ai]	-0.60319	0.00614152	1292	1301	210	1185	592	1268	1113	1257
GO:0031000	response to caffeine	Any process that results in a change in state or activity of a cell or an organism (in terms of movement, secretion, enzyme production, gene expression, etc.) as a result of a caffeine stimulus. Caffeine is an alkaloid found in numerous plant species, where it acts as a natural pesticide that paralyzes and kills certain insects feeding upon them. [CHEBI:27732, GOC:ef, GOC:mah]	0.602613	0.00620978	69	14	477	250	525	384	12	181
GO:0006200	ATP catabolic process	The chemical reactions and pathways resulting in the breakdown of ATP, adenosine 5'-triphosphate, a universally important coenzyme and enzyme regulator. [GOC:ai]	-0.602421	0.00623269	1256	1305	70	1204	818	1304	1240	1112
GO:0006047	UDP-N-acetylglucosamine metabolic process	The chemical reactions and pathways involving UDP-N-acetylglucosamine, a substance composed of N-acetylglucosamine, a common structural unit of oligosaccharides, in glycosidic linkage with uridine diphosphate. [GOC:ai]	-0.602421	0.00623269	1260	1281	576	1230	646	1291	1239	1112
GO:0010719	negative regulation of epithelial to mesenchymal transition	Any process that decreases the rate, frequency, or extent of epithelial to mesenchymal transition. Epithelial to mesenchymal transition where an epithelial cell loses apical/basolateral polarity, severs intercellular adhesive junctions, degrades basement membrane components and becomes a migratory mesenchymal cell. [GOC:BHF, GOC:dph, GOC:tb]	0.602133	0.0062672	21	206	115	97	1093	332	238	362
GO:0048557	embryonic digestive tract morphogenesis	The process in which the anatomical structures of the digestive tract are generated and organized during embryonic development. The digestive tract is the anatomical structure through which food passes and is processed. [GOC:go_curators]	0.602133	0.0062672	5	220	272	29	971	11	313	362
GO:0071320	cellular response to cAMP	Any process that results in a change in state or activity of a cell (in terms of movement, secretion, enzyme production, gene expression, etc.) as a result of a cAMP (cyclic AMP, adenosine 3',5'-cyclophosphate) stimulus. [GOC:mah]	0.602133	0.0062672	45	362	26	236	62	250	136	637
GO:0045780	positive regulation of bone resorption	Any process that activates or increases the frequency, rate or extent of bone resorption. [GOC:go_curators]	-0.601845	0.00630188	1122	1102	1001	1054	949	1168	891	784
GO:1900745	positive regulation of p38MAPK cascade	Any process that activates or increases the frequency, rate or extent of p38MAPK cascade. [GOC:TermGenie]	0.601364	0.00636007	363	110	1260	118	115	163	54	326
GO:0006974	cellular response to DNA damage stimulus	Any process that results in a change in state or activity of a cell (in terms of movement, secretion, enzyme production, gene expression, etc.) as a result of a stimulus indicating damage to its DNA from environmental insults or errors during metabolism. [GOC:go_curators]	0.601172	0.00638349	5	21	570	36	1090	8	1101	32
GO:0009083	branched-chain amino acid catabolic process	The chemical reactions and pathways resulting in the breakdown of amino acids containing a branched carbon skeleton, comprising isoleucine, leucine and valine. [GOC:ai]	-0.601076	0.00639523	1210	1095	821	1091	1126	783	1246	1275
GO:0097267	omega-hydroxylase P450 pathway	The chemical reactions and pathways by which arachidonic acid is converted to other compounds initially by omega-hydroxylation. [GOC:mw, PMID:10681399]	0.600596	0.0064542	140	152	207	735	364	226	187	234
GO:0035970	peptidyl-threonine dephosphorylation	The removal of phosphoric residues from peptidyl-O-phospho-L-threonine to form peptidyl-threonine. [GOC:bf]	0.600307	0.00648983	464	248	528	301	327	203	140	60
GO:0043434	response to peptide hormone	Any process that results in a change in state or activity of a cell or an organism (in terms of movement, secretion, enzyme production, gene expression, etc.) as a result of a peptide hormone stimulus. A peptide hormone is any of a class of peptides that are secreted into the blood stream and have endocrine functions in living animals. [PMID:11027914, PMID:15134857, Wikipedia:Peptide_hormone]	0.599827	0.0065496	55	67	1069	27	205	365	336	72
GO:0030903	notochord development	The process whose specific outcome is the progression of the notochord over time, from its formation to the mature structure. The notochord is a mesoderm-derived structure located ventral of the developing nerve cord. In vertebrates, the notochord serves as a core around which other mesodermal cells form the vertebrae. In the most primitive chordates, which lack vertebrae, the notochord persists …	0.599827	0.0065496	11	95	309	190	365	364	1223	86
GO:0034380	high-density lipoprotein particle assembly	The aggregation and arrangement of proteins and lipids to form a high-density lipoprotein particle. [GOC:BHF, GOC:mah]	0.599539	0.00658571	161	525	198	529	7	318	55	470
GO:0097193	intrinsic apoptotic signaling pathway	A series of molecular signals in which an intracellular signal is conveyed to trigger the apoptotic death of a cell. The pathway starts with reception of an intracellular signal (e.g. DNA damage, endoplasmic reticulum stress, oxidative stress etc.), and ends when the execution phase of apoptosis is triggered. The intrinsic apoptotic signaling pathway is crucially regulated by permeabilization of …	-0.59877	0.00668288	934	1268	894	992	904	1309	842	780
GO:0051000	positive regulation of nitric-oxide synthase activity	Any process that activates or increases the activity of the enzyme nitric-oxide synthase. [GOC:ai]	-0.59877	0.00668288	780	1183	1032	1129	1023	1204	1134	842
GO:0003417	growth plate cartilage development	The process whose specific outcome is the progression of the cartilage that will provide a scaffold for mineralization of endochondral bones as they elongate or grow. [GOC:ascb_2009, GOC:dph, GOC:tb]	0.59877	0.00668288	33	530	506	234	447	75	461	415
GO:0070059	intrinsic apoptotic signaling pathway in response to endoplasmic reticulum stress	A series of molecular signals in which an intracellular signal is conveyed to trigger the apoptotic death of a cell. The pathway is induced in response to a stimulus indicating endoplasmic reticulum (ER) stress, and ends when the execution phase of apoptosis is triggered. ER stress usually results from the accumulation of unfolded or misfolded proteins in the ER lumen. [GOC:mah, GOC:mtg_apoptosis…	-0.598578	0.00670738	1271	1308	99	1284	740	1305	1107	1160
GO:0031018	endocrine pancreas development	The process whose specific outcome is the progression of the endocrine pancreas over time, from its formation to the mature structure. The endocrine pancreas is made up of islet cells that produce insulin, glucagon and somatostatin. [GOC:cvs]	0.598578	0.00670738	36	7	122	203	658	24	16	462
GO:0044237	cellular metabolic process	The chemical reactions and pathways by which individual cells transform chemical substances. [GOC:go_curators]	-0.598098	0.00676898	1299	1309	315	1270	983	1307	195	1297
GO:0061180	mammary gland epithelium development	The process whose specific outcome is the progression of the mammary gland epithelium over time, from its formation to the mature structure. The mammary gland is a large compound sebaceous gland that in female mammals is modified to secrete milk. [GOC:dph, GOC:yaf]	0.597521	0.00684358	202	16	2	368	603	78	308	155
GO:0015696	ammonium transport	The directed movement of ammonium into, out of or within a cell, or between cells, by means of some agent such as a transporter or pore. Ammonium is the cation NH4+ which is formed from N2 by root-nodule bacteria in leguminous plants and is an excretory product in ammonotelic animals. [ISBN:0198506732]	0.597233	0.00688116	49	60	324	410	62	483	393	532
GO:0035246	peptidyl-arginine N-methylation	The addition of a methyl group onto a nitrogen atom of an arginine residue in a protein. [GOC:bf]	-0.597233	0.00688116	797	1140	872	1057	855	1185	778	1032
GO:0032331	negative regulation of chondrocyte differentiation	Any process that stops, prevents, or reduces the frequency, rate or extent of chondrocyte differentiation. [GOC:mah]	0.595984	0.00704619	238	163	370	244	16	296	806	262
GO:0006099	tricarboxylic acid cycle	A nearly universal metabolic pathway in which the acetyl group of acetyl coenzyme A is effectively oxidized to two CO2 and four pairs of electrons are transferred to coenzymes. The acetyl group combines with oxaloacetate to form citrate, which undergoes successive transformations to isocitrate, 2-oxoglutarate, succinyl-CoA, succinate, fumarate, malate, and oxaloacetate again, thus completing the …	-0.595215	0.00714953	1258	1290	197	1066	1146	1299	939	1213
GO:0000375	RNA splicing, via transesterification reactions	Splicing of RNA via a series of two transesterification reactions. [GOC:krc]	0.595023	0.00717558	3	1	1063	33	1115	4	44	723
GO:0071260	cellular response to mechanical stimulus	Any process that results in a change in state or activity of a cell (in terms of movement, secretion, enzyme production, gene expression, etc.) as a result of a mechanical stimulus. [GOC:mah]	0.594927	0.00718864	229	39	452	5	535	301	20	45
GO:0006260	DNA replication	The cellular metabolic process in which a cell duplicates one or more molecules of DNA. DNA replication begins when specific sequences, known as origins of replication, are recognized and bound by initiation proteins, and ends when the original DNA molecule has been completely duplicated and the copies topologically separated. The unit of replication usually corresponds to the genome of the cell,…	-0.594735	0.00721482	1298	1102	327	1249	864	1141	1177	1307
GO:0000413	protein peptidyl-prolyl isomerization	The modification of a protein by cis-trans isomerization of a proline residue. [GOC:krc, PMID:16959570]	-0.594447	0.00725426	1072	1183	938	966	1008	1040	54	1012
GO:0046474	glycerophospholipid biosynthetic process	The chemical reactions and pathways resulting in the formation of glycerophospholipids, any derivative of glycerophosphate that contains at least one O-acyl, O-alkyl, or O-alkenyl group attached to the glycerol residue. [ISBN:0198506732]	-0.594447	0.00725426	1212	1239	1095	1140	938	1292	196	1265
GO:0002282	microglial cell activation involved in immune response	The change in morphology and behavior of a microglial cell resulting from exposure to a cytokine, chemokine, cellular ligand, or soluble factor, leading to the initiation or perpetuation of an immune response. [GOC:add, ISBN:0781735149]	0.593966	0.00732042	1199	42	209	43	824	132	164	36
GO:0030219	megakaryocyte differentiation	The process in which a myeloid precursor cell acquires specializes features of a megakaryocyte. [GOC:mah]	0.593966	0.00732042	188	160	956	113	179	54	209	571
GO:0010745	negative regulation of macrophage derived foam cell differentiation	Any process that decreases the rate, frequency or extent of macrophage derived foam cell differentiation. Macrophage derived foam cell differentiation is the process in which a macrophage acquires the specialized features of a foam cell. A foam cell is a type of cell containing lipids in small vacuoles and typically seen in atherosclerotic lesions, as well as other conditions. [GOC:add, GOC:BHF, …	0.593198	0.00742742	129	193	391	107	1114	178	210	19
GO:0006979	response to oxidative stress	Any process that results in a change in state or activity of a cell or an organism (in terms of movement, secretion, enzyme production, gene expression, etc.) as a result of oxidative stress, a state often resulting from exposure to high levels of reactive oxygen species, e.g. superoxide anions, hydrogen peroxide (H2O2), and hydroxyl radicals. [GOC:jl, PMID:12115731]	-0.592909	0.00746791	1176	1275	936	1187	1024	1247	216	1175
GO:0032743	positive regulation of interleukin-2 production	Any process that activates or increases the frequency, rate, or extent of interleukin-2 production. [GOC:mah]	0.592717	0.00749501	47	2	1215	21	924	3	693	1
GO:0032757	positive regulation of interleukin-8 production	Any process that activates or increases the frequency, rate, or extent of interleukin-8 production. [GOC:mah]	0.592621	0.0075086	59	209	411	55	538	13	485	3
GO:0007249	I-kappaB kinase/NF-kappaB signaling	The process in which a signal is passed on to downstream components within the cell through the I-kappaB-kinase (IKK)-dependent activation of NF-kappaB. The cascade begins with activation of a trimeric IKK complex (consisting of catalytic kinase subunits IKKalpha and/or IKKbeta, and the regulatory scaffold protein NEMO) and ends with the regulation of transcription of target genes by NF-kappaB. I…	0.592429	0.00753584	18	16	1179	61	211	14	589	1
GO:0008334	histone mRNA metabolic process	The chemical reactions and pathways involving an mRNA encoding a histone. [GOC:krc, GOC:mah, PMID:17855393]	-0.592429	0.00753584	1130	1284	43	1189	1099	1293	161	1251
GO:0006094	gluconeogenesis	The formation of glucose from noncarbohydrate precursors, such as pyruvate, amino acids and glycerol. [MetaCyc:GLUCONEO-PWY]	-0.592141	0.00757687	1303	1294	480	1021	935	1309	952	1274
GO:0035690	cellular response to drug	Any process that results in a change in state or activity of a cell (in terms of movement, secretion, enzyme production, gene expression, etc.) as a result of a drug stimulus. A drug is a substance used in the diagnosis, treatment or prevention of a disease. [GOC:sl]	0.592141	0.00757687	19	371	375	25	238	593	237	255
GO:0045454	cell redox homeostasis	Any process that maintains the redox environment of a cell or compartment within a cell. [GOC:ai, GOC:dph, GOC:tb]	-0.591949	0.00760433	1302	1307	302	1262	411	1300	393	1277
GO:0006020	inositol metabolic process	The chemical reactions and pathways involving inositol, 1,2,3,4,5,6-cyclohexanehexol, a growth factor for animals and microorganisms. [CHEBI:24848, ISBN:0198547684]	-0.59118	0.0077151	1306	1296	457	1308	857	1309	1261	278
GO:0018105	peptidyl-serine phosphorylation	The phosphorylation of peptidyl-serine to form peptidyl-O-phospho-L-serine. [RESID:AA0037]	-0.591084	0.00772905	1095	1255	1020	803	1269	1228	1186	770
GO:0006360	transcription from RNA polymerase I promoter	The synthesis of RNA from a DNA template by RNA polymerase I (RNAP I), originating at an RNAP I promoter. [GOC:jl, GOC:txnOH]	0.590892	0.00775702	101	121	477	13	789	46	213	64
GO:0008380	RNA splicing	The process of removing sections of the primary RNA transcript to remove sequences not present in the mature form of the RNA and joining the remaining sections to form the mature form of the RNA. [GOC:krc, GOC:mah]	0.590411	0.00782733	17	26	977	3	1027	38	50	1184
GO:0006337	nucleosome disassembly	The controlled breakdown of nucleosomes, the beadlike structural units of eukaryotic chromatin composed of histones and DNA. [GOC:mah]	-0.590123	0.0078698	1289	1279	360	1180	1096	1188	722	1192
GO:2000271	positive regulation of fibroblast apoptotic process	Any process that activates or increases the frequency, rate or extent of fibroblast apoptotic process. [GOC:mtg_apoptosis, GOC:obol, GOC:yaf]	0.590123	0.0078698	4	66	633	56	1	444	18	214
GO:0021542	dentate gyrus development	The process whose specific outcome is the progression of the dentate gyrus over time, from its formation to the mature structure. The dentate gyrus is one of two interlocking gyri of the hippocampus. It contains granule cells, which project to the pyramidal cells and interneurons of the CA3 region of the ammon gyrus. [GO_REF:0000021, GOC:cls, GOC:dgh, GOC:dph, GOC:jid, GOC:mtg_15jun06, ISBN:08385…	0.589835	0.00791248	105	323	1017	10	333	378	13	346
GO:0030858	positive regulation of epithelial cell differentiation	Any process that activates or increases the frequency, rate or extent of epithelial cell differentiation. [GOC:mah]	0.589835	0.00791248	317	70	150	378	239	186	848	339
GO:0072584	caveolin-mediated endocytosis	An endocytosis process that begins when material is taken up into plasma membrane caveolae, which then pinch off to form endocytic caveolar carriers. [GOC:BHF, GOC:mah, PMID:17318224, PMID:18498251, PMID:8970738, PMID:9234965]	-0.589547	0.00795537	790	1150	1007	1006	1184	1182	825	768
GO:0006415	translational termination	The process resulting in the release of a polypeptide chain from the ribosome, usually in response to a termination codon (UAA, UAG, or UGA in the universal genetic code). [GOC:hjd, ISBN:019879276X]	-0.589066	0.00802733	1308	1281	170	1278	1044	1228	1082	931
GO:0031638	zymogen activation	The proteolytic processing of an inactive enzyme to an active form. [GOC:hjd]	-0.589066	0.00802733	994	1279	941	1237	931	1265	428	1162
GO:0016567	protein ubiquitination	The process in which one or more ubiquitin groups are added to a protein. [GOC:ai]	0.588874	0.00805627	48	15	302	19	999	6	1298	52
GO:0006285	base-excision repair, AP site formation	The formation of an AP site, a deoxyribose sugar with a missing base, by DNA glycosylase which recognizes an altered base in DNA and catalyzes its hydrolytic removal. This sugar phosphate is the substrate recognized by the AP endonuclease, which cuts the DNA phosphodiester backbone at the 5' side of the altered site to leave a gap which is subsequently repaired. [ISBN:0815316194]	-0.588778	0.00807078	1273	767	788	1017	899	789	1081	888
GO:0030819	positive regulation of cAMP biosynthetic process	Any process that activates or increases the frequency, rate or extent of the chemical reactions and pathways resulting in the formation of the nucleotide cAMP (cyclic AMP, adenosine 3',5'-cyclophosphate). [GOC:mah]	0.588297	0.00814368	115	109	165	131	67	1273	301	380
GO:0061036	positive regulation of cartilage development	Any process that increases the rate, frequency, or extent of cartilage development, the process whose specific outcome is the progression of the cartilage over time, from its formation to the mature structure. Cartilage is a connective tissue dominated by extracellular matrix containing collagen type II and large amounts of proteoglycan, particularly chondroitin sulfate. [GOC:dph]	0.588009	0.00818771	380	65	1	483	527	220	544	55
GO:0060711	labyrinthine layer development	The process in which the labyrinthine layer of the placenta progresses, from its formation to its mature state. [GOC:dph]	-0.588009	0.00818771	766	1062	1204	1091	844	1116	1104	1094
GO:0030850	prostate gland development	The process whose specific outcome is the progression of the prostate gland over time, from its formation to the mature structure. The prostate gland is a partly muscular, partly glandular body that is situated near the base of the mammalian male urethra and secretes an alkaline viscid fluid which is a major constituent of the ejaculatory fluid. [PMID:11839751]	0.587817	0.00821718	93	33	7	217	171	562	408	57
GO:0007568	aging	A developmental process that is a deterioration and loss of function over time. Aging includes loss of functions such as resistance to disease, homeostasis, and fertility, as well as wear and tear. Aging includes cellular senescence, but is more inclusive. May precede death (GO:0016265) and may succeed developmental maturation (GO:0021700). [GOC:PO_curators]	-0.587529	0.00826157	1050	1270	1100	1055	929	1290	83	1183
GO:0035265	organ growth	The increase in size or mass of an organ. Organs are commonly observed as visibly distinct structures, but may also exist as loosely associated clusters of cells that function together as to perform a specific function. [GOC:bf, ISBN:0471245208, ISBN:0721662544]	-0.587529	0.00826157	929	930	184	1145	1101	1294	1185	1089
GO:0003151	outflow tract morphogenesis	The process in which the anatomical structures of the outflow tract are generated and organized. The outflow tract is the portion of the heart through which blood flows into the arteries. [GOC:mtg_heart, UBERON:0004145]	0.587241	0.00830618	11	35	70	21	545	31	430	243
GO:0071435	potassium ion export	The directed movement of potassium ions out of a cell or organelle. [GOC:mah]	0.58676	0.00838101	280	245	120	382	36	178	49	1299
GO:0051016	barbed-end actin filament capping	The binding of a protein or protein complex to the barbed (or plus) end of an actin filament, thus preventing the addition, exchange or removal of further actin subunits. [ISBN:071673706X]	-0.58628	0.00845645	1292	1155	723	1157	1210	1091	1099	653
GO:0022900	electron transport chain	A process in which a series of electron carriers operate together to transfer electrons from donors to any of several different terminal electron acceptors to generate a transmembrane electrochemical gradient. [GOC:mtg_electron_transport]	-0.585992	0.00850201	1284	1108	1025	1242	708	982	1233	927
GO:0006367	transcription initiation from RNA polymerase II promoter	Any process involved in the assembly of the RNA polymerase II preinitiation complex (PIC) at an RNA polymerase II promoter region of a DNA template, resulting in the subsequent synthesis of RNA from that promoter. The initiation phase includes PIC assembly and the formation of the first few bonds in the RNA chain, including abortive initiation, which occurs when the first few nucleotides are repe…	0.585799	0.00853251	12	56	1127	4	1155	43	329	8
GO:0045578	negative regulation of B cell differentiation	Any process that stops, prevents, or reduces the frequency, rate or extent of B cell differentiation. [GOC:go_curators]	0.584935	0.00867098	44	105	303	236	548	441	416	461
GO:0007067	mitosis	A cell cycle process comprising the steps by which the nucleus of a eukaryotic cell divides; the process involves condensation of chromosomal DNA into a highly compacted form. Canonically, mitosis produces two daughter nuclei whose chromosome complement is identical to that of the mother cell. [GOC:dph, GOC:ma, GOC:mah, ISBN:0198547684]	-0.584454	0.00874879	1154	1158	385	939	925	1018	1263	1200
GO:0002224	toll-like receptor signaling pathway	Any series of molecular signals generated as a consequence of binding to a toll-like receptor. Toll-like receptors directly bind pattern motifs from a variety of microbial sources to initiate innate immune response. [GO_REF:0000022, GOC:add, GOC:mtg_15nov05, ISBN:0781735149, PMID:12467241, PMID:12524386, PMID:12855817, PMID:15585605, PMID:15728447]	0.584262	0.00878009	49	58	942	5	566	2	733	56
GO:0045744	negative regulation of G-protein coupled receptor protein signaling pathway	Any process that stops, prevents, or reduces the frequency, rate or extent of G-protein coupled receptor protein signaling pathway activity. [GOC:go_curators]	0.583974	0.00882723	61	19	222	433	1047	146	6	45
GO:0086011	membrane repolarization involved in regulation of action potential	The process in which ions are transported across a membrane such that the membrane potential changes in the direction from the positive membrane potential at the peak of the action potential towards the negative resting potential. [GOC:BHF, GOC:mtg_cardiac_conduct_nov11]	0.583974	0.00882723	74	547	63	157	8	96	222	1258
GO:0043488	regulation of mRNA stability	Any process that modulates the propensity of mRNA molecules to degradation. Includes processes that both stabilize and destabilize mRNAs. [GOC:jl]	-0.583974	0.00882723	1208	1168	342	1255	392	1088	1167	1296
GO:0001523	retinoid metabolic process	The chemical reactions and pathways involving retinoids, any member of a class of isoprenoids that contain or are derived from four prenyl groups linked head-to-tail. Retinoids include retinol and retinal and structurally similar natural derivatives or synthetic compounds, but need not have vitamin A activity. [ISBN:0198506732]	-0.583493	0.00890631	1293	1301	1001	1251	236	1308	24	1302
GO:0032880	regulation of protein localization	Any process that modulates the frequency, rate or extent of any process in which a protein is transported to, or maintained in, a specific location. [GOC:dph, GOC:mah, GOC:tb]	-0.582629	0.00905028	759	1291	1098	774	1057	1045	965	1072
GO:0000730	DNA recombinase assembly	The aggregation, arrangement and bonding together of strand exchange proteins (recombinases) into higher order oligomers on single-stranded DNA. [PMID:10357855]	-0.581668	0.00921272	1112	1085	73	1121	1169	1117	781	1203
GO:0043113	receptor clustering	The receptor metabolic process that results in grouping of a set of receptors at a cellular location, often to amplify the sensitivity of a signaling response. [GOC:bf, GOC:jl, GOC:pr, PMID:19747931, PMID:21453460]	-0.58138	0.00926196	1120	1023	928	1150	921	1091	4	1041
GO:0019432	triglyceride biosynthetic process	The chemical reactions and pathways resulting in the formation of a triglyceride, any triester of glycerol. [ISBN:0198506732]	-0.581188	0.00929492	1254	1299	861	1308	676	1307	185	1248
GO:0006108	malate metabolic process	The chemical reactions and pathways involving malate, the anion of hydroxybutanedioic acid, a chiral hydroxydicarboxylic acid. The (+) enantiomer is an important intermediate in metabolism as a component of both the TCA cycle and the glyoxylate cycle. [ISBN:0198506732]	-0.580611	0.00939445	1297	1309	41	1129	1156	1276	1068	920
GO:0003198	epithelial to mesenchymal transition involved in endocardial cushion formation	A transition where a cardiac epithelial cell loses apical/basolateral polarity, severs intercellular adhesive junctions, degrades basement membrane components and becomes a migratory mesenchymal cell that will contribute to the formation of the endocardial cushion. [GOC:mtg_heart]	0.580611	0.00939445	190	215	172	762	390	294	310	57
GO:0045410	positive regulation of interleukin-6 biosynthetic process	Any process that activates or increases the frequency, rate or extent of the chemical reactions and pathways resulting in the formation of interleukin-6. [GOC:go_curators]	0.580611	0.00939445	17	28	390	227	668	49	352	231
GO:0045618	positive regulation of keratinocyte differentiation	Any process that activates or increases the frequency, rate or extent of keratinocyte differentiation. [GOC:go_curators]	0.580131	0.00947812	227	17	890	86	821	19	177	3
GO:0002227	innate immune response in mucosa	Any process of the innate immune response that takes place in the mucosal tissues. [GOC:add, PMID:10719665, PMID:15971105]	0.580131	0.00947812	119	201	834	542	60	227	219	83
GO:0048672	positive regulation of collateral sprouting	Any process that activates or increases the frequency, rate or extent of collateral sprouting. [GOC:dgh, GOC:dph, GOC:jid, GOC:lm]	-0.579842	0.00952865	1031	1222	1212	919	90	1092	939	1111
GO:0046134	pyrimidine nucleoside biosynthetic process	The chemical reactions and pathways resulting in the formation of one of a family of organic molecules consisting of a pyrimidine base covalently bonded to a sugar ribose (a ribonucleoside) or deoxyribose (a deoxyribonucleoside). [GOC:ai]	-0.57965	0.00956247	1246	1252	309	1272	304	1258	969	1309
GO:0019852	L-ascorbic acid metabolic process	The chemical reactions and pathways involving L-ascorbic acid, (2R)-2-[(1S)-1,2-dihydroxyethyl]-4-hydroxy-5-oxo-2,5-dihydrofuran-3-olate; L-ascorbic acid is vitamin C and has co-factor and anti-oxidant activities in many species. [CHEBI:38290, GOC:jl, ISBN:0198506732]	-0.579362	0.00961341	1117	1306	1178	1303	196	1292	172	1082
GO:0006563	L-serine metabolic process	The chemical reactions and pathways involving L-serine, the L-enantiomer of serine, i.e. (2S)-2-amino-3-hydroxypropanoic acid. [CHEBI:17115, GOC:ai, GOC:jsg]	-0.579362	0.00961341	1304	1285	1240	1267	912	1266	633	1082
GO:0015074	DNA integration	The process in which a segment of DNA is incorporated into another, usually larger, DNA molecule such as a chromosome. [GOC:mah]	0.579074	0.00966459	290	49	213	109	1301	235	392	62
GO:0006635	fatty acid beta-oxidation	A fatty acid oxidation process that results in the complete oxidation of a long-chain fatty acid. Fatty acid beta-oxidation begins with the addition of coenzyme A to a fatty acid, and occurs by successive cycles of reactions during each of which the fatty acid is shortened by a two-carbon fragment removed as acetyl coenzyme A; the cycle continues until only two or three carbons remain (as acetyl-…	-0.578593	0.00975044	1293	1143	1105	620	545	1081	1221	1207
GO:0060316	positive regulation of ryanodine-sensitive calcium-release channel activity	Any process that increases the activity of a ryanodine-sensitive calcium-release channel. The ryanodine-sensitive calcium-release channel catalyzes the transmembrane transfer of a calcium ion by a channel that opens when a ryanodine class ligand has been bound by the channel complex or one of its constituent parts. [GOC:BHF, GOC:dph, GOC:tb]	-0.578593	0.00975044	1288	1297	290	1081	1206	1290	840	1241
GO:0007155	cell adhesion	The attachment of a cell, either to another cell or to an underlying substrate such as the extracellular matrix, via cell adhesion molecules. [GOC:hb, GOC:pf]	0.577825	0.00988924	28	1305	84	57	230	1299	33	67
GO:0042384	cilium assembly	The assembly of a cilium, a specialized eukaryotic organelle that consists of a filiform extrusion of the cell surface. Each cilium is bounded by an extrusion of the cytoplasmic membrane, and contains a regular longitudinal array of microtubules, anchored basally in a centriole. [GOC:kmv, ISBN:0198506732]	0.577825	0.00988924	230	7	483	61	95	8	1189	3
GO:0016525	negative regulation of angiogenesis	Any process that stops, prevents, or reduces the frequency, rate or extent of angiogenesis. [GOC:go_curators]	0.576287	0.0101722	11	232	192	53	24	1114	1087	164
GO:0009744	response to sucrose	Any process that results in a change in state or activity of a cell or an organism (in terms of movement, secretion, enzyme production, gene expression, etc.) as a result of a sucrose stimulus. [GOC:jl]	-0.575999	0.0102261	914	1296	958	1198	1232	926	529	1188
GO:0003085	negative regulation of systemic arterial blood pressure	The process that reduces the force with which blood travels through the systemic arterial circulatory system. [GOC:mtg_cardio]	0.575999	0.0102261	347	196	396	222	151	277	757	114
GO:0006312	mitotic recombination	The exchange, reciprocal or nonreciprocal, of genetic material between one DNA molecule and a homologous region of DNA that occurs during mitotic cell cycles. [GOC:elh]	-0.575999	0.0102261	1269	1231	582	1213	942	914	940	1308
GO:0090344	negative regulation of cell aging	Any process that decreases the rate, frequency, or extent of cell aging. Cell aging is the progression of the cell from its inception to the end of its lifespan. [GOC:BHF, GOC:dph, GOC:tb]	-0.575711	0.0102802	934	1163	1271	1091	872	1076	750	1039
GO:0050680	negative regulation of epithelial cell proliferation	Any process that stops, prevents or reduces the rate or extent of epithelial cell proliferation. [GOC:ai]	0.575711	0.0102802	180	106	475	560	244	17	469	165
GO:0000050	urea cycle	The sequence of reactions by which arginine is synthesized from ornithine, then cleaved to yield urea and regenerate ornithine. The overall reaction equation is NH3 + CO2 + aspartate + 3 ATP + 2 H2O = urea + fumarate + 2 ADP + 2 phosphate + AMP + diphosphate. [GOC:pde, GOC:vw, ISBN:0198506732]	-0.574942	0.0104258	749	1259	1243	999	1197	1176	909	755
GO:0048148	behavioral response to cocaine	Any process that results in a change in the behavior of an organism as a result of a cocaine stimulus. [GOC:jid]	0.574462	0.0105178	39	1262	357	268	398	371	111	392
GO:0009052	pentose-phosphate shunt, non-oxidative branch	The branch of the pentose-phosphate shunt which does not involve oxidation reactions. It comprises a series of sugar phosphate interconversions, starting with ribulose 5-P and producing fructose 6-P and glyceraldehyde 3-P. [ISBN:0198506732, MetaCyc:NONOXIPENT-PWY]	-0.574174	0.0105733	1266	1265	748	1210	816	1268	759	1287
GO:0050770	regulation of axonogenesis	Any process that modulates the frequency, rate or extent of axonogenesis, the generation of an axon, the long process of a neuron. [GOC:ai]	0.573405	0.0107227	117	252	563	464	199	47	467	224
GO:0045089	positive regulation of innate immune response	Any process that activates or increases the frequency, rate or extent of the innate immune response, the organism's first line of defense against infection. [GOC:ebc]	0.573213	0.0107603	162	236	873	36	410	45	10	70
GO:0032091	negative regulation of protein binding	Any process that stops, prevents, or reduces the frequency, rate or extent of protein binding. [GOC:mah]	-0.572925	0.010817	1230	1181	1214	1236	960	1286	95	910
GO:0009168	purine ribonucleoside monophosphate biosynthetic process	The chemical reactions and pathways resulting in the formation of purine ribonucleoside monophosphate, a compound consisting of a purine base linked to a ribose sugar esterified with phosphate on the sugar. [GOC:go_curators, ISBN:0198506732]	-0.572733	0.0108549	1290	1285	189	1237	607	1282	873	1309
GO:0043982	histone H4-K8 acetylation	The modification of histone H4 by the addition of an acetyl group to a lysine residue at position 8 of the histone. [GOC:jl]	-0.572444	0.010912	1155	1073	1298	1111	703	1154	1290	484
GO:0043981	histone H4-K5 acetylation	The modification of histone H4 by the addition of an acetyl group to a lysine residue at position 5 of the histone. [GOC:jl]	-0.572444	0.010912	1155	1073	1298	1111	703	1154	1290	483
GO:0021510	spinal cord development	The process whose specific outcome is the progression of the spinal cord over time, from its formation to the mature structure. The spinal cord primarily conducts sensory and motor nerve impulses between the brain and the peripheral nervous tissues. [GO_REF:0000021, GOC:cls, GOC:dgh, GOC:dph, GOC:jid, GOC:mtg_15jun06]	-0.572444	0.010912	1205	1253	355	1237	203	1298	1073	1269
GO:0006406	mRNA export from nucleus	The directed movement of mRNA from the nucleus to the cytoplasm. [GOC:ma]	0.571964	0.0110079	20	11	1153	5	869	74	66	1161
GO:0016973	poly(A)+ mRNA export from nucleus	The directed movement of poly(A)+ mRNA out of the nucleus into the cytoplasm. [GOC:ai]	0.571964	0.0110079	74	24	597	5	1120	27	1090	56
GO:0006102	isocitrate metabolic process	The chemical reactions and pathways involving isocitrate, the anion of isocitric acid, 1-hydroxy-1,2,3-propanetricarboxylic acid. Isocitrate is an important intermediate in the TCA cycle and the glycoxylate cycle. [ISBN:0198506732]	-0.571676	0.0110657	1224	1270	705	1178	1106	1273	122	1072
GO:0048514	blood vessel morphogenesis	The process in which the anatomical structures of blood vessels are generated and organized. The blood vessel is the vasculature carrying blood. [GOC:jid]	0.571676	0.0110657	202	68	472	238	116	108	772	158
GO:0000082	G1/S transition of mitotic cell cycle	The mitotic cell cycle transition by which a cell in G1 commits to S phase. The process begins with the build up of G1 cyclin-dependent kinase (G1 CDK), resulting in the activation of transcription of G1 cyclins. The process ends with the positive feedback of the G1 cyclins on the G1 CDK which commits the cell to S phase, in which DNA replication is initiated. [GOC:mtg_cell_cycle]	-0.571195	0.0111627	1291	1282	207	1254	905	1289	772	1235
GO:0035058	nonmotile primary cilium assembly	The assembly of a primary cilium which contains a variable array of axonemal microtubules but does not contain molecular motors. Nonmotile primary cilia are found on many different cell types and function as sensory organelles that concentrate and organize sensory signaling molecules. [GOC:kmv, PMID:14521833, PMID:14521834]	0.571195	0.0111627	30	1	334	14	745	2	1284	75
GO:0001913	T cell mediated cytotoxicity	The directed killing of a target cell by a T cell through the release of granules containing cytotoxic mediators or through the engagement of death receptors. [GOC:add, GOC:pr, ISBN:0781735149, PMID:11911826]	-0.571099	0.0111822	1074	811	791	895	744	901	886	891
GO:0018208	peptidyl-proline modification	The modification of peptidyl-proline. [GOC:go_curators]	-0.570907	0.0112213	1089	1258	884	1073	1071	1111	16	1138
GO:0030902	hindbrain development	The process whose specific outcome is the progression of the hindbrain over time, from its formation to the mature structure. The hindbrain is the posterior of the three primary divisions of the developing chordate brain, or the corresponding part of the adult brain (in vertebrates, includes the cerebellum, pons, and medulla oblongata and controls the autonomic functions and equilibrium). [http:/…	0.570138	0.0113789	187	175	182	240	634	214	826	238
GO:0060425	lung morphogenesis	The process in which the anatomical structures of the lung are generated and organized. [GOC:dph]	0.56937	0.0115385	77	22	241	234	1117	4	756	35
GO:0050832	defense response to fungus	Reactions triggered in response to the presence of a fungus that act to protect the cell or organism. [GOC:ai]	-0.56937	0.0115385	1171	1250	43	1224	1075	1266	387	1069
GO:0032872	regulation of stress-activated MAPK cascade	Any process that modulates the frequency, rate or extent of signal transduction mediated by the stress-activated MAPK cascade. [GOC:mah]	-0.569081	0.0115989	1198	1307	448	1192	929	1306	905	1103
GO:0014003	oligodendrocyte development	The process aimed at the progression of an oligodendrocyte over time, from initial commitment of the cell to a specific fate, to the fully functional differentiated cell. An oligodendrocyte is a type of glial cell involved in myelinating the axons in the central nervous system. [GOC:dgh, GOC:ef]	0.568601	0.0117002	242	51	32	126	1141	114	183	434
GO:0006297	nucleotide-excision repair, DNA gap filling	Repair of the gap in the DNA helix by DNA polymerase and DNA ligase after the portion of the strand containing the lesion has been removed by pyrimidine-dimer repair enzymes. [ISBN:0815316194]	-0.568313	0.0117613	1292	1035	175	1203	904	1142	1266	1272
GO:0045638	negative regulation of myeloid cell differentiation	Any process that stops, prevents, or reduces the frequency, rate or extent of myeloid cell differentiation. [GOC:go_curators]	0.568121	0.0118022	18	2	997	7	343	27	462	79
GO:0035666	TRIF-dependent toll-like receptor signaling pathway	Any series of molecular signals generated as a consequence of binding to a toll-like receptor where the TRIF adaptor mediates transduction of the signal. Toll-like receptors directly bind pattern motifs from a variety of microbial sources to initiate innate immune response. [GOC:BHF, PMID:12855817]	0.568121	0.0118022	31	50	722	10	588	14	536	79
GO:0007603	phototransduction, visible light	The sequence of reactions within a cell required to convert absorbed photons from visible light into a molecular signal. A visible light stimulus is electromagnetic radiation that can be perceived visually by an organism; for organisms lacking a visual system, this can be defined as light with a wavelength within the range 380 to 780 nm. [GOC:go_curators, ISBN:0198506732]	-0.568121	0.0118022	1299	1309	554	1231	285	1307	174	1308
GO:0006975	DNA damage induced protein phosphorylation	The widespread phosphorylation of various molecules, triggering many downstream processes, that occurs in response to the detection of DNA damage. [GOC:go_curators]	-0.567832	0.0118638	1309	1107	456	1235	356	1132	1154	1067
GO:0032933	SREBP signaling pathway	A series of molecular signals from the endoplasmic reticulum to the nucleus generated as a consequence of decreased levels of one or more sterols (and in some yeast, changes in oxygen levels) and which proceeds through activation of a sterol response element binding transcription factor (SREBP) to result in up-regulation of target gene transcription. [GOC:bf, GOC:mah, GOC:signaling, GOC:vw, PMID:…	-0.567832	0.0118638	1272	1194	616	1302	1067	1220	190	1216
GO:0043171	peptide catabolic process	The chemical reactions and pathways resulting in the breakdown of peptides, compounds of 2 or more (but usually less than 100) amino acids where the alpha carboxyl group of one is bound to the alpha amino group of another. [GOC:jl]	-0.567544	0.0119257	965	1248	134	903	1300	1249	945	1254
GO:0042088	T-helper 1 type immune response	An immune response which is associated with resistance to intracellular bacteria, fungi, and protozoa, and pathological conditions such as arthritis, and which is typically orchestrated by the production of particular cytokines by T-helper 1 cells, most notably interferon-gamma, IL-2, and lymphotoxin. [GOC:add, ISBN:0781735149]	0.567352	0.0119671	80	22	1051	35	792	46	363	5
GO:0071277	cellular response to calcium ion	Any process that results in a change in state or activity of a cell (in terms of movement, secretion, enzyme production, gene expression, etc.) as a result of a calcium ion stimulus. [GOC:mah]	0.567256	0.0119879	78	487	319	262	411	571	263	101
GO:0016601	Rac protein signal transduction	A series of molecular signals within the cell that are mediated by a member of the Rac family of proteins switching to a GTP-bound active state. [GOC:bf]	-0.567064	0.0120295	1295	1075	1073	386	1244	726	1158	1066
GO:0002063	chondrocyte development	The process whose specific outcome is the progression of a chondrocyte over time, from its commitment to its mature state. Chondrocyte development does not include the steps involved in committing a chondroblast to a chondrocyte fate. [GOC:dph]	0.567064	0.0120295	1	806	38	57	127	167	600	244
GO:0034968	histone lysine methylation	The modification of a histone by addition of a methyl group to a lysine residue. [GOC:mah]	-0.566776	0.0120922	1163	1117	1260	1193	902	1105	159	1006
GO:0031016	pancreas development	The process whose specific outcome is the progression of the pancreas over time, from its formation to the mature structure. The pancreas is an endoderm derived structure that produces precursors of digestive enzymes and blood glucose regulating enzymes. [GOC:cvs]	0.566007	0.0122608	357	281	409	361	391	250	1014	103
GO:0006027	glycosaminoglycan catabolic process	The chemical reactions and pathways resulting in the breakdown of glycosaminoglycans, any one of a group of polysaccharides that contain amino sugars. [ISBN:0192800981]	-0.566007	0.0122608	1260	1225	1139	901	1167	1302	282	921
GO:0022904	respiratory electron transport chain	A process in which a series of electron carriers operate together to transfer electrons from donors such as NADH and FADH2 to any of several different terminal electron acceptors to generate a transmembrane electrochemical gradient. [GOC:mtg_electron_transport, ISBN:0716720094]	-0.565046	0.0124745	1304	1307	220	1227	806	1305	286	1283
GO:0060536	cartilage morphogenesis	The process in which the anatomical structures of cartilage are generated and organized. [GOC:dph]	0.56495	0.0124961	95	28	351	96	567	42	574	15
GO:0045651	positive regulation of macrophage differentiation	Any process that activates or increases the frequency, rate or extent of macrophage differentiation. [GOC:go_curators]	0.564758	0.0125393	182	198	520	247	224	79	974	144
GO:0002526	acute inflammatory response	Inflammation which comprises a rapid, short-lived, relatively uniform response to acute injury or antigenic challenge and is characterized by accumulations of fluid, plasma proteins, and granulocytic leukocytes. An acute inflammatory response occurs within a matter of minutes or hours, and either resolves within a few days or becomes a chronic inflammatory response. [GO_REF:0000022, GOC:add, GOC:…	0.564758	0.0125393	247	975	155	163	9	486	239	207
GO:0042953	lipoprotein transport	The directed movement of any conjugated, water-soluble protein in which the nonprotein group consists of a lipid or lipids, into, out of or within a cell, or between cells, by means of some agent such as a transporter or pore. [GOC:jl, ISBN:0198506732]	0.564181	0.0126697	176	414	391	148	570	575	130	302
GO:0051343	positive regulation of cyclic-nucleotide phosphodiesterase activity	Any process that activates or increases the frequency, rate or extent of cyclic nucleotide phosphodiesterase activity, the catalysis of the reaction: nucleotide 3',5'-cyclic phosphate + H2O = nucleotide 5'-phosphate. [GOC:ai, GOC:tb]	-0.563509	0.0128235	1291	1275	357	1273	933	1280	323	1225
GO:2000288	positive regulation of myoblast proliferation	Any process that activates or increases the frequency, rate or extent of myoblast proliferation. [GOC:BHF]	0.562932	0.0129566	116	91	246	290	129	413	392	1287
GO:0050764	regulation of phagocytosis	Any process that modulates the frequency, rate or extent of phagocytosis, the process in which phagocytes engulf external particulate material. [GOC:ai]	-0.562932	0.0129566	1267	1217	451	1255	1260	1157	897	1000
GO:0002756	MyD88-independent toll-like receptor signaling pathway	Any series of molecular signals generated as a consequence of binding to a toll-like receptor not relying on the MyD88 adaptor molecule. Toll-like receptors directly bind pattern motifs from a variety of microbial sources to initiate innate immune response. [GOC:add, ISBN:0781735149, PMID:12467241, PMID:12524386, PMID:12855817, PMID:15585605, PMID:15728447]	0.56274	0.0130012	42	56	705	13	558	16	468	86
GO:0003281	ventricular septum development	The progression of the ventricular septum over time from its formation to the mature structure. [GOC:mtg_heart]	0.562644	0.0130236	111	152	444	101	354	118	577	181
GO:0016070	RNA metabolic process	The cellular chemical reactions and pathways involving RNA, ribonucleic acid, one of the two main type of nucleic acid, consisting of a long, unbranched macromolecule formed from ribonucleotides joined in 3',5'-phosphodiester linkage. [ISBN:0198506732]	-0.562452	0.0130685	1293	1297	145	1278	1060	1295	755	1080
GO:0071805	potassium ion transmembrane transport	A process in which a potassium ion is transported from one side of a membrane to the other. [GOC:mah]	0.562164	0.013136	17	206	34	1223	396	228	368	414
GO:0030261	chromosome condensation	The progressive compaction of dispersed interphase chromatin into threadlike chromosomes prior to mitotic or meiotic nuclear division, or during apoptosis, in eukaryotic cells. [GOC:mah, ISBN:0815316194]	-0.561972	0.0131812	1223	1275	549	683	216	1309	1278	1285
GO:0090073	positive regulation of protein homodimerization activity	Any process that increases the frequency, rate or extent of protein homodimerization, interacting selectively with an identical protein to form a homodimer. [GOC:dph, GOC:tb]	0.561972	0.0131812	45	6	1143	87	864	10	1162	7
GO:0009966	regulation of signal transduction	Any process that modulates the frequency, rate or extent of signal transduction. [GOC:sm]	0.561875	0.0132038	296	194	418	27	172	38	130	578
GO:0019985	translesion synthesis	The replication of damaged DNA by synthesis across a lesion in the template strand; a specialized DNA polymerase or replication complex inserts a defined nucleotide across from the lesion which allows DNA synthesis to continue beyond the lesion. This process can be mutagenic depending on the damaged nucleotide and the inserted nucleotide. [GOC:elh, PMID:10535901]	-0.561683	0.0132493	1148	1186	14	1059	1135	1060	764	1133
GO:0050671	positive regulation of lymphocyte proliferation	Any process that activates or increases the rate or extent of lymphocyte proliferation. [GOC:ai]	0.561395	0.0133176	126	282	724	114	25	415	131	16
GO:0051168	nuclear export	The directed movement of substances out of the nucleus. [GOC:ai]	0.561203	0.0133634	21	88	686	25	970	23	811	2
GO:0051926	negative regulation of calcium ion transport	Any process that stops, prevents, or reduces the frequency, rate or extent of the directed movement of calcium ions into, out of or within a cell, or between cells, by means of some agent such as a transporter or pore. [GOC:ai]	0.561107	0.0133863	260	368	478	183	579	541	288	185
GO:0006164	purine nucleotide biosynthetic process	The chemical reactions and pathways resulting in the formation of a purine nucleotide, a compound consisting of nucleoside (a purine base linked to a deoxyribose or ribose sugar) esterified with a phosphate group at either the 3' or 5'-hydroxyl group of the sugar. [GOC:go_curators, ISBN:0198506732]	-0.560434	0.0135479	1296	1279	388	1221	617	1298	805	1293
GO:0034142	toll-like receptor 4 signaling pathway	Any series of molecular signals generated as a consequence of binding to toll-like receptor 4. [GOC:add, PMID:16551253, PMID:17328678]	0.560434	0.0135479	68	89	606	27	443	14	465	72
GO:0008015	blood circulation	The flow of blood through the body of an animal, enabling the transport of nutrients to the tissues and the removal of waste products. [GOC:mtg_heart, ISBN:0192800825]	0.559858	0.0136877	94	319	1146	225	81	344	315	417
GO:0009116	nucleoside metabolic process	The chemical reactions and pathways involving a nucleoside, a nucleobase linked to either beta-D-ribofuranose (a ribonucleoside) or 2-deoxy-beta-D-ribofuranose, (a deoxyribonucleoside), e.g. adenosine, guanosine, inosine, cytidine, uridine and deoxyadenosine, deoxyguanosine, deoxycytidine and thymidine (= deoxythymidine). [GOC:ma]	-0.559666	0.0137346	1236	1258	569	1220	830	1233	821	1301
GO:0048489	synaptic vesicle transport	The directed movement of substances in synaptic membrane-bounded vesicles within the neuron along the cytoskeleton either toward or away from the neuronal cell body. [GOC:jid, GOC:lmg, GOC:pr]	0.558801	0.0139475	167	429	222	325	423	564	582	120
GO:0060426	lung vasculature development	The biological process whose specific outcome is the progression of a lung vasculature from an initial condition to its mature state. This process begins with the formation of the lung vasculature and ends with the mature structure. The lung vasculature is composed of the tubule structures that carry blood or lymph in the lungs. [GOC:dph, GOC:mtg_lung]	0.558609	0.0139952	255	197	1069	16	233	4	1103	228
GO:0032731	positive regulation of interleukin-1 beta production	Any process that activates or increases the frequency, rate, or extent of interleukin-1 beta production. [GOC:mah]	0.558609	0.0139952	158	159	1246	248	255	45	654	39
GO:1902042	negative regulation of extrinsic apoptotic signaling pathway via death domain receptors	Any process that stops, prevents or reduces the frequency, rate or extent of extrinsic apoptotic signaling pathway via death domain receptors. [GOC:TermGenie, PMID:17245429]	0.558609	0.0139952	138	609	122	582	93	255	3	227
GO:0048538	thymus development	The process whose specific outcome is the progression of the thymus over time, from its formation to the mature structure. The thymus is a symmetric bi-lobed organ involved primarily in the differentiation of immature to mature T cells, with unique vascular, nervous, epithelial, and lymphoid cell components. [GOC:add, ISBN:0781735149]	0.558321	0.014067	27	172	36	419	88	257	1199	275
GO:0006475	internal protein amino acid acetylation	The addition of an acetyl group to a non-terminal amino acid in a protein. [GOC:mah]	-0.558032	0.0141392	1109	1222	970	1134	1156	1236	795	727
GO:0010518	positive regulation of phospholipase activity	Any process that increases the frequency, rate or extent of phospholipase activity, the hydrolysis of a phospholipid. [GOC:BHF, GOC:dph, GOC:tb]	0.55784	0.0141875	240	256	30	87	746	47	103	653
GO:0009617	response to bacterium	Any process that results in a change in state or activity of a cell or an organism (in terms of movement, secretion, enzyme production, gene expression, etc.) as a result of a stimulus from a bacterium. [GOC:hb]	0.557552	0.0142602	178	420	863	85	363	329	46	134
GO:2001236	regulation of extrinsic apoptotic signaling pathway	Any process that modulates the frequency, rate or extent of extrinsic apoptotic signaling pathway. [GOC:mtg_apoptosis]	0.557552	0.0142602	420	392	324	173	883	272	126	172
GO:0070266	necroptotic process	A programmed necrotic cell death process which begins when a cell receives a signal (e.g. a ligand binding to a death receptor or to a Toll-like receptor), and proceeds through a series of biochemical events (signaling pathways), characterized by activation of receptor-interacting serine/threonine-protein kinase 1 and/or 3 (RIPK1/3, also called RIP1/3), and which typically lead to common morpholo…	0.55736	0.0143089	3	4	923	18	778	93	710	9
GO:0015995	chlorophyll biosynthetic process	The chemical reactions and pathways resulting in the formation of chlorophyll, any compound of magnesium complexed in a porphyrin (tetrapyrrole) ring and which functions as a photosynthetic pigment, from less complex precursors. [GOC:jl]	-0.557071	0.0143822	1288	1212	156	1053	741	1154	1211	1167
GO:0045595	regulation of cell differentiation	Any process that modulates the frequency, rate or extent of cell differentiation, the process in which relatively unspecialized cells acquire specialized structural and functional features. [GOC:go_curators]	0.556783	0.0144558	19	220	114	421	874	289	367	231
GO:0071353	cellular response to interleukin-4	Any process that results in a change in state or activity of a cell (in terms of movement, secretion, enzyme production, gene expression, etc.) as a result of an interleukin-4 stimulus. [GOC:mah]	-0.556783	0.0144558	1149	1159	153	1094	979	1231	889	1262
GO:0006520	cellular amino acid metabolic process	The chemical reactions and pathways involving amino acids, carboxylic acids containing one or more amino groups, as carried out by individual cells. [CHEBI:33709, GOC:curators, ISBN:0198506732]	-0.556783	0.0144558	1041	958	890	1156	237	970	889	1120
GO:0006120	mitochondrial electron transport, NADH to ubiquinone	The transfer of electrons from NADH to ubiquinone that occurs during oxidative phosphorylation, mediated by the multisubunit enzyme known as complex I. [ISBN:0716731363]	-0.556783	0.0144558	1264	1301	990	1010	889	1246	199	1225
GO:0007210	serotonin receptor signaling pathway	The series of molecular signals generated as a consequence of a serotonin receptor binding to one of its physiological ligands. [GOC:mah]	0.556783	0.0144558	250	181	1280	134	380	82	96	421
GO:0010390	histone monoubiquitination	The modification of histones by addition of a single ubiquitin group. [PMID:17329563]	0.556591	0.0145051	1	42	465	7	1033	94	643	3
GO:0071732	cellular response to nitric oxide	Any process that results in a change in state or activity of a cell (in terms of movement, secretion, enzyme production, gene expression, etc.) as a result of a nitric oxide stimulus. [GOC:mah, GOC:yaf]	0.556495	0.0145297	211	552	276	313	199	585	545	117
GO:0015979	photosynthesis	The synthesis by organisms of organic chemical compounds, especially carbohydrates, from carbon dioxide (CO2) using energy obtained from light rather than from the oxidation of chemical compounds. [ISBN:0198547684]	-0.556303	0.0145792	1288	1212	156	1052	741	1154	1211	1167
GO:0030216	keratinocyte differentiation	The process in which a relatively unspecialized cell acquires specialized features of a keratinocyte. [GOC:dph, GOC:mah, GOC:sdb_2009, GOC:tb]	0.555726	0.0147286	9	232	228	507	46	586	559	87
GO:0034138	toll-like receptor 3 signaling pathway	Any series of molecular signals generated as a consequence of binding to toll-like receptor 3. [GOC:add, PMID:16551253, PMID:17328678]	0.555054	0.0149046	44	31	809	16	526	12	360	96
GO:0071850	mitotic cell cycle arrest	The process in which the mitotic cell cycle is halted during one of the normal phases (G1, S, G2, M). [GOC:mah]	0.554477	0.015057	47	182	1087	56	272	54	209	424
GO:0010288	response to lead ion	Any process that results in a change in state or activity of a cell or an organism (in terms of movement, secretion, enzyme production, gene expression, etc.) as a result of a lead ion stimulus. [GOC:tair_curators, PMID:16461380]	-0.554189	0.0151337	1130	1284	954	1181	756	1145	722	1072
GO:0003357	noradrenergic neuron differentiation	The process in which a relatively unspecialized cell acquires specialized features of an noradrenergic neuron, a neuron that secretes noradrenaline. [GOC:dph]	0.553997	0.0151851	24	523	221	261	256	241	215	656
GO:0032747	positive regulation of interleukin-23 production	Any process that activates or increases the frequency, rate, or extent of interleukin-23 production. [GOC:mah]	-0.553709	0.0152624	885	973	421	1112	1272	927	900	963
GO:0043124	negative regulation of I-kappaB kinase/NF-kappaB signaling	Any process that stops, prevents, or reduces the frequency, rate or extent of -kappaB kinase/NF-kappaB signaling. [GOC:jl]	0.553709	0.0152624	385	267	300	227	642	95	425	88
GO:0008203	cholesterol metabolic process	The chemical reactions and pathways involving cholesterol, cholest-5-en-3 beta-ol, the principal sterol of vertebrates and the precursor of many steroids, including bile acids and steroid hormones. It is a component of the plasma membrane lipid bilayer and of plasma lipoproteins and can be found in all animal tissues. [ISBN:0198506732]	-0.553517	0.0153141	1214	1306	553	1303	881	1309	191	1212
GO:0008202	steroid metabolic process	The chemical reactions and pathways involving steroids, compounds with a 1,2,cyclopentanoperhydrophenanthrene nucleus. [ISBN:0198547684]	-0.553517	0.0153141	1212	1251	332	1280	781	1301	982	1297
GO:0006417	regulation of translation	Any process that modulates the frequency, rate or extent of the chemical reactions and pathways resulting in the formation of proteins by the translation of mRNA. [GOC:isa_complete]	-0.553228	0.015392	1048	1244	1122	1193	1241	1280	651	758
GO:0006952	defense response	Reactions, triggered in response to the presence of a foreign body or the occurrence of an injury, which result in restriction of damage to the organism attacked or prevention/recovery from the infection caused by the attack. [GOC:go_curators]	0.55294	0.0154702	426	182	30	322	919	129	349	267
GO:0001675	acrosome assembly	The formation of the acrosome from the spermatid Golgi. [GOC:dph, GOC:hjd, GOC:tb]	0.552652	0.0155488	97	25	581	20	590	179	516	57
GO:0032480	negative regulation of type I interferon production	Any process that stops, prevents, or reduces the frequency, rate, or extent of type I interferon production. Type I interferons include the interferon-alpha, beta, delta, episilon, zeta, kappa, tau, and omega gene families. [GOC:add, GOC:mah]	0.55246	0.0156014	110	55	1175	181	263	144	1054	3
GO:0031124	mRNA 3'-end processing	Any process involved in forming the mature 3' end of an mRNA molecule. [GOC:mah]	0.55246	0.0156014	111	36	263	43	1078	160	28	1232
GO:0006309	apoptotic DNA fragmentation	The cleavage of DNA during apoptosis, which usually occurs in two stages: cleavage into fragments of about 50 kbp followed by cleavage between nucleosomes to yield 200 bp fragments. [GOC:dph, GOC:mah, GOC:mtg_apoptosis, GOC:tb, ISBN:0721639976]	-0.551211	0.0159472	1287	1251	456	1209	22	1285	759	1281
GO:0003416	endochondral bone growth	The increase in size or mass of an endochondral bone that contributes to the shaping of the bone. [GOC:ascb_2009, GOC:dph, GOC:tb]	0.551211	0.0159472	20	93	101	47	1088	281	35	1057
GO:0036006	cellular response to macrophage colony-stimulating factor stimulus	Any process that results in a change in state or activity of a cell (in terms of movement, secretion, enzyme production, gene expression, etc.) as a result of a macrophage colony-stimulating factor stimulus. [GOC:yaf, PMID:14687666]	0.551115	0.0159741	401	332	592	157	357	171	86	458
GO:0002576	platelet degranulation	The regulated exocytosis of secretory granules containing preformed mediators such as histamine and serotonin by a platelet. [GOC:add]	-0.550634	0.0161091	1016	1308	1054	1225	881	1289	101	1294
GO:0030155	regulation of cell adhesion	Any process that modulates the frequency, rate or extent of attachment of a cell to another cell or to the extracellular matrix. [GOC:mah]	0.550346	0.0161906	593	121	33	403	545	312	515	158
GO:2000279	negative regulation of DNA biosynthetic process	Any process that stops, prevents or reduces the frequency, rate or extent of DNA biosynthetic process. [GOC:obol]	0.550346	0.0161906	152	456	409	275	340	232	593	64
GO:0006289	nucleotide-excision repair	A DNA repair process in which a small region of the strand surrounding the damage is removed from the DNA helix as an oligonucleotide. The small gap left in the DNA helix is filled in by the sequential action of DNA polymerase and DNA ligase. Nucleotide excision repair recognizes a wide range of substrates, including damage caused by UV irradiation (pyrimidine dimers and 6-4 photoproducts) and ch…	-0.550154	0.0162451	1273	1098	730	42	1267	1044	1075	1154
GO:0050772	positive regulation of axonogenesis	Any process that activates or increases the frequency, rate or extent of axonogenesis. [GOC:ai]	-0.549385	0.0164649	1189	1238	360	739	1147	1043	1285	1128
GO:0050728	negative regulation of inflammatory response	Any process that stops, prevents, or reduces the frequency, rate or extent of the inflammatory response. [GOC:ai]	0.549385	0.0164649	267	35	1232	64	814	28	122	66
GO:0042503	tyrosine phosphorylation of Stat3 protein	The process of introducing a phosphate group to a tyrosine residue of a Stat3 protein. [GOC:jl, PMID:11426647]	0.549385	0.0164649	96	6	1215	86	958	5	267	129
GO:0034162	toll-like receptor 9 signaling pathway	Any series of molecular signals generated as a consequence of binding to toll-like receptor 9. [GOC:add, PMID:16551253, PMID:17328678]	0.548905	0.0166036	104	60	664	42	937	5	682	92
GO:0006002	fructose 6-phosphate metabolic process	The chemical reactions and pathways involving fructose 6-phosphate, also known as F6P. The D-enantiomer is an important intermediate in glycolysis, gluconeogenesis, and fructose metabolism. [ISBN:0198506732]	-0.548136	0.0168278	1305	1309	431	1277	446	1307	885	1205
GO:0000122	negative regulation of transcription from RNA polymerase II promoter	Any process that stops, prevents, or reduces the frequency, rate or extent of transcription from an RNA polymerase II promoter. [GOC:go_curators, GOC:txnOH]	0.547848	0.0169125	28	12	21	269	553	113	1036	2
GO:0048485	sympathetic nervous system development	The process whose specific outcome is the progression of the sympathetic nervous system over time, from its formation to the mature structure. The sympathetic nervous system is one of the two divisions of the vertebrate autonomic nervous system (the other being the parasympathetic nervous system). The sympathetic preganglionic neurons have their cell bodies in the thoracic and lumbar regions of t…	0.547848	0.0169125	3	197	11	61	269	1099	101	613
GO:0043032	positive regulation of macrophage activation	Any process that stimulates, induces or increases the rate of macrophage activation. [GOC:jl]	0.546791	0.0172266	325	105	434	1054	241	279	301	21
GO:0042340	keratan sulfate catabolic process	The chemical reactions and pathways resulting in the breakdown of keratan sulfate, a glycosaminoglycan with repeat units consisting of beta-1,4-linked D-galactopyranosyl-beta-(1,4)-N-acetyl-D-glucosamine 6-sulfate and with variable amounts of fucose, sialic acid and mannose units; keratan sulfate chains are covalently linked by a glycosidic attachment through the trisaccharide galactosyl-galactos…	-0.546791	0.0172266	1122	1257	922	256	876	1237	978	1200
GO:0030968	endoplasmic reticulum unfolded protein response	The series of molecular signals generated as a consequence of the presence of unfolded proteins in the endoplasmic reticulum (ER) or other ER-related stress; results in changes in the regulation of transcription and translation. [GOC:mah, PMID:12042763]	-0.546311	0.017371	1303	1305	1039	1252	1099	1308	564	337
GO:0044262	cellular carbohydrate metabolic process	The chemical reactions and pathways involving carbohydrates, any of a group of organic compounds based of the general formula Cx(H2O)y, as carried out by individual cells. [GOC:jl]	-0.546022	0.0174582	1264	1260	136	1153	993	1282	875	1144
GO:0010165	response to X-ray	Any process that results in a change in state or activity of a cell or an organism (in terms of movement, secretion, enzyme production, gene expression, etc.) as a result of X-ray radiation. An X-ray is a form of electromagnetic radiation with a wavelength in the range of 10 nanometers to 100 picometers (corresponding to frequencies in the range 30 PHz to 3 EHz). [GOC:sm, Wikipedia:X-ray]	0.546022	0.0174582	286	435	126	264	419	346	712	187
GO:0033033	negative regulation of myeloid cell apoptotic process	Any process that stops, prevents, or reduces the frequency, rate, or extent of a myeloid cell apoptotic process. [GOC:add, GOC:mtg_apoptosis]	-0.545734	0.0175458	732	824	1176	904	1298	842	711	906
GO:0060628	regulation of ER to Golgi vesicle-mediated transport	Any process that modulates the rate, frequency, or extent of ER to Golgi vesicle-mediated transport, the directed movement of substances from the endoplasmic reticulum (ER) to the Golgi, mediated by COP II vesicles. Small COP II coated vesicles form from the ER and then fuse directly with the cis-Golgi. Larger structures are transported along microtubules to the cis-Golgi. [GOC:dph, GOC:tb]	0.545542	0.0176044	78	57	144	214	1029	272	942	114
GO:0061003	positive regulation of dendritic spine morphogenesis	Any process that modulates the rate, frequency, or extent of dendritic spine morphogenesis, the process in which the anatomical structures of a dendritic spine are generated and organized. A dendritic spine is a protrusion from a dendrite and a specialized subcellular compartment involved in synaptic transmission. [GOC:dph]	-0.544965	0.0177813	810	927	710	1248	784	1235	821	902
GO:0045892	negative regulation of transcription, DNA-dependent	Any process that stops, prevents, or reduces the frequency, rate or extent of cellular DNA-dependent transcription. [GOC:go_curators, GOC:txnOH]	0.544773	0.0178406	273	105	44	240	996	66	613	4
GO:0030833	regulation of actin filament polymerization	Any process that modulates the frequency, rate or extent of the assembly of actin filaments by the addition of actin monomers to a filament. [GOC:mah]	-0.544773	0.0178406	1280	1227	198	1295	1037	1296	867	1063
GO:0048251	elastic fiber assembly	Assembly of the extracellular matrix fibers that enables the matrix to recoil after transient stretching. [GOC:jid, PMID:10841810, PMID:12615674]	0.544773	0.0178406	104	235	47	157	189	273	988	1041
GO:0042176	regulation of protein catabolic process	Any process that modulates the frequency, rate or extent of the chemical reactions and pathways resulting in the breakdown of a protein by the destruction of the native, active configuration, with or without the hydrolysis of peptide bonds. [GOC:go_curators, GOC:jl]	0.544485	0.0179299	275	97	28	211	882	379	437	73
GO:0006364	rRNA processing	Any process involved in the conversion of a primary ribosomal RNA (rRNA) transcript into one or more mature rRNA molecules. [GOC:curators]	-0.544197	0.0180196	1072	886	1047	922	776	925	709	1226
GO:0045807	positive regulation of endocytosis	Any process that activates or increases the frequency, rate or extent of endocytosis. [GOC:go_curators]	0.544197	0.0180196	534	524	601	197	434	296	38	489
GO:0045739	positive regulation of DNA repair	Any process that activates or increases the frequency, rate or extent of DNA repair. [GOC:go_curators]	-0.544005	0.0180796	1293	1128	1284	734	614	1140	1153	1036
GO:0050773	regulation of dendrite development	Any process that modulates the frequency, rate or extent of dendrite development. [GOC:ai]	-0.543716	0.01817	1307	938	262	1160	1231	1213	872	1159
GO:1902043	positive regulation of extrinsic apoptotic signaling pathway via death domain receptors	Any process that activates or increases the frequency, rate or extent of extrinsic apoptotic signaling pathway via death domain receptors. [GOC:TermGenie, PMID:17245429]	0.543716	0.01817	372	277	438	62	632	385	211	171
GO:0042074	cell migration involved in gastrulation	The migration of individual cells within the blastocyst to help establish the multi-layered body plan of the organism (gastrulation). For example, the migration of cells from the surface to the interior of the embryo (ingression). [GOC:jl, http://www.cellmigration.org/, ISBN:0878932437]	-0.543428	0.0182607	790	1252	708	1046	766	956	931	1127
GO:0009165	nucleotide biosynthetic process	The chemical reactions and pathways resulting in the formation of nucleotides, any nucleoside that is esterified with (ortho)phosphate or an oligophosphate at any hydroxyl group on the glycose moiety; may be mono-, di- or triphosphate; this definition includes cyclic-nucleotides (nucleoside cyclic phosphates). [GOC:go_curators]	-0.542948	0.0184129	1270	1305	871	1149	365	1297	1017	1307
GO:0006397	mRNA processing	Any process involved in the conversion of a primary mRNA transcript into one or more mature mRNA(s) prior to translation into polypeptide. [GOC:mah]	0.542756	0.0184741	1	3	1108	2	699	10	112	935
GO:0006376	mRNA splice site selection	Selection of a splice site by components of the assembling spliceosome. [GOC:krc, ISBN:0879695897]	0.542756	0.0184741	91	25	402	108	500	70	112	1143
GO:0006644	phospholipid metabolic process	The chemical reactions and pathways involving phospholipids, any lipid containing phosphoric acid as a mono- or diester. [ISBN:0198506732]	-0.542659	0.0185048	1095	1191	811	1152	944	1200	707	1039
GO:0000278	mitotic cell cycle	Progression through the phases of the mitotic cell cycle, the most common eukaryotic cell cycle, which canonically comprises four successive phases called G1, S, G2, and M and includes replication of the genome and the subsequent segregation of chromosomes into daughter cells. In some variant cell cycles nuclear replication or nuclear division may not be followed by cell division, or G1 and G2 ph…	-0.541987	0.0187207	1262	1201	295	20	1009	1231	1197	1230
GO:0070936	protein K48-linked ubiquitination	A protein ubiquitination process in which a polymer of ubiquitin, formed by linkages between lysine residues at position 48 of the ubiquitin monomers, is added to a protein. K48-linked ubiquitination targets the substrate protein for degradation. [GOC:cvs, PMID:15556404]	0.541987	0.0187207	37	1089	788	58	113	1237	63	5
GO:0014032	neural crest cell development	The process aimed at the progression of a neural crest cell over time, from initial commitment of the cell to its specific fate, to the fully functional differentiated cell. [GOC:dh, GOC:ef]	0.541987	0.0187207	16	113	42	23	475	8	954	449
GO:0046627	negative regulation of insulin receptor signaling pathway	Any process that stops, prevents, or reduces the frequency, rate or extent of insulin receptor signaling. [GOC:bf]	0.541699	0.0188139	738	6	269	153	564	198	277	189
GO:0000188	inactivation of MAPK activity	Any process that terminates the activity of the active enzyme MAP kinase. [PMID:9561267]	0.541699	0.0188139	130	92	654	277	795	23	34	226
GO:0035264	multicellular organism growth	The increase in size or mass of an entire multicellular organism, as opposed to cell growth. [GOC:bf, GOC:curators, GOC:dph, GOC:tb]	0.54141	0.0189075	332	441	928	76	60	403	334	74
GO:0030098	lymphocyte differentiation	The process in which a relatively unspecialized precursor cell acquires specialized features of a lymphocyte. A lymphocyte is a leukocyte commonly found in the blood and lymph that has the characteristics of a large nucleus, a neutral staining cytoplasm, and prominent heterochromatin. [CL:0000542, GOC:go_curators]	-0.54141	0.0189075	1104	1045	48	902	869	1110	1148	1240
GO:0070198	protein localization to chromosome, telomeric region	Any process in which a protein is transported to, or maintained at, the telomeric region of a chromosome. [GOC:BHF, GOC:mah]	0.541218	0.0189702	92	327	753	37	761	114	47	21
GO:0007044	cell-substrate junction assembly	The aggregation, arrangement and bonding together of a set of components to form a junction between a cell and its substrate. [GOC:mah]	-0.541218	0.0189702	1266	1196	13	1269	74	1281	321	1289
GO:0032733	positive regulation of interleukin-10 production	Any process that activates or increases the frequency, rate, or extent of interleukin-10 production. [GOC:mah]	0.541122	0.0190016	201	21	605	231	291	18	520	7
GO:0000288	nuclear-transcribed mRNA catabolic process, deadenylation-dependent decay	A major pathway of degradation of nuclear-transcribed mRNAs that proceeds through a series of ordered steps that includes poly(A) tail shortening and that can regulate mRNA stability. [GOC:jp, GOC:krc]	-0.541122	0.0190016	891	1195	705	844	1095	1058	1221	1112
GO:0048793	pronephros development	The process whose specific outcome is the progression of the pronephros over time, from its formation to the mature structure. In mammals, the pronephros is the first of the three embryonic kidneys to be established and exists only transiently. In lower vertebrates such as fish and amphibia, the pronephros is the fully functional embryonic kidney and is indispensable for larval life. [GOC:bf, GOC…	0.54093	0.0190645	66	60	1270	121	41	59	894	278
GO:0009298	GDP-mannose biosynthetic process	The chemical reactions and pathways resulting in the formation of GDP-mannose, a substance composed of mannose in glycosidic linkage with guanosine diphosphate. [GOC:ai]	-0.540642	0.0191593	920	932	890	1091	868	1072	581	1268
GO:0006112	energy reserve metabolic process	The chemical reactions and pathways by which a cell derives energy from stored compounds such as fats or glycogen. [GOC:mah]	-0.54045	0.0192227	1201	1309	142	1266	294	1307	469	1195
GO:0030837	negative regulation of actin filament polymerization	Any process that stops, prevents, or reduces the frequency, rate or extent of actin polymerization. [GOC:mah]	-0.540161	0.0193181	1245	1031	96	1219	403	1103	1046	1050
GO:0006165	nucleoside diphosphate phosphorylation	The process of introducing a phosphate group into a nucleoside diphosphate to produce a nucleoside triphosphate. [GOC:ai]	-0.539393	0.0195747	1150	1222	158	661	1130	1030	1258	1135
GO:0071375	cellular response to peptide hormone stimulus	Any process that results in a change in state or activity of a cell (in terms of movement, secretion, enzyme production, gene expression, etc.) as a result of a peptide hormone stimulus. A peptide hormone is any of a class of peptides that are secreted into the blood stream and have endocrine functions in living animals. [GOC:mah]	-0.539105	0.0196717	866	1221	1287	891	1308	1251	396	1159
GO:0018401	peptidyl-proline hydroxylation to 4-hydroxy-L-proline	The modification of peptidyl-proline to form 4-hydroxy-L-proline; catalyzed by procollagen-proline,2-oxoglutarate-4-dioxygenase. [RESID:AA0030]	-0.539105	0.0196717	1262	1274	159	1309	1020	1304	874	866
GO:0006544	glycine metabolic process	The chemical reactions and pathways involving glycine, aminoethanoic acid. [GOC:go_curators]	-0.538624	0.0198343	1029	1079	306	1250	483	1143	1197	1133
GO:0051092	positive regulation of NF-kappaB transcription factor activity	Any process that activates or increases the frequency, rate or extent of activity of the transcription factor NF-kappaB. [GOC:dph, GOC:tb, PMID:15087454, PMID:15170030]	0.538336	0.0199325	445	73	133	228	966	47	320	12
GO:0006744	ubiquinone biosynthetic process	The chemical reactions and pathways resulting in the formation of ubiquinone, a lipid-soluble electron-transporting coenzyme. [GOC:mah]	0.538144	0.0199982	20	3	1270	97	510	1	118	1103
GO:0050687	negative regulation of defense response to virus	Any process that stops, prevents or reduces the rate or extent of antiviral mechanisms, thereby facilitating viral replication. [GOC:ai]	0.538048	0.0200311	179	221	609	595	132	357	104	348
GO:2000649	regulation of sodium ion transmembrane transporter activity	Any process that modulates the frequency, rate or extent of sodium ion transmembrane transporter activity. [GOC:obol]	-0.538048	0.0200311	701	975	1078	930	785	1189	974	1044
GO:0070208	protein heterotrimerization	The formation of a protein heterotrimer, a macromolecular structure consisting of three noncovalently associated subunits, of which not all are identical. [GOC:hjd]	0.537855	0.020097	9	463	50	150	227	282	715	146
GO:0006470	protein dephosphorylation	The process of removing one or more phosphoric residues from a protein. [GOC:hb]	0.536799	0.0204633	117	26	326	166	338	42	1253	447
GO:0000245	spliceosomal complex assembly	The aggregation, arrangement and bonding together of a spliceosomal complex, a ribonucleoprotein apparatus that catalyzes nuclear mRNA splicing via transesterification reactions. [PMID:9476892]	0.536606	0.0205306	120	9	861	5	1054	16	623	90
GO:0071356	cellular response to tumor necrosis factor	Any process that results in a change in state or activity of a cell (in terms of movement, secretion, enzyme production, gene expression, etc.) as a result of a tumor necrosis factor stimulus. [GOC:mah]	0.536318	0.0206318	6	216	1260	31	981	284	125	188
GO:0045542	positive regulation of cholesterol biosynthetic process	Any process that activates or increases the frequency, rate or extent of the chemical reactions and pathways resulting in the formation of cholesterol. [GOC:go_curators]	0.536318	0.0206318	164	156	477	247	903	205	284	52
GO:0007616	long-term memory	The memory process that deals with the storage, retrieval and modification of information a long time (typically weeks, months or years) after receiving that information. This type of memory is typically dependent on gene transcription regulated by second messenger activation. [http://hebb.mit.edu/courses/9.03/lecture4.html, ISBN:0582227089]	0.53603	0.0207334	11	448	259	397	79	653	425	196
GO:0031424	keratinization	The process in which the cytoplasm of the outermost cells of the vertebrate epidermis is replaced by keratin. Keratinization occurs in the stratum corneum, feathers, hair, claws, nails, hooves, and horns. [GOC:dph, GOC:ebc, GOC:sdb_2009, GOC:tb]	0.53603	0.0207334	171	76	1078	430	6	421	448	233
GO:0009650	UV protection	Any process in which an organism or cell protects itself from ultraviolet radiation (UV), which may also result in resistance to repeated exposure to UV. [GOC:jl, GOC:ml]	-0.53603	0.0207334	904	1137	962	681	862	1024	901	1163
GO:0009411	response to UV	Any process that results in a change in state or activity of a cell or an organism (in terms of movement, secretion, enzyme production, gene expression, etc.) as a result of an ultraviolet radiation (UV light) stimulus. Ultraviolet radiation is electromagnetic radiation with a wavelength in the range of 10 to 380 nanometers. [GOC:hb]	0.535838	0.0208015	121	23	563	28	509	93	1141	40
GO:0042098	T cell proliferation	The expansion of a T cell population by cell division. Follows T cell activation. [GOC:jl]	0.535838	0.0208015	116	121	687	19	1282	50	960	43
GO:0000718	nucleotide-excision repair, DNA damage removal	The removal of the oligonucleotide that contains the DNA damage. The oligonucleotide is formed by dual incisions that flank the site of DNA damage. [GOC:elh, PMID:10197977]	0.535838	0.0208015	109	8	737	12	1112	27	995	121
GO:0006687	glycosphingolipid metabolic process	The chemical reactions and pathways involving glycosphingolipids, any compound with residues of sphingoid and at least one monosaccharide. [ISBN:0198547684]	-0.535261	0.0210067	505	1290	1012	861	1210	1089	924	1242
GO:0033628	regulation of cell adhesion mediated by integrin	Any process that modulates the frequency, rate, or extent of cell adhesion mediated by integrin. [GOC:add]	0.535069	0.0210755	122	77	19	78	939	86	508	362
GO:0000724	double-strand break repair via homologous recombination	The error-free repair of a double-strand break in DNA in which the broken DNA molecule is repaired using homologous sequences. A strand in the broken DNA searches for a homologous region in an intact chromosome to serve as the template for DNA synthesis. The restoration of two intact DNA molecules results in the exchange, reciprocal or nonreciprocal, of genetic material between the intact DNA mol…	-0.534301	0.0213528	1274	1211	201	1187	893	1214	306	1216
GO:0044257	cellular protein catabolic process	The chemical reactions and pathways resulting in the breakdown of a protein by individual cells. [GOC:jl]	-0.533724	0.0215629	1295	1201	128	1209	1139	1039	859	929
GO:0001504	neurotransmitter uptake	The directed movement of neurotransmitters into neurons or glial cells. This process leads to inactivation and recycling of neurotransmitters. It does not occur during cholinergic synaptic transmission. Instead, acetylcholine is enzymatically degraded in the synaptic cleft. [ISBN:0123668387]	-0.533724	0.0215629	142	859	1126	1274	885	1251	1285	1061
GO:0045787	positive regulation of cell cycle	Any process that activates or increases the rate or extent of progression through the cell cycle. [GOC:go_curators]	0.533436	0.0216686	27	359	254	77	615	587	344	607
GO:0030031	cell projection assembly	Formation of a prolongation or process extending from a cell, e.g. a flagellum or axon. [GOC:jl, GOC:mah, http://www.cogsci.princeton.edu/~wn/]	-0.533436	0.0216686	789	922	796	1211	924	840	1119	695
GO:0010628	positive regulation of gene expression	Any process that increases the frequency, rate or extent of gene expression. Gene expression is the process in which a gene's coding sequence is converted into a mature gene product or products (proteins or RNA). This includes the production of an RNA transcript as well as any processing to produce a mature RNA product or an mRNA (for protein-coding genes) and the translation of that mRNA into pr…	0.533244	0.0217394	3	149	938	15	694	92	35	288
GO:2000352	negative regulation of endothelial cell apoptotic process	Any process that stops, prevents or reduces the frequency, rate or extent of endothelial cell apoptotic process. [GOC:BHF, GOC:mah, GOC:mtg_apoptosis]	0.532955	0.0218459	17	452	1178	276	22	373	105	380
GO:0031047	gene silencing by RNA	Any process in which RNA molecules inactivate expression of target genes. [GOC:dph, GOC:mah, GOC:tb, PMID:15020054]	-0.532667	0.0219528	694	1230	1251	932	1277	805	850	792
GO:0001553	luteinization	The set of processes resulting in differentiation of theca and granulosa cells into luteal cells and in the formation of a corpus luteum after ovulation. [http://ovary.stanford.edu]	-0.532187	0.0221322	1103	1233	913	1244	857	1034	1161	653
GO:0045080	positive regulation of chemokine biosynthetic process	Any process that activates or increases the frequency, rate or extent of the chemical reactions and pathways resulting in the formation of chemokines. [GOC:go_curators]	0.532187	0.0221322	391	453	304	408	298	988	225	297
GO:0032728	positive regulation of interferon-beta production	Any process that activates or increases the frequency, rate, or extent of interferon-beta production. [GOC:mah]	0.531995	0.0222042	40	46	1191	5	676	126	633	32
GO:0033523	histone H2B ubiquitination	The modification of histone H2B by addition of ubiquitin groups. [GOC:mah]	0.531706	0.0223128	3	130	842	12	919	247	290	1
GO:1902305	regulation of sodium ion transmembrane transport	Any process that modulates the frequency, rate or extent of sodium ion transmembrane transport. [GOC:BHF, GOC:mtg_cardiac_conduct_nov11, GOC:rl, GOC:TermGenie, PMID:18591664]	-0.531226	0.0224947	1183	1284	1223	263	27	1231	963	1239
GO:0006661	phosphatidylinositol biosynthetic process	The chemical reactions and pathways resulting in the formation of phosphatidylinositol, any glycophospholipid in which the sn-glycerol 3-phosphate residue is esterified to the 1-hydroxyl group of 1D-myo-inositol. [CHEBI:28874, ISBN:0198506732]	-0.53065	0.0227147	1048	976	921	1107	1229	855	1086	212
GO:0045597	positive regulation of cell differentiation	Any process that activates or increases the frequency, rate or extent of cell differentiation. [GOC:go_curators]	0.529881	0.0230111	3	195	2	449	1290	456	273	157
GO:0007131	reciprocal meiotic recombination	The cell cycle process in which double strand breaks are formed and repaired through a double Holliday junction intermediate. This results in the equal exchange of genetic material between non-sister chromatids in a pair of homologous chromosomes. These reciprocal recombinant products ensure the proper segregation of homologous chromosomes during meiosis I and create genetic diversity. [PMID:2087…	-0.529881	0.0230111	1031	1032	51	1297	1010	854	857	1217
GO:0032230	positive regulation of synaptic transmission, GABAergic	Any process that activates, maintains or increases the frequency, rate or extent of GABAergic synaptic transmission, the process of communication from a neuron to another neuron across a synapse using the neurotransmitter gamma-aminobutyric acid (GABA). [GOC:mah]	0.529881	0.0230111	60	280	1091	188	456	294	197	290
GO:0046822	regulation of nucleocytoplasmic transport	Any process that modulates the frequency, rate or extent of the directed movement of substances between the nucleus and the cytoplasm. [GOC:bf]	0.529689	0.0230857	103	107	715	78	790	36	355	129
GO:0045666	positive regulation of neuron differentiation	Any process that activates or increases the frequency, rate or extent of neuron differentiation. [GOC:go_curators]	0.529593	0.0231231	10	398	245	224	503	546	620	420
GO:0030317	sperm motility	Any process involved in the controlled movement of a sperm cell. [GOC:jl]	0.529593	0.0231231	112	131	64	620	496	354	222	125
GO:0005976	polysaccharide metabolic process	The chemical reactions and pathways involving a polysaccharide, a polymer of many (typically more than 10) monosaccharide residues linked glycosidically. [CHEBI:18154, ISBN:0198547684]	-0.529112	0.0233109	1039	1047	1050	853	998	351	1203	982
GO:0000079	regulation of cyclin-dependent protein serine/threonine kinase activity	Any process that modulates the frequency, rate or extent of cyclin-dependent protein serine/threonine kinase activity. [GOC:go_curators, GOC:pr]	0.52892	0.0233864	10	120	1122	107	1025	130	109	1044
GO:0006464	cellular protein modification process	The covalent alteration of one or more amino acids occurring in proteins, peptides and nascent polypeptides (co-translational, post-translational modifications) occurring at the level of an individual cell. Includes the modification of charged tRNAs that are destined to occur in a protein (pre-translation modification). [GOC:go_curators]	-0.528632	0.0235	1308	1236	727	1231	1209	1177	600	1016
GO:2000045	regulation of G1/S transition of mitotic cell cycle	Any cell cycle regulatory process that controls the commitment of a cell from G1 to S phase of the mitotic cell cycle. [GOC:mtg_cell_cycle]	0.528632	0.0235	866	294	1204	251	214	199	270	166
GO:0042053	regulation of dopamine metabolic process	Any process that modulates the frequency, rate or extent of the chemical reactions and pathways involving dopamine. [GOC:go_curators]	0.528344	0.0236141	131	233	1198	422	458	356	192	421
GO:0045947	negative regulation of translational initiation	Any process that stops, prevents, or reduces the frequency, rate or extent of translational initiation. [GOC:go_curators]	-0.528055	0.0237288	1013	1234	720	1229	870	1226	688	748
GO:0055119	relaxation of cardiac muscle	The process in which the extent of cardiac muscle contraction is reduced. [GOC:ecd]	0.528055	0.0237288	64	248	622	539	101	87	606	486
GO:0031648	protein destabilization	Any process that decreases the stability of a protein, making it more vulnerable to degradative processes or aggregation. [GOC:mah]	0.527575	0.0239209	55	225	150	230	393	459	1297	308
GO:0050765	negative regulation of phagocytosis	Any process that stops, prevents, or reduces the frequency, rate or extent of phagocytosis. [GOC:ai]	-0.527575	0.0239209	1210	1295	851	1159	1016	901	466	1192
GO:0060079	regulation of excitatory postsynaptic membrane potential	Any process that modulates the establishment or extent of the excitatory postsynaptic potential (EPSP) which is a temporary increase in postsynaptic potential due to the flow of positively charged ions into the postsynaptic cell. The flow of ions that causes an EPSP is an excitatory postsynaptic current (EPSC) and makes it easier for the neuron to fire an action potential. [GOC:dph, GOC:ef]	0.526806	0.0242312	441	460	637	342	321	295	228	127
GO:0006357	regulation of transcription from RNA polymerase II promoter	Any process that modulates the frequency, rate or extent of transcription from an RNA polymerase II promoter. [GOC:go_curators, GOC:txnOH]	0.526614	0.0243093	133	42	782	129	1068	83	395	4
GO:0000083	regulation of transcription involved in G1/S transition of mitotic cell cycle	Any process that regulates transcription such that the target genes are involved in the transition between G1 and S phase of the mitotic cell cycle. [GOC:mtg_cell_cycle]	-0.526614	0.0243093	1293	1181	91	1177	875	1259	487	1298
GO:0006491	N-glycan processing	The conversion of N-linked glycan (N = nitrogen) structures from the initially transferred oligosaccharide to a mature form, by the actions of glycosidases and glycosyltransferases. The early processing steps are conserved and play roles in glycoprotein folding and trafficking. [ISBN:0879695595, PMID:12736198]	-0.526614	0.0243093	1177	1240	366	1282	938	1296	293	1203
GO:0015939	pantothenate metabolic process	The chemical reactions and pathways involving pantothenate, the anion of pantothenic acid, the amide of beta-alanine and pantoic acid. It is a B complex vitamin that is a constituent of coenzyme A and is distributed ubiquitously in foods. [GOC:ai, ISBN:0721662544]	0.526614	0.0243093	20	3	1179	71	680	2	473	133
GO:0060385	axonogenesis involved in innervation	The neurite development process that generates a long process of a neuron, as it invades a target tissue. [GOC:dph, GOC:sart]	0.526614	0.0243093	73	120	100	133	686	337	105	1176
GO:0046928	regulation of neurotransmitter secretion	Any process that modulates the frequency, rate or extent of the regulated release of a neurotransmitter from a cell. [GOC:ai]	0.526518	0.0243485	228	98	603	423	53	194	624	55
GO:0010906	regulation of glucose metabolic process	Any process that modulates the rate, frequency or extent of glucose metabolism. Glucose metabolic processes are the chemical reactions and pathways involving glucose, the aldohexose gluco-hexose. [GOC:BHF, GOC:tb]	0.526518	0.0243485	467	484	371	278	496	106	624	164
GO:0002052	positive regulation of neuroblast proliferation	Any process that activates or increases the rate of neuroblast proliferation. [GOC:dph]	0.526326	0.0244269	137	14	237	297	279	689	1125	249
GO:0050434	positive regulation of viral transcription	Any process that activates or increases the frequency, rate or extent of viral transcription. [GOC:ai]	-0.526326	0.0244269	1013	1098	1280	3	1218	1033	264	1130
GO:0001817	regulation of cytokine production	Any process that modulates the frequency, rate, or extent of production of a cytokine. [GOC:add, ISBN:0781735149]	0.525846	0.024624	28	537	31	558	940	89	61	134
GO:0019221	cytokine-mediated signaling pathway	A series of molecular signals initiated by the binding of a cytokine to a receptor on the surface of a cell, and ending with regulation of a downstream cellular process, e.g. transcription. [GOC:mah, GOC:signaling, PMID:19295629]	0.525557	0.024743	274	47	208	103	676	67	925	298
GO:0006768	biotin metabolic process	The chemical reactions and pathways involving biotin, cis-tetrahydro-2-oxothieno(3,4-d)imidazoline-4-valeric acid; the (+) enantiomer is very widely distributed in cells and serves as a carrier in a number of enzymatic beta-carboxylation reactions. [ISBN:0198506732]	-0.524981	0.0249824	774	786	684	1201	1061	1014	785	1134
GO:0019388	galactose catabolic process	The chemical reactions and pathways resulting in the breakdown of galactose, the aldohexose galacto-hexose. [ISBN:0198506732]	-0.5245	0.0251835	1259	847	1073	1065	1292	873	374	1086
GO:0042274	ribosomal small subunit biogenesis	A cellular process that results in the biosynthesis of constituent macromolecules, assembly, and arrangement of constituent parts of a small ribosomal subunit; includes transport to the sites of protein synthesis. [GOC:jl]	-0.524308	0.0252644	1232	1189	241	1174	992	1178	488	1195
GO:0051289	protein homotetramerization	The formation of a protein homotetramer, a macromolecular structure consisting of four noncovalently associated identical subunits. [GOC:go_curators]	-0.52402	0.0253861	1308	1301	1010	1021	525	1284	678	1228
GO:0032703	negative regulation of interleukin-2 production	Any process that stops, prevents, or reduces the frequency, rate, or extent of interleukin-2 production. [GOC:mah]	0.523732	0.0255083	393	109	347	464	106	351	1058	391
GO:0006987	activation of signaling protein activity involved in unfolded protein response	The conversion of a specific protein, possessing protein kinase and endoribonuclease activities, to an active form as a result of signaling via the unfolded protein response. [GOC:dph, GOC:mah, GOC:tb, PMID:12042763]	-0.52354	0.02559	1306	1304	920	1267	1173	1307	794	530
GO:0035019	somatic stem cell maintenance	The process in which an organism retains a population of somatic stem cells, undifferentiated cells in the embryo or adult which can undergo unlimited division and give rise to cell types of the body other than those of the germ-line. [GOC:bf, ISBN:0582227089]	0.523444	0.025631	201	402	27	44	377	171	628	544
GO:0071294	cellular response to zinc ion	Any process that results in a change in state or activity of a cell (in terms of movement, secretion, enzyme production, gene expression, etc.) as a result of a zinc ion stimulus. [GOC:mah]	0.523251	0.0257131	254	235	1035	148	147	108	1099	301
GO:0043066	negative regulation of apoptotic process	Any process that stops, prevents, or reduces the frequency, rate or extent of cell death by apoptotic process. [GOC:jl, GOC:mtg_apoptosis]	0.522771	0.0259194	100	1236	86	64	1111	1179	138	16
GO:0016573	histone acetylation	The modification of a histone by the addition of an acetyl group. [GOC:ai]	0.522194	0.0261689	198	466	999	285	365	54	166	124
GO:0034394	protein localization to cell surface	A process in which a protein is transported to, or maintained in, a location within the external part of the cell wall and/or plasma membrane. [GOC:mah]	0.522194	0.0261689	256	374	466	418	360	434	238	650
GO:0060612	adipose tissue development	The process whose specific outcome is the progression of adipose tissue over time, from its formation to the mature structure. Adipose tissue is specialized tissue that is used to store fat. [GOC:dph]	-0.522002	0.0262525	1240	608	712	1249	234	1174	1171	1209
GO:0010764	negative regulation of fibroblast migration	Any process that decreases the rate, frequency or extent of fibroblast cell migration. Fibroblast cell migration is accomplished by extension and retraction of a pseudopodium. [GOC:dph, GOC:tb]	-0.521906	0.0262944	680	1145	702	943	1018	1307	725	722
GO:0014732	skeletal muscle atrophy	A process, occurring in skeletal muscle, that is characterized by a decrease in protein content, fiber diameter, force production and fatigue resistance in response to different conditions such as starvation, aging and disuse. [GOC:mtg_muscle]	0.521906	0.0262944	521	173	116	391	105	61	630	226
GO:0006487	protein N-linked glycosylation	A protein glycosylation process in which a carbohydrate or carbohydrate derivative unit is added to a protein via the N4 atom of peptidyl-asparagine, the omega-N of arginine, or the N1' atom peptidyl-tryptophan. [GOC:pr, RESID:AA0151, RESID:AA0156, RESID:AA0327]	-0.521714	0.0263784	1163	1190	277	1307	1007	1300	708	1306
GO:0046641	positive regulation of alpha-beta T cell proliferation	Any process that activates or increases the frequency, rate or extent of alpha-beta T cell proliferation. [GOC:ai]	0.521426	0.0265049	361	106	239	348	219	8	1272	467
GO:0048706	embryonic skeletal system development	The process, occurring during the embryonic phase, whose specific outcome is the progression of the skeleton over time, from its formation to the mature structure. [GOC:dph, GOC:dsf, GOC:jid, GOC:tb, PMID:16049113]	0.521426	0.0265049	108	247	465	323	64	170	1023	467
GO:0031110	regulation of microtubule polymerization or depolymerization	Any process that modulates the frequency, rate or extent of microtubule polymerization or depolymerization by the addition or removal of tubulin heterodimers from a microtubule. [GOC:mah]	-0.521426	0.0265049	1141	1048	1021	1104	1199	998	843	673
GO:0030217	T cell differentiation	The process in which a precursor cell type acquires characteristics of a more mature T-cell. A T cell is a type of lymphocyte whose definin characteristic is the expression of a T cell receptor complex. [GO_REF:0000022, GOC:jid, GOC:mah, GOC:mtg_15nov05]	0.521138	0.0266318	545	584	592	280	388	505	631	392
GO:0007598	blood coagulation, extrinsic pathway	A protein activation cascade that contributes to blood coagulation and consists of the self-limited process linking exposure and activation of tissue factor to the activation of clotting factor X. [GOC:add, GOC:mah, GOC:pde]	0.521138	0.0266318	140	631	85	173	102	398	374	506
GO:0030814	regulation of cAMP metabolic process	Any process that modulates the frequency, rate or extent of the chemical reactions and pathways involving the nucleotide cAMP (cyclic AMP, adenosine 3',5'-cyclophosphate). [GOC:mah]	-0.521138	0.0266318	828	937	759	981	679	916	762	775
GO:0006835	dicarboxylic acid transport	The directed movement of dicarboxylic acids into, out of or within a cell, or between cells, by means of some agent such as a transporter or pore. [GOC:krc]	-0.520945	0.0267168	1096	1186	427	1123	1006	1298	1256	812
GO:0032930	positive regulation of superoxide anion generation	Any process that activates or increases the frequency, rate or extent of enzymatic generation of superoxide by a cell. [GOC:mah]	-0.520945	0.0267168	1006	1241	814	1108	1307	1227	267	1057
GO:0055012	ventricular cardiac muscle cell differentiation	The process in which a relatively unspecialized cell acquires specialized features of a cardiac muscle cell. Cardiac muscle cells are striated muscle cells that are responsible for heart contraction. The ventricle is the part of the heart that pumps blood out of the organ. [GOC:devbiol, GOC:mtg_heart]	0.520945	0.0267168	30	269	538	101	753	133	171	304
GO:0071636	positive regulation of transforming growth factor beta production	Any process that activates or increases the frequency, rate, or extent of production of transforming growth factor-beta. [GOC:mah]	0.520945	0.0267168	33	57	628	250	304	85	950	78
GO:0051930	regulation of sensory perception of pain	Any process that modulates the frequency, rate or extent of the sensory perception of pain, the series of events required for an organism to receive a painful stimulus, convert it to a molecular signal, and recognize and characterize the signal. [GOC:ai]	0.520657	0.0268446	93	265	655	170	321	249	447	468
GO:0035115	embryonic forelimb morphogenesis	The process, occurring in the embryo, by which the anatomical structures of the forelimb are generated and organized. The forelimbs are the front limbs of an animal, e.g. the arms of a human. [ISBN:0198612001]	0.520657	0.0268446	46	468	68	221	940	66	445	34
GO:0021984	adenohypophysis development	The progression of the adenohypophysis over time from its initial formation until its mature state. The adenohypophysis is the anterior part of the pituitary. It secretes a variety of hormones and its function is regulated by the hypothalamus. [GO_REF:0000021, GOC:cls, GOC:dgh, GOC:dph, GOC:jid, GOC:mtg_15jun06]	0.520657	0.0268446	145	104	429	37	454	1169	468	130
GO:0016572	histone phosphorylation	The modification of histones by addition of phosphate groups. [GOC:ai]	-0.520465	0.0269302	1228	1285	294	1213	425	1215	939	1169
GO:0042127	regulation of cell proliferation	Any process that modulates the frequency, rate or extent of cell proliferation. [GOC:jl]	0.520369	0.026973	39	231	632	52	543	70	629	149
GO:0051402	neuron apoptotic process	Any apoptotic process in a neuron, the basic cellular unit of nervous tissue. Each neuron consists of a body, an axon, and dendrites. Their purpose is to receive, conduct, and transmit impulses in the nervous system. [CL:0000540, GOC:mtg_apoptosis, MeSH:A.08.663]	-0.520369	0.026973	1285	1242	678	1033	969	1268	1218	819
GO:0034641	cellular nitrogen compound metabolic process	The chemical reactions and pathways involving various organic and inorganic nitrogenous compounds, as carried out by individual cells. [GOC:mah]	-0.520177	0.0270589	1151	1288	571	1163	1005	1274	441	1090
GO:0032869	cellular response to insulin stimulus	Any process that results in a change in state or activity of a cell (in terms of movement, secretion, enzyme production, gene expression, etc.) as a result of an insulin stimulus. Insulin is a polypeptide hormone produced by the islets of Langerhans of the pancreas in mammals, and by the homologous organs of other organisms. [GOC:mah, ISBN:0198506732]	-0.520177	0.0270589	1048	1005	213	1168	783	1061	1211	1055
GO:0006024	glycosaminoglycan biosynthetic process	The chemical reactions and pathways resulting in the formation of glycosaminoglycans, any of a group of polysaccharides that contain amino sugars. [ISBN:0192800981]	-0.520177	0.0270589	1287	1284	1005	1029	748	1302	14	1296
GO:0015718	monocarboxylic acid transport	The directed movement of monocarboxylic acids into, out of or within a cell, or between cells, by means of some agent such as a transporter or pore. [GOC:krc]	-0.519889	0.0271882	841	926	116	875	1080	1111	969	909
GO:0060968	regulation of gene silencing	Any process that modulates the rate, frequency, or extent of gene silencing, the transcriptional or post-transcriptional process carried out at the cellular level that results in long-term gene inactivation. [GOC:dph, GOC:tb]	0.519696	0.0272747	19	44	1303	4	322	51	142	995
GO:0010043	response to zinc ion	Any process that results in a change in state or activity of a cell or an organism (in terms of movement, secretion, enzyme production, gene expression, etc.) as a result of a zinc ion stimulus. [GOC:sm]	-0.518351	0.0278871	96	1261	952	1127	932	1086	839	1266
GO:0046488	phosphatidylinositol metabolic process	The chemical reactions and pathways involving phosphatidylinositol, any glycophospholipid in which a sn-glycerol 3-phosphate residue is esterified to the 1-hydroxyl group of 1D-myo-inositol. [CHEBI:28874, ISBN:0198506732]	-0.517871	0.0281087	1002	1055	1078	1082	1239	551	1151	141
GO:0006613	cotranslational protein targeting to membrane	The targeting of proteins to a membrane that occurs during translation. The transport of most secretory proteins, particularly those with more than 100 amino acids, into the endoplasmic reticulum lumen occurs in this manner, as does the import of some proteins into mitochondria. [ISBN:0716731363, PMID:10512867, PMID:16896215]	-0.517583	0.0282425	1243	1305	372	1242	1151	1299	838	994
GO:0007223	Wnt signaling pathway, calcium modulating pathway	The series of molecular signals initiated by binding of a Wnt protein to a receptor on the surface of the target cell where activated receptors leads to an increase in intracellular calcium and activation of protein kinase C (PKC). [GOC:bf, GOC:dph, GOC:go_curators, PMID:11532397]	-0.517583	0.0282425	1124	1295	838	901	142	1281	1141	843
GO:0045471	response to ethanol	Any process that results in a change in state or activity of a cell or an organism (in terms of movement, secretion, enzyme production, gene expression, etc.) as a result of an ethanol stimulus. [GOC:go_curators]	-0.51739	0.0283319	1282	1276	299	1192	543	1198	539	1165
GO:0006284	base-excision repair	In base excision repair, an altered base is removed by a DNA glycosylase enzyme, followed by excision of the resulting sugar phosphate. The small gap left in the DNA helix is filled in by the sequential action of DNA polymerase and DNA ligase. [ISBN:0815316194]	-0.51739	0.0283319	1295	947	669	1268	268	1165	1218	1284
GO:0050707	regulation of cytokine secretion	Any process that modulates the frequency, rate or extent of the regulated release of cytokines from a cell. [GOC:ai]	0.51739	0.0283319	145	56	890	43	620	68	907	66
GO:0006606	protein import into nucleus	The directed movement of a protein from the cytoplasm to the nucleus. [GOC:jl]	0.517102	0.0284666	120	99	749	24	267	64	928	309
GO:0014002	astrocyte development	The process aimed at the progression of an astrocyte over time, from initial commitment of the cell to a specific fate, to the fully functional differentiated cell. An astrocyte is the most abundant type of glial cell. Astrocytes provide support for neurons and regulate the environment in which they function. [GOC:dgh, GOC:ef]	0.517102	0.0284666	46	309	916	71	1047	273	96	294
GO:0045603	positive regulation of endothelial cell differentiation	Any process that activates or increases the frequency, rate or extent of endothelial cell differentiation. [GOC:go_curators]	0.516814	0.0286018	7	112	79	189	54	913	405	473
GO:0045657	positive regulation of monocyte differentiation	Any process that activates or increases the frequency, rate or extent of monocyte differentiation. [GOC:go_curators]	0.516814	0.0286018	173	416	1165	249	427	384	16	473
GO:0070423	nucleotide-binding oligomerization domain containing signaling pathway	Any series of molecular signals generated as a consequence of binding to a nucleotide-binding oligomerization domain containing (NOD) protein. [GOC:add, PMID:17944960, PMID:18585455]	0.516622	0.0286923	146	19	136	477	491	10	926	9
GO:0050868	negative regulation of T cell activation	Any process that stops, prevents, or reduces the frequency, rate or extent of T cell activation. [GOC:ai]	0.516526	0.0287376	510	637	556	520	144	553	153	152
GO:0001880	Mullerian duct regression	The process in which the Mullerian ducts, primordia of the oviducts, uterus and upper vagina, undergo regression in male embryos. [GOC:dph, PMID:12368913]	-0.516526	0.0287376	673	1274	813	921	1137	950	1172	1047
GO:0006469	negative regulation of protein kinase activity	Any process that stops, prevents, or reduces the frequency, rate or extent of protein kinase activity. [GOC:go_curators]	0.516334	0.0288285	310	114	965	200	645	126	296	203
GO:0006362	transcription elongation from RNA polymerase I promoter	The extension of an RNA molecule after transcription initiation and promoter clearance at an RNA polymerase I specific promoter by the addition of ribonucleotides catalyzed by RNA polymerase I. [GOC:mah, GOC:txnOH]	0.516334	0.0288285	178	155	524	53	1020	129	310	205
GO:0001878	response to yeast	Any process that results in a change in state or activity of a cell or an organism (in terms of movement, secretion, enzyme production, gene expression, etc.) as a result of a stimulus from a yeast species. [PMID:14707091]	0.515757	0.0291025	591	638	224	116	584	572	524	265
GO:0042104	positive regulation of activated T cell proliferation	Any process that activates or increases the rate or extent of activated T cell proliferation. [GOC:jl]	0.515277	0.0293326	420	424	916	62	475	22	260	78
GO:0045116	protein neddylation	Covalent attachment of the ubiquitin-like protein NEDD8 (RUB1) to another protein. [PMID:11698580]	-0.515277	0.0293326	835	1269	994	151	1065	1266	864	1171
GO:0006536	glutamate metabolic process	The chemical reactions and pathways involving glutamate, the anion of 2-aminopentanedioic acid. [GOC:go_curators]	-0.514796	0.0295644	788	1269	503	1181	1033	1277	1274	998
GO:0031146	SCF-dependent proteasomal ubiquitin-dependent protein catabolic process	The chemical reactions and pathways resulting in the breakdown of a protein or peptide by hydrolysis of its peptide bonds, initiated by the covalent attachment of ubiquitin, with ubiquitin-protein ligation catalyzed by an SCF (Skp1/Cul1/F-box protein) complex, and mediated by the proteasome. [PMID:15380083]	-0.514508	0.0297042	857	1077	421	990	834	1253	1154	1246
GO:0051301	cell division	The process resulting in the physical partitioning and separation of a cell into daughter cells. [GOC:go_curators]	-0.514316	0.0297977	1298	1168	278	80	943	1192	1264	1161
GO:0090023	positive regulation of neutrophil chemotaxis	Any process that increases the frequency, rate, or extent of neutrophil chemotaxis. Neutrophil chemotaxis is the directed movement of a neutrophil cell, the most numerous polymorphonuclear leukocyte found in the blood, in response to an external stimulus, usually an infection or wounding. [GOC:dph, GOC:tb]	0.51422	0.0298446	477	147	640	515	198	204	152	250
GO:0030889	negative regulation of B cell proliferation	Any process that stops, prevents or reduces the rate or extent of B cell proliferation. [GOC:mah]	0.51422	0.0298446	279	18	158	38	640	148	622	399
GO:0001893	maternal placenta development	Maternally driven process whose specific outcome is the progression of the placenta over time, from its formation to the mature structure. The placenta is an organ of metabolic interchange between fetus and mother, partly of embryonic origin and partly of maternal origin. [GOC:add, ISBN:068340007X]	-0.513451	0.0302218	1289	1144	750	1242	762	1161	669	914
GO:0003094	glomerular filtration	The process in which plasma is filtered through the glomerular membrane which consists of capillary endothelial cells, the basement membrane, and epithelial cells. The glomerular filtrate is the same as plasma except it has no significant amount of protein. [GOC:mtg_cardio, GOC:sart, ISBN:0721643949]	0.513259	0.0303168	253	314	216	286	890	18	1190	62
GO:0032754	positive regulation of interleukin-5 production	Any process that activates or increases the frequency, rate, or extent of interleukin-5 production. [GOC:mah]	0.513259	0.0303168	47	24	536	245	1083	154	221	314
GO:0050896	response to stimulus	Any process that results in a change in state or activity of a cell or an organism (in terms of movement, secretion, enzyme production, gene expression, etc.) as a result of a stimulus. The process begins with detection of the stimulus and ends with a change in state or activity or the cell or organism. [GOC:ai, GOC:bf]	0.513259	0.0303168	11	26	190	1151	314	48	871	162
GO:2000505	regulation of energy homeostasis	Any process that modulates the frequency, rate or extent of energy homeostasis. [GOC:obol, GOC:yaf]	0.512683	0.0306033	86	475	642	459	127	218	494	606
GO:0021879	forebrain neuron differentiation	The process in which a relatively unspecialized cell acquires specialized features of a neuron that will reside in the forebrain. [GO_REF:0000021, GOC:cls, GOC:dgh, GOC:dph, GOC:jid, GOC:mtg_15jun06, PMID:16226447]	0.51201	0.0309405	152	77	150	50	900	75	604	397
GO:0018344	protein geranylgeranylation	The covalent attachment of a geranylgeranyl group to a protein. [GOC:jl]	0.51201	0.0309405	71	25	737	152	417	14	733	151
GO:0032727	positive regulation of interferon-alpha production	Any process that activates or increases the frequency, rate, or extent of interferon-alpha production. [GOC:mah]	0.511241	0.0313299	54	74	1209	34	633	153	1207	60
GO:0006886	intracellular protein transport	The directed movement of proteins in a cell, including the movement of proteins between specific compartments or structures within a cell, such as organelles of a eukaryotic cell. [GOC:mah]	-0.510953	0.031477	1281	1280	403	147	1123	1288	1156	993
GO:0043086	negative regulation of catalytic activity	Any process that stops or reduces the activity of an enzyme. [GOC:jl, GOC:tb]	0.510377	0.0317731	135	645	616	301	533	540	195	400
GO:0051823	regulation of synapse structural plasticity	Any process that modulates the frequency, rate or extent of synapse structural plasticity. Synapse structural plasticity is a type of cytoskeletal remodeling; this remodeling is induced by stimuli that can lead to long term potentiation and it can be activity-dependent or -independent. Examples of cytoskeletal changes include the formation of new spines and increase in spine size; this can be acc…	0.510377	0.0317731	151	121	175	389	372	645	566	477
GO:1900026	positive regulation of substrate adhesion-dependent cell spreading	Any process that activates or increases the frequency, rate or extent of substrate adhesion-dependent cell spreading. [GOC:TermGenie, GOC:yaf]	-0.510184	0.0318724	1208	1231	94	1275	992	1282	346	1121
GO:0048665	neuron fate specification	The process in which a cell becomes capable of differentiating autonomously into a neuron in an environment that is neutral with respect to the developmental pathway. Upon specification, the cell fate can be reversed. [GOC:dph]	0.510184	0.0318724	259	85	77	204	318	95	890	1215
GO:0030818	negative regulation of cAMP biosynthetic process	Any process that stops, prevents, or reduces the frequency, rate or extent of the chemical reactions and pathways resulting in the formation of the nucleotide cAMP (cyclic AMP, adenosine 3',5'-cyclophosphate). [GOC:mah]	0.509896	0.0320217	60	482	149	8	413	471	954	170
GO:0042158	lipoprotein biosynthetic process	The chemical reactions and pathways resulting in the formation of any conjugated, water-soluble protein in which the nonprotein group consists of a lipid or lipids. [ISBN:0198506732]	0.509896	0.0320217	113	451	482	452	368	203	192	794
GO:0032465	regulation of cytokinesis	Any process that modulates the frequency, rate or extent of the division of the cytoplasm of a cell and its separation into two daughter cells. [GOC:mah]	-0.509896	0.0320217	1266	1099	185	841	1186	828	1049	898
GO:0001921	positive regulation of receptor recycling	Any process that activates or increases the frequency, rate or extent of receptor recycling. [GOC:add]	-0.508839	0.0325747	820	673	751	678	855	663	691	671
GO:0006101	citrate metabolic process	The chemical reactions and pathways involving citrate, 2-hydroxy-1,2,3-propanetricarboyxlate. Citrate is widely distributed in nature and is an important intermediate in the TCA cycle and the glyoxylate cycle. [ISBN:0198506732]	-0.508647	0.0326762	1001	1278	186	1265	1119	1253	990	686
GO:0006882	cellular zinc ion homeostasis	Any process involved in the maintenance of an internal steady state of zinc ions at the level of a cell. [GOC:ai, GOC:mah]	-0.508359	0.0328288	826	1301	888	1160	244	1295	947	1095
GO:0042572	retinol metabolic process	The chemical reactions and pathways involving retinol, one of the three compounds that makes up vitamin A. [GOC:jl, http://www.indstate.edu/thcme/mwking/vitamins.html, PMID:1924551]	0.508359	0.0328288	98	484	163	331	10	386	1120	265
GO:0048704	embryonic skeletal system morphogenesis	The process in which the anatomical structures of the skeleton are generated and organized during the embryonic phase. [GOC:dph, GOC:dsf, GOC:jid, GOC:tb, PMID:16049113]	0.507879	0.0330847	63	177	1190	176	321	174	306	945
GO:0033689	negative regulation of osteoblast proliferation	Any process that stops, prevents or reduces the rate or extent of osteoblast proliferation. [GOC:mah]	-0.507879	0.0330847	1025	1062	139	1125	518	1054	989	1177
GO:0052033	pathogen-associated molecular pattern dependent induction by symbiont of host innate immune response	Any process that involves recognition of a pathogen-associated molecular pattern, and by which an organism activates, maintains or increases the frequency, rate or extent of the innate immune response of the host organism; the innate immune response is the host's first line of defense against infection. The host is defined as the larger of the organisms involved in a symbiotic interaction. [GOC:m…	0.50759	0.033239	1136	143	108	144	485	358	216	80
GO:0006488	dolichol-linked oligosaccharide biosynthetic process	The chemical reactions and pathways resulting in the formation of dolichol-linked oligosaccharide, usually by a stepwise addition of glycosyl chains to endoplasmic reticulum membrane-bound dolichol-P. [GOC:jl, ISBN:0471331309]	-0.507302	0.033394	1205	873	894	853	753	661	1113	1154
GO:0046578	regulation of Ras protein signal transduction	Any process that modulates the frequency, rate or extent of Ras protein signal transduction. [GOC:bf]	-0.507302	0.033394	1238	730	1157	1087	682	1257	661	1065
GO:0010759	positive regulation of macrophage chemotaxis	Any process that increases the rate, frequency or extent of macrophage chemotaxis. Macrophage chemotaxis is the movement of a macrophage in response to an external stimulus. [GOC:BHF, GOC:dph, GOC:tb]	0.506822	0.0336537	218	119	381	474	227	1118	455	486
GO:0060026	convergent extension	The morphogenetic process in which an epithelium narrows along one axis and lengthens in a perpendicular axis. [GOC:dgf, GOC:dph, PMID:12062082]	-0.50663	0.0337581	1153	1239	551	1209	747	1151	1242	881
GO:0051493	regulation of cytoskeleton organization	Any process that modulates the frequency, rate or extent of the formation, arrangement of constituent parts, or disassembly of cytoskeletal structures. [GOC:ai]	-0.506533	0.0338104	1121	1164	660	780	1229	1179	1291	666
GO:0001539	ciliary or bacterial-type flagellar motility	Cell motility due to movement of cilia or flagella. [GOC:hjd]	0.506533	0.0338104	580	200	553	46	104	43	650	102
GO:0070098	chemokine-mediated signaling pathway	A series of molecular signals initiated by the binding of a chemokine to a receptor on the surface of a cell, and ending with regulation of a downstream cellular process, e.g. transcription. [GOC:mah, GOC:signaling]	0.506341	0.0339152	98	81	19	323	542	212	153	1279
GO:0010881	regulation of cardiac muscle contraction by regulation of the release of sequestered calcium ion	Any process that modulates the frequency, rate or extent of cardiac muscle contraction via the regulation of the release of sequestered calcium ion by sarcoplasmic reticulum into cytosol. The sarcoplasmic reticulum is the endoplasmic reticulum of striated muscle, specialised for the sequestration of calcium ions that are released upon receipt of a signal relayed by the T tubules from the neuromus…	-0.506341	0.0339152	1009	1141	39	1240	1170	987	98	1237
GO:0050870	positive regulation of T cell activation	Any process that activates or increases the frequency, rate or extent of T cell activation. [GOC:ai]	0.505765	0.0342314	552	44	172	562	651	563	257	445
GO:0055088	lipid homeostasis	Any process involved in the maintenance of an internal steady state of lipid within an organism or cell. [GOC:BHF, GOC:rl]	0.505573	0.0343373	131	324	767	1184	161	160	191	212
GO:0006734	NADH metabolic process	The chemical reactions and pathways involving reduced nicotinamide adenine dinucleotide (NADH), a coenzyme present in most living cells and derived from the B vitamin nicotinic acid. [GOC:jl, ISBN:0618254153]	-0.504516	0.0349252	1277	1129	100	827	1262	1160	821	1165
GO:0007140	male meiosis	A cell cycle process comprising the steps by which a cell progresses through the nuclear division phase of a meiotic cell cycle in the male germline. [GOC:dph, GOC:mah]	-0.504516	0.0349252	451	913	979	974	1298	821	867	1304
GO:0010667	negative regulation of cardiac muscle cell apoptotic process	Any process that decreases the rate or extent of cardiac cell apoptotic process, a form of programmed cell death induced by external or internal signals that trigger the activity of proteolytic caspases whose actions dismantle a cardiac muscle cell and result in its death. [GOC:BHF, GOC:dph, GOC:mtg_apoptosis, GOC:rl, GOC:tb]	0.504516	0.0349252	476	134	473	84	415	284	857	489
GO:1901844	regulation of cell communication by electrical coupling involved in cardiac conduction	Any process that modulates the frequency, rate or extent of cell communication by electrical coupling involved in cardiac conduction. [GOC:BHF, GOC:rl, GOC:TermGenie, PMID:17130302]	-0.504035	0.0351953	1295	1284	412	1117	984	1288	784	1056
GO:0008272	sulfate transport	The directed movement of sulfate into, out of or within a cell, or between cells, by means of some agent such as a transporter or pore. [GOC:krc]	-0.504035	0.0351953	1019	1249	161	609	1230	1291	1011	984
GO:0071504	cellular response to heparin	Any process that results in a change in state or activity of a cell (in terms of movement, secretion, enzyme production, gene expression, etc.) as a result of a heparin stimulus. [GOC:mah, GOC:yaf]	0.503747	0.0353583	107	431	406	117	376	490	403	1091
GO:0045086	positive regulation of interleukin-2 biosynthetic process	Any process that activates or increases the frequency, rate or extent of the chemical reactions and pathways resulting in the formation of interleukin-2. [GOC:go_curators]	0.503459	0.0355219	568	481	527	654	392	332	513	503
GO:0019048	modulation by virus of host morphology or physiology	The process in which a virus effects a change in the structure or processes of its host organism. [GOC:bf, GOC:jl, ISBN:0781718325, UniProtKB-KW:KW-0945]	-0.503267	0.0356313	1288	1309	479	92	983	1307	1092	1118
GO:0032753	positive regulation of interleukin-4 production	Any process that activates or increases the frequency, rate, or extent of interleukin-4 production. [GOC:mah]	0.503267	0.0356313	167	10	694	134	509	137	205	327
GO:2000378	negative regulation of reactive oxygen species metabolic process	Any process that stops, prevents or reduces the frequency, rate or extent of reactive oxygen species metabolic process. [GOC:mah]	0.503267	0.0356313	75	212	1138	33	327	89	903	3
GO:0060561	apoptotic process involved in morphogenesis	Any apoptotic process that contributes to the shaping of an anatomical structure. [GOC:dph, GOC:mtg_apoptosis]	-0.503267	0.0356313	389	1252	129	1154	983	1284	1218	1064
GO:0051865	protein autoubiquitination	The ubiquitination by a protein of one or more of its own amino acid residues, or residues on an identical protein. Ubiquitination occurs on the lysine residue by formation of an isopeptide crosslink. [GOC:ai]	0.502786	0.0359062	144	10	1109	164	404	4	1002	45
GO:0006898	receptor-mediated endocytosis	An endocytosis process in which cell surface receptors ensure specificity of transport. A specific receptor on the cell surface binds tightly to the extracellular macromolecule (the ligand) that it recognizes; the plasma-membrane region containing the receptor-ligand complex then undergoes endocytosis, forming a transport vesicle containing the receptor-ligand complex and excluding most other pla…	-0.502786	0.0359062	1146	1270	139	1295	1217	1233	271	921
GO:0009952	anterior/posterior pattern specification	The regionalization process in which specific areas of cell differentiation are determined along the anterior-posterior axis. The anterior-posterior axis is defined by a line that runs from the head or mouth of an organism to the tail or opposite end of the organism. [GOC:dph, GOC:go_curators, GOC:isa_complete, GOC:tb]	0.502498	0.0360721	66	328	507	86	155	295	927	211
GO:0006956	complement activation	Any process involved in the activation of any of the steps of the complement cascade, which allows for the direct killing of microbes, the disposal of immune complexes, and the regulation of other immune processes; the initial steps of complement activation involve one of three pathways, the classical pathway, the alternative pathway, and the lectin pathway, all of which lead to the terminal comp…	0.502498	0.0360721	62	88	762	161	700	125	328	228
GO:0031397	negative regulation of protein ubiquitination	Any process that stops, prevents, or reduces the frequency, rate or extent of the addition of ubiquitin groups to a protein. [GOC:mah]	0.50221	0.0362386	218	457	1008	258	492	479	400	95
GO:0006107	oxaloacetate metabolic process	The chemical reactions and pathways involving oxaloacetate, the anion of oxobutanedioic acid, an important intermediate in metabolism, especially as a component of the TCA cycle. [ISBN:0198506732]	-0.50221	0.0362386	1128	1151	315	873	1278	1219	994	818
GO:0071316	cellular response to nicotine	Any process that results in a change in state or activity of a cell (in terms of movement, secretion, enzyme production, gene expression, etc.) as a result of a nicotine stimulus. [GOC:mah]	-0.50221	0.0362386	850	1075	984	818	1099	1248	22	1129
GO:0010389	regulation of G2/M transition of mitotic cell cycle	Any process that modulates the rate or extent of progression from G2 phase to M phase of the mitotic cell cycle. [GOC:mtg_cell_cycle, PMID:17329565]	-0.50221	0.0362386	818	952	621	1119	878	1060	1056	1141
GO:0001867	complement activation, lectin pathway	Any process involved in the activation of any of the steps of the lectin pathway of the complement cascade which allows for the direct killing of microbes and the regulation of other immune processes. [GOC:add, ISBN:0781735149]	0.50221	0.0362386	242	246	355	492	73	101	781	34
GO:0034109	homotypic cell-cell adhesion	The attachment of a cell to a second cell of the identical type via adhesion molecules. [GOC:add]	0.501922	0.0364057	110	342	193	500	414	80	550	656
GO:0042730	fibrinolysis	A process that solubilizes fibrin in the bloodstream of a multicellular organism, chiefly by the proteolytic action of plasmin. [GOC:jl, PMID:15842654]	0.501729	0.0365176	159	208	268	583	329	900	60	74
GO:0042518	negative regulation of tyrosine phosphorylation of Stat3 protein	Any process that stops, prevents, or reduces the frequency, rate or extent of the introduction of a phosphate group to a tyrosine residue of a Stat3 protein. [GOC:jl, PMID:11426647]	0.501729	0.0365176	183	277	60	37	1016	329	59	730
GO:0016032	viral process	A multi-organism process in which a virus is a participant. The other participant is the host. Includes infection of a host cell, replication of the viral genome, and assembly of progeny virus particles. In some cases the viral genetic material may integrate into the host genome and only subsequently, under particular circumstances, 'complete' its life cycle. [GOC:bf, GOC:jl, GOC:mah]	-0.501249	0.0367984	1284	1303	275	1191	1144	1291	353	980
GO:0006369	termination of RNA polymerase II transcription	The process in which the synthesis of an RNA molecule by RNA polymerase II using a DNA template is completed. [GOC:mah, GOC:txnOH]	0.501249	0.0367984	59	51	332	64	1022	166	45	1250
GO:0007204	positive regulation of cytosolic calcium ion concentration	Any process that increases the concentration of calcium ions in the cytosol. [GOC:ai]	0.501249	0.0367984	7	166	475	125	161	103	1159	1277
GO:0006584	catecholamine metabolic process	The chemical reactions and pathways involving any of a group of physiologically important biogenic amines that possess a catechol (3,4-dihydroxyphenyl) nucleus and are derivatives of 3,4-dihydroxyphenylethylamine. [GOC:jl, ISBN:0198506732]	0.501153	0.0368548	657	316	302	567	568	440	150	393
GO:0002446	neutrophil mediated immunity	Any process involved in the carrying out of an immune response by a neutrophil. [GO_REF:0000022, GOC:add, GOC:mtg_15nov05, ISBN:0781735149]	0.501153	0.0368548	632	381	557	18	188	657	243	123
GO:0001542	ovulation from ovarian follicle	The process leading to the rupture of the follicle, releasing the centrally located oocyte into the oviduct. An example of this is found in Mus musculus. [GOC:mtg_sensu, http://ovary.stanford.edu]	0.500961	0.0369679	35	304	63	330	325	321	1156	577
GO:0006665	sphingolipid metabolic process	The chemical reactions and pathways involving sphingolipids, any of a class of lipids containing the long-chain amine diol sphingosine or a closely related base (a sphingoid). [GOC:mah, ISBN:0198506732]	-0.500673	0.037138	1107	1251	144	919	816	1274	899	840
GO:0021517	ventral spinal cord development	The process whose specific outcome is the progression of the ventral region of the spinal cord over time, from its formation to the mature structure. The neurons of the ventral region of the mature spinal cord participate in motor output. [GO_REF:0000021, GOC:cls, GOC:dgh, GOC:dph, GOC:jid, GOC:mtg_15jun06]	-0.500673	0.037138	616	881	1225	1081	829	1064	816	972
GO:0051259	protein oligomerization	The process of creating protein oligomers, compounds composed of a small number, usually between three and ten, of component monomers; protein oligomers may be composed of different or identical monomers. Oligomers may be formed by the polymerization of a number of monomers or the depolymerization of a large protein polymer. [GOC:ai]	-0.50048	0.0372518	1303	1256	152	1143	350	1299	912	1238
GO:0016056	rhodopsin mediated signaling pathway	The series of molecular signals generated as a consequence of excitation of rhodopsin by a photon and the events that convert the absorbed photons into a cellular response. [GOC:bf, GOC:dph, GOC:hb, GOC:signaling, GOC:tb]	-0.50048	0.0372518	1143	1309	475	1215	472	1150	620	1299
GO:0030212	hyaluronan metabolic process	The chemical reactions and pathways involving hyaluronan, the naturally occurring anionic form of hyaluronic acid, any member of a group of glycosaminoglycans, the repeat units of which consist of beta-1,4 linked D-glucuronyl-beta-(1,3)-N-acetyl-D-glucosamine. [GOC:mah, ISBN:0198506732]	-0.500192	0.037423	981	1161	93	979	1051	1210	150	1149
GO:0070536	protein K63-linked deubiquitination	A protein deubiquitination process in which a K63-linked ubiquitin chain, i.e. a polymer of ubiquitin formed by linkages between lysine residues at position 63 of the ubiquitin monomers, is removed from a protein. [GOC:mah, PMID:19202061, PMID:19214193]	0.499712	0.03771	7	168	825	15	788	129	978	76
GO:0000387	spliceosomal snRNP assembly	The aggregation, arrangement and bonding together of one or more snRNA and multiple protein components to form a ribonucleoprotein complex that is involved in formation of the spliceosome. [GOC:krc, GOC:mah, ISBN:0879695897]	-0.499424	0.0378831	1284	978	564	1118	981	989	354	1309
GO:0007605	sensory perception of sound	The series of events required for an organism to receive an auditory stimulus, convert it to a molecular signal, and recognize and characterize the signal. Sonic stimuli are detected in the form of vibrations and are processed to form a sound. [GOC:ai]	0.499424	0.0378831	61	1254	269	73	332	142	621	77
GO:0035999	tetrahydrofolate interconversion	The chemical reactions and pathways by which one-carbon (C1) units are transferred between tetrahydrofolate molecules, to synthesise other tetrahydrofolate molecules. [GOC:yaf, PMID:1825999, UniPathway:UPA00193]	-0.499135	0.0380568	941	925	873	1222	814	940	603	1198
GO:0005978	glycogen biosynthetic process	The chemical reactions and pathways resulting in the formation of glycogen, a polydisperse, highly branched glucan composed of chains of D-glucose residues. [ISBN:0198506732]	-0.498655	0.038348	1104	1289	270	977	772	1165	1156	1302
GO:1901381	positive regulation of potassium ion transmembrane transport	Any process that activates or increases the frequency, rate or extent of potassium ion transmembrane transport. [GOC:BHF, GOC:TermGenie]	0.498078	0.0387	91	467	2	440	25	31	661	611
GO:0007585	respiratory gaseous exchange	The process of gaseous exchange between an organism and its environment. In plants, microorganisms, and many small animals, air or water makes direct contact with the organism's cells or tissue fluids, and the processes of diffusion supply the organism with dioxygen (O2) and remove carbon dioxide (CO2). In larger animals the efficiency of gaseous exchange is improved by specialized respiratory or…	0.497598	0.0389955	400	445	498	701	354	383	307	71
GO:0010572	positive regulation of platelet activation	Any process that increases the rate or frequency of platelet activation. Platelet activation is a series of progressive, overlapping events triggered by exposure of the platelets to subendothelial tissue. [GOC:dph, GOC:sl, GOC:tb]	0.497598	0.0389955	498	246	936	12	29	161	494	474
GO:0009266	response to temperature stimulus	Any process that results in a change in state or activity of a cell or an organism (in terms of movement, secretion, enzyme production, gene expression, etc.) as a result of a temperature stimulus. [GOC:hb]	-0.497406	0.0391143	1209	1205	341	1139	565	454	1296	1282
GO:0048645	organ formation	The process pertaining to the initial formation of an organ from unspecified parts. The process begins with the specific processes that contribute to the appearance of the discrete structure, such as inductive events, and ends when the structural rudiment of the organ is recognizable, such as a condensation of mesenchymal cells into the organ rudiment. Organs are a natural part or structure in an…	0.49731	0.0391737	474	147	265	639	431	254	662	152
GO:0060323	head morphogenesis	The process in which the anatomical structures of the head are generated and organized. The head is the anterior-most division of the body. [GOC:dph]	0.49731	0.0391737	409	258	157	161	405	528	662	237
GO:0060452	positive regulation of cardiac muscle contraction	Any process that increases the frequency, rate or extent of cardiac muscle contraction. [GOC:dph, GOC:tb]	0.497118	0.039293	164	218	817	37	1114	335	26	13
GO:0046548	retinal rod cell development	Development of a rod cell, one of the sensory cells in the eye that reacts to the presence of light. Rod cells contain the photopigment rhodopsin or porphyropsin and are responsible for vision in dim light. [ISBN:0198506732]	0.497118	0.039293	99	21	1214	259	335	138	1046	203
GO:0060298	positive regulation of sarcomere organization	Any process that increases the rate, frequency or extent myofibril assembly by organization of muscle actomyosin into sarcomeres. The sarcomere is the repeating unit of a myofibril in a muscle cell, composed of an array of overlapping thick and thin filaments between two adjacent Z discs. [GOC:BHF, GOC:dph, GOC:tb]	0.496829	0.0394724	59	499	1047	291	336	437	247	82
GO:0033197	response to vitamin E	Any process that results in a change in state or activity of a cell or an organism (in terms of movement, secretion, enzyme production, gene expression, etc.) as a result of a vitamin E stimulus. [GOC:sl]	-0.496349	0.039773	152	1075	242	1290	1295	1105	1197	974
GO:0006334	nucleosome assembly	The aggregation, arrangement and bonding together of a nucleosome, the beadlike structural units of eukaryotic chromatin composed of histones and DNA. [GOC:mah]	0.495388	0.0403802	3	5	872	10	218	8	840	503
GO:0000302	response to reactive oxygen species	Any process that results in a change in state or activity of a cell or an organism (in terms of movement, secretion, enzyme production, gene expression, etc.) as a result of a reactive oxygen species stimulus. Reactive oxygen species include singlet oxygen, superoxide, and oxygen free radicals. [GOC:krc]	-0.495292	0.0404414	830	1222	809	1277	818	1261	191	1221
GO:0060080	regulation of inhibitory postsynaptic membrane potential	Any process that modulates the establishment or extent of the inhibitory postsynaptic potential (IPSP) which is a temporary decrease in postsynaptic membrane potential due to the flow of negatively charged ions into the postsynaptic cell. The flow of ions that causes an IPSP is an inhibitory postsynaptic current (IPSC) and makes it more difficult for the neuron to fire an action potential. [GOC:d…	0.495292	0.0404414	239	447	1186	95	501	245	4	186
GO:0043116	negative regulation of vascular permeability	Any process that reduces the extent to which blood vessels can be pervaded by fluid. [GOC:jl]	0.495292	0.0404414	69	501	203	397	3	405	839	288
GO:0009058	biosynthetic process	The chemical reactions and pathways resulting in the formation of substances; typically the energy-requiring part of metabolism in which simpler substances are transformed into more complex ones. [GOC:curators, ISBN:0198547684]	-0.495292	0.0404414	1149	588	890	1217	809	951	837	1278
GO:0048333	mesodermal cell differentiation	The process in which a relatively unspecialized cell acquires the specialized features of a mesoderm cell. [GOC:dgh]	0.495292	0.0404414	272	295	75	501	400	377	1025	434
GO:0050810	regulation of steroid biosynthetic process	Any process that modulates the frequency, rate or extent of the chemical reactions and pathways resulting in the formation of steroids, compounds with a 1,2,cyclopentanoperhydrophenanthrene nucleus. [GOC:ai]	-0.495004	0.0406254	645	1052	1293	1167	775	876	724	1300
GO:0007600	sensory perception	The series of events required for an organism to receive a sensory stimulus, convert it to a molecular signal, and recognize and characterize the signal. This is a neurological process. [GOC:ai, GOC:dph]	0.495004	0.0406254	67	310	362	193	21	301	503	665
GO:0006220	pyrimidine nucleotide metabolic process	The chemical reactions and pathways involving a pyrimidine nucleotide, a compound consisting of nucleoside (a pyrimidine base linked to a deoxyribose or ribose sugar) esterified with a phosphate group at either the 3' or 5'-hydroxyl group of the sugar. [GOC:go_curators, ISBN:0198506732]	-0.495004	0.0406254	816	866	1013	645	1024	889	665	908
GO:1901215	negative regulation of neuron death	Any process that stops, prevents or reduces the frequency, rate or extent of neuron death. [GOC:rph, GOC:TermGenie]	0.494523	0.0409336	167	126	502	488	1082	435	185	386
GO:0008589	regulation of smoothened signaling pathway	Any process that modulates the frequency, rate or extent of smoothened signaling. [GOC:go_curators]	0.494523	0.0409336	236	276	502	360	362	156	1200	151
GO:0006878	cellular copper ion homeostasis	Any process involved in the maintenance of an internal steady state of copper ions at the level of a cell. [GOC:ai, GOC:mah]	-0.494331	0.0410575	1138	1289	734	1135	622	1144	918	1270
GO:0006942	regulation of striated muscle contraction	Any process that modulates the frequency, rate or extent of striated muscle contraction. [GOC:go_curators]	-0.494331	0.0410575	1162	1214	279	1207	786	916	1277	1135
GO:0048873	homeostasis of number of cells within a tissue	Any biological process involved in the maintenance of the steady-state number of cells within a population of cells in a tissue. [GOC:isa_complete]	-0.494043	0.0412439	974	1245	771	1274	183	1146	971	1208
GO:0014894	response to denervation involved in regulation of muscle adaptation	Any process that results in a change in state or activity of a cell or an organism (in terms of movement, secretion, enzyme production, gene expression, etc.) as a result of a denervation stimulus. This process occurs as part of the regulation of muscle adaptation. [GOC:mtg_muscle]	-0.494043	0.0412439	971	1255	192	1141	1019	1087	1130	664
GO:0006206	pyrimidine nucleobase metabolic process	The chemical reactions and pathways involving pyrimidine nucleobases, 1,3-diazine, organic nitrogenous bases. [CHEBI:26432, GOC:go_curators]	-0.493563	0.0415563	1136	1232	697	1134	209	1250	512	1302
GO:0050829	defense response to Gram-negative bacterium	Reactions triggered in response to the presence of a Gram-negative bacterium that act to protect the cell or organism. [GOC:ai]	0.493274	0.0417447	340	538	1098	81	211	290	3	307
GO:0051246	regulation of protein metabolic process	Any process that modulates the frequency, rate or extent of the chemical reactions and pathways involving a protein. [GOC:ai]	-0.492986	0.0419338	866	1118	863	1007	176	953	985	806
GO:0006812	cation transport	The directed movement of cations, atoms or small molecules with a net positive charge, into, out of or within a cell, or between cells, by means of some agent such as a transporter or pore. [GOC:ai]	-0.492794	0.0420603	367	1308	901	1301	450	1266	1306	1133
GO:0015693	magnesium ion transport	The directed movement of magnesium (Mg) ions into, out of or within a cell, or between cells, by means of some agent such as a transporter or pore. [GOC:ai]	-0.492506	0.0422507	985	1159	640	969	111	1002	1261	1107
GO:0006637	acyl-CoA metabolic process	The chemical reactions and pathways involving acyl-CoA, any derivative of coenzyme A in which the sulfhydryl group is in thiolester linkage with an acyl group. [ISBN:0198506732]	0.492506	0.0422507	72	212	341	27	851	254	240	539
GO:0042423	catecholamine biosynthetic process	The chemical reactions and pathways resulting in the formation of any of a group of physiologically important biogenic amines that possess a catechol (3,4-dihydroxyphenyl) nucleus and are derivatives of 3,4-dihydroxyphenylethylamine. [GOC:jl, ISBN:0198506732]	0.492506	0.0422507	72	111	341	1074	134	211	261	1188
GO:0050730	regulation of peptidyl-tyrosine phosphorylation	Any process that modulates the frequency, rate or extent of the phosphorylation of peptidyl-tyrosine. [GOC:ai]	-0.492218	0.0424418	262	839	1175	1086	1155	805	1016	959
GO:0032469	endoplasmic reticulum calcium ion homeostasis	Any process involved in the maintenance of an internal steady state of calcium ions within the endoplasmic reticulum of a cell or between the endoplasmic reticulum and its surroundings. [GOC:mah]	-0.492218	0.0424418	1296	1280	639	1108	805	817	1113	1261
GO:0006518	peptide metabolic process	The chemical reactions and pathways involving peptides, compounds of two or more amino acids where the alpha carboxyl group of one is bound to the alpha amino group of another. [CHEBI:16670, GOC:go_curators]	-0.492025	0.0425697	1132	1196	503	1230	737	1253	276	1295
GO:0001952	regulation of cell-matrix adhesion	Any process that modulates the frequency, rate or extent of attachment of a cell to the extracellular matrix. [GOC:hjd]	-0.491929	0.0426337	1050	1307	641	950	655	1203	1201	1053
GO:0007021	tubulin complex assembly	The aggregation and bonding together of alpha- and beta-tubulin to form a tubulin heterodimer. [GOC:mah]	-0.491929	0.0426337	909	1068	811	1059	641	1204	1181	799
GO:0030282	bone mineralization	The deposition of calcium phosphate in bone tissue. [GOC:mah]	0.491737	0.0427621	234	1006	824	86	283	342	152	116
GO:0006457	protein folding	The process of assisting in the covalent and noncovalent assembly of single chain polypeptides or multisubunit complexes into the correct tertiary structure. [GOC:go_curators, GOC:rb]	-0.491545	0.0428907	1307	1309	142	1295	896	1308	184	102
GO:0022010	central nervous system myelination	The process in which neuronal axons and dendrites become coated with a segmented lipid-rich sheath (myelin) to enable faster and more energetically efficient conduction of electrical impulses. The sheath is formed by the cell membranes of oligodendrocytes in the central nervous system. Adjacent myelin segments are separated by a non-myelinated stretch of axon called a node of Ranvier. [GO_REF:000…	0.491449	0.0429552	245	180	326	506	18	421	33	807
GO:0021853	cerebral cortex GABAergic interneuron migration	The migration of GABAergic interneuron precursors from the subpallium to the cerebral cortex. [GO_REF:0000021, GOC:cls, GOC:dgh, GOC:dph, GOC:jid, GOC:mtg_15jun06, PMID:12626695]	0.491161	0.0431491	364	89	510	400	358	670	160	562
GO:0061028	establishment of endothelial barrier	The establishment of a barrier between endothelial cell layers, such as those in the brain, lung or intestine, to exert specific and selective control over the passage of water and solutes, thus allowing formation and maintenance of compartments that differ in fluid and solute composition. [GOC:dph]	0.491161	0.0431491	438	529	302	131	550	670	310	70
GO:0048771	tissue remodeling	The reorganization or renovation of existing tissues. This process can either change the characteristics of a tissue such as in blood vessel remodeling, or result in the dynamic equilibrium of a tissue such as in bone remodeling. [GOC:ebc]	-0.491161	0.0431491	640	1024	1029	799	982	696	911	802
GO:0001661	conditioned taste aversion	A conditioned aversion to a specific chemical compound as a result of that compound being coupled with a noxious stimulus. [GOC:dph, PMID:9920659]	0.491161	0.0431491	7	508	435	670	131	239	205	38
GO:0003203	endocardial cushion morphogenesis	The process in which the anatomical structure of the endocardial cushion is generated and organized. The endocardial cushion is a specialized region of mesenchymal cells that will give rise to the heart septa and valves. [GOC:mtg_heart]	0.490968	0.0432788	59	343	681	257	69	242	808	263
GO:0032411	positive regulation of transporter activity	Any process that activates or increases the activity of a transporter. [GOC:mah]	0.490968	0.0432788	68	709	13	343	211	531	321	120
GO:0060397	JAK-STAT cascade involved in growth hormone signaling pathway	The process in which STAT proteins (Signal Transducers and Activators of Transcription) are activated by members of the JAK (janus activated kinase) family of tyrosine kinases, following the binding of physiological ligands to the growth hormone receptor. Once activated, STATs dimerize and translocate to the nucleus and modulate the expression of target genes. [GOC:BHF, GOC:dph, PMID:11445442]	0.49068	0.0434739	47	144	264	359	18	507	1148	44
GO:0001895	retina homeostasis	A tissue homeostatic process involved in the maintenance of an internal equilibrium within the retina of the eye, including control of cellular proliferation and death and control of metabolic function. [GOC:add, GOC:dph, GOC:tb, PMID:15365173, PMID:15365178]	0.490488	0.0436045	180	73	941	117	518	144	869	1
GO:0000723	telomere maintenance	Any process that contributes to the maintenance of proper telomeric length and structure by affecting and monitoring the activity of telomeric proteins and the length of telomeric DNA. These processes includes those that shorten and lengthen the telomeric DNA sequences. [GOC:elh, PMID:11092831]	-0.4902	0.0438009	1290	35	310	1276	1073	966	1260	1223
GO:0007095	mitotic G2 DNA damage checkpoint	A mitotic cell cycle checkpoint that detects and negatively regulates progression through the G2/M transition of the cell cycle in response to DNA damage. [GOC:mtg_cell_cycle]	-0.4902	0.0438009	1212	1175	480	1062	516	1166	1088	966
GO:0031284	positive regulation of guanylate cyclase activity	Any process that activates or increases the frequency, rate or extent of guanylate cyclase activity. [GOC:mah]	0.490008	0.0439323	11	292	600	17	14	1152	1	1134
GO:0033539	fatty acid beta-oxidation using acyl-CoA dehydrogenase	A fatty acid beta-oxidation pathway in which the initial step of each oxidation cycle, which converts an acyl-CoA to a trans-2-enoyl-CoA, is catalyzed by acyl-CoA dehydrogenase; the electrons removed by oxidation pass through the respiratory chain to oxygen and leave H2O as the product. Fatty acid beta-oxidation begins with the addition of coenzyme A to a fatty acid, and ends when only two or thr…	-0.489912	0.0439981	974	817	310	802	1164	1221	867	1242
GO:0015695	organic cation transport	The directed movement of organic cations into, out of or within a cell, or between cells, by means of some agent such as a transporter or pore. Organic cations are atoms or small molecules with a positive charge which contain carbon in covalent linkage. [GOC:ai]	0.489912	0.0439981	366	69	1152	319	119	508	415	23
GO:0031065	positive regulation of histone deacetylation	Any process that activates or increases the frequency, rate or extent of the removal of acetyl groups from histones. [GOC:mah]	-0.489912	0.0439981	885	939	286	1132	1081	982	1222	802
GO:0042776	mitochondrial ATP synthesis coupled proton transport	The transport of protons across a mitochondrial membrane to generate an electrochemical gradient (proton-motive force) that powers ATP synthesis. [GOC:mtg_sensu, ISBN:0716731363]	-0.489719	0.04413	1290	1309	110	1129	849	1297	601	1293
GO:0060463	lung lobe morphogenesis	The process in which the anatomical structures of a lung lobe are generated and organized. A lung lobe is a projection that extends from the lung. [GOC:dph]	0.489623	0.0441961	23	44	353	172	227	36	672	585
GO:0043392	negative regulation of DNA binding	Any process that stops or reduces the frequency, rate or extent of DNA binding. DNA binding is any process in which a gene product interacts selectively with DNA (deoxyribonucleic acid). [GOC:dph, GOC:jl, GOC:tb]	0.489431	0.0443285	861	344	1155	123	345	325	213	2
GO:0007602	phototransduction	The sequence of reactions within a cell required to convert absorbed photons into a molecular signal. [GOC:go_curators]	-0.488951	0.0446611	402	1267	1165	1226	271	1128	248	1301
GO:0060389	pathway-restricted SMAD protein phosphorylation	The process of introducing a phosphate group on to a pathway restricted SMAD protein. A pathway restricted SMAD protein is an effector protein that acts directly downstream of the transforming growth factor family receptor. [GOC:dph, ISBN:3527303782]	0.488855	0.0447279	100	284	606	399	23	135	673	33
GO:0071377	cellular response to glucagon stimulus	Any process that results in a change in state or activity of a cell (in terms of movement, secretion, enzyme production, gene expression, etc.) as a result of a glucagon stimulus. [GOC:mah]	-0.488663	0.0448617	964	1308	14	1306	128	1276	1265	1114
GO:0019674	NAD metabolic process	The chemical reactions and pathways involving nicotinamide adenine dinucleotide (NAD), a coenzyme present in most living cells and derived from the B vitamin nicotinic acid. [GOC:jl, ISBN:0618254153]	-0.488663	0.0448617	1271	971	30	769	1152	1186	1142	964
GO:0031581	hemidesmosome assembly	Assembly of hemidesmosomes, integrin-containing protein complexes that bind to laminin in the basal lamina. Hemidesmosomes form the contact between the basal surface of epithelial cells and the underlying basal lamina. [GOC:dgh, PMID:15983403]	-0.488374	0.045063	633	1149	800	972	947	851	1123	841
GO:0019933	cAMP-mediated signaling	Any intracellular signal transduction in which the signal is passed on within the cell via cyclic AMP (cAMP). Includes production of cAMP, and downstream effectors that further transmit the signal within the cell. [GOC:signaling]	0.488086	0.0452652	99	267	557	105	347	219	674	294
GO:0010880	regulation of release of sequestered calcium ion into cytosol by sarcoplasmic reticulum	Any process that modulates the rate, frequency or extent of release of sequestered calcium ion into cytosol by the sarcoplasmic reticulum, the process in which the release of sequestered calcium ion by sarcoplasmic reticulum into cytosol occurs via calcium release channels. [GOC:BHF, GOC:dph, GOC:tb]	-0.487894	0.0454003	1188	1187	40	1265	1255	1048	469	963
GO:0043409	negative regulation of MAPK cascade	Any process that stops, prevents, or reduces the frequency, rate or extent of signal transduction mediated by the MAPKKK cascade. [GOC:go_curators]	-0.487894	0.0454003	985	1302	762	963	520	1305	1198	1006
GO:0006303	double-strand break repair via nonhomologous end joining	The repair of a double-strand break in DNA in which the two broken ends are rejoined with little or no sequence complementarity. Information at the DNA ends may be lost due to the modification of broken DNA ends. [PMID:10827453]	-0.487606	0.0456038	1066	799	7	1114	1289	920	1121	1261
GO:0097320	membrane tubulation	A modification in a plasma membrane resulting in formation of a tubular invagination. [GOC:BHF, PMID:15252009, PMID:20730103]	-0.487606	0.0456038	799	960	1207	1041	1288	868	1118	436
GO:0009101	glycoprotein biosynthetic process	The chemical reactions and pathways resulting in the formation of glycoproteins, any protein that contains covalently bound glycose (i.e. monosaccharide) residues; the glycose occurs most commonly as oligosaccharide or fairly small polysaccharide but occasionally as monosaccharide. [GOC:go_curators, ISBN:0198506732]	0.487317	0.045808	364	526	554	650	428	675	390	156
GO:0070102	interleukin-6-mediated signaling pathway	A series of molecular signals initiated by the binding of interleukin-6 to a receptor on the surface of a cell, and ending with regulation of a downstream cellular process, e.g. transcription. [GOC:add, GOC:BHF, GOC:mah, GOC:signaling]	0.486645	0.0462877	60	76	1292	18	1125	185	519	26
GO:0090307	spindle assembly involved in mitosis	The aggregation, arrangement and bonding together of a set of components to form the spindle that contributes to the process of mitosis. [GOC:tb, GOC:vw]	-0.486357	0.0464946	1075	1128	335	961	1283	1143	1229	764
GO:0051290	protein heterotetramerization	The formation of a protein heterotetramer, a macromolecular structure consisting of four noncovalently associated subunits, of which not all are identical. [GOC:go_curators]	-0.486357	0.0464946	1031	1256	595	961	963	1170	161	1257
GO:0000076	DNA replication checkpoint	A cell cycle checkpoint that prevents the initiation of nuclear division until DNA replication is complete, thereby ensuring that progeny inherit a full complement of the genome. [GOC:curators, GOC:rn, PMID:11728327, PMID:12537518]	-0.486068	0.0467023	1304	1108	176	1251	797	1096	924	1263
GO:0002088	lens development in camera-type eye	The process whose specific outcome is the progression of the lens over time, from its formation to the mature structure. The lens is a transparent structure in the eye through which light is focused onto the retina. An example of this process is found in Mus musculus. [GOC:dph, ISBN:0582064333]	0.485876	0.0468412	7	1223	58	62	13	658	186	1207
GO:0016192	vesicle-mediated transport	A cellular transport process in which transported substances are moved in membrane-bounded vesicles; transported substances are enclosed in the vesicle lumen or located in the vesicle membrane. The process begins with a step that directs a substance to the forming vesicle, and includes vesicle budding and coating. Vesicles are then targeted to, and fuse with, an acceptor membrane. [GOC:ai, GOC:ma…	-0.485588	0.0470502	1159	1174	960	79	1105	1285	1113	303
GO:0032287	peripheral nervous system myelin maintenance	The process in which the structure and material content of mature peripheral nervous system myelin is kept in a functional state. [GOC:dgh]	-0.485588	0.0470502	1057	1056	123	1279	960	968	138	1018
GO:0021549	cerebellum development	The process whose specific outcome is the progression of the cerebellum over time, from its formation to the mature structure. The cerebellum is the portion of the brain in the back of the head between the cerebrum and the pons. In mice, the cerebellum controls balance for walking and standing, modulates the force and range of movement and is involved in the learning of motor skills. [GO_REF:0000…	-0.485588	0.0470502	1043	1204	511	1229	265	1206	960	1057
GO:0015825	L-serine transport	The directed movement of L-serine, the L-enantiomer of 2-amino-3-hydroxypropanoic acid, into, out of or within a cell, or between cells, by means of some agent such as a transporter or pore. [GOC:ai, GOC:jsg, GOC:mah]	-0.485588	0.0470502	962	960	1043	1025	1288	1086	321	239
GO:0043589	skin morphogenesis	The process in which the anatomical structures of the skin are generated and organized. The skin is the external membranous integument of an animal. In vertebrates the skin generally consists of two layers, an outer nonsensitive and nonvascular epidermis (cuticle or skarfskin) composed of cells which are constantly growing and multiplying in the deeper, and being thrown off in the superficial lay…	0.4853	0.04726	135	1181	1	278	166	440	514	419
GO:0007186	G-protein coupled receptor signaling pathway	A series of molecular signals that proceeds with an activated receptor promoting the exchange of GDP for GTP on the alpha-subunit of an associated heterotrimeric G-protein complex. The GTP-bound activated alpha-G-protein then dissociates from the beta- and gamma-subunits to further transmit the signal within the cell. The pathway begins with receptor-ligand interaction, or for basal GPCR signalin…	0.485108	0.0474004	24	1298	187	64	82	1309	152	1290
GO:0045670	regulation of osteoclast differentiation	Any process that modulates the frequency, rate or extent of osteoclast differentiation. [GOC:go_curators]	0.485108	0.0474004	86	956	583	187	152	1128	44	90
GO:0034146	toll-like receptor 5 signaling pathway	Any series of molecular signals generated as a consequence of binding to toll-like receptor 5. [GOC:add, PMID:16551253, PMID:17328678]	0.485108	0.0474004	118	187	629	87	631	22	781	72
GO:0034166	toll-like receptor 10 signaling pathway	Any series of molecular signals generated as a consequence of binding to toll-like receptor 10. [GOC:add, PMID:16551253, PMID:17328678]	0.485108	0.0474004	118	187	629	87	631	22	781	72
GO:0006283	transcription-coupled nucleotide-excision repair	The nucleotide-excision repair process that carries out preferential repair of DNA lesions on the actively transcribed strand of the DNA duplex. In addition, the transcription-coupled nucleotide-excision repair pathway is required for the recognition and repair of a small subset of lesions that are not recognized by the global genome nucleotide excision repair pathway. [PMID:10197977, PMID:119002…	-0.485108	0.0474004	1262	1208	583	34	1123	1153	701	1267
GO:0002326	B cell lineage commitment	The process in which a lymphoid progenitor cell becomes committed to become any type of B cell. [GOC:add, ISBN:0781735149]	-0.485108	0.0474004	1273	1123	576	875	529	1238	1131	1291
GO:0070296	sarcoplasmic reticulum calcium ion transport	The directed movement of calcium ions (Ca2+) into, out of or within the sarcoplasmic reticulum. [GOC:vk]	-0.484819	0.0476116	1015	961	119	1230	267	963	959	1297
GO:0007346	regulation of mitotic cell cycle	Any process that modulates the rate or extent of progress through the mitotic cell cycle. [GOC:dph, GOC:go_curators, GOC:tb]	0.483762	0.0483929	144	474	381	511	195	516	1092	45
GO:0042417	dopamine metabolic process	The chemical reactions and pathways involving dopamine, a catecholamine neurotransmitter and a metabolic precursor of noradrenaline and adrenaline. [GOC:jl, ISBN:0198506732]	0.483762	0.0483929	132	373	411	186	516	910	87	133
GO:0090009	primitive streak formation	The developmental process pertaining to the initial formation of the primitive streak from unspecified parts. The primitive streak is a ridge of cells running along the midline of the embryo where the mesoderm ingresses. It defines the anterior-posterior axis. [GOC:dph, GOC:sdb_2009, GOC:tb]	-0.483762	0.0483929	914	960	419	1010	1219	794	1261	1223
GO:0034260	negative regulation of GTPase activity	Any process that stops or reduces the rate of GTP hydrolysis by a GTPase. [GOC:mah]	-0.483762	0.0483929	1233	1055	538	1259	794	1002	1178	863
GO:0051567	histone H3-K9 methylation	The modification of histone H3 by addition of a methyl group to lysine at position 9 of the histone. [GOC:ai]	-0.483762	0.0483929	1176	555	1031	1120	932	1104	794	1209
GO:0090263	positive regulation of canonical Wnt signaling pathway	Any process that increases the rate, frequency, or extent of the Wnt signaling pathway through beta-catenin, the series of molecular signals initiated by binding of a Wnt protein to a frizzled family receptor on the surface of the target cell, followed by propagation of the signal via beta-catenin, and ending with a change in transcription of target genes. [GOC:tb]	0.483282	0.0487518	90	231	997	236	232	353	863	342
GO:0032228	regulation of synaptic transmission, GABAergic	Any process that modulates the frequency, rate or extent of GABAergic synaptic transmission, the process of communication from a neuron to another neuron across a synapse using the neurotransmitter gamma-aminobutyric acid (GABA). [GOC:mah]	-0.483282	0.0487518	957	1079	81	1202	502	1159	1191	1093
GO:0061299	retina vasculature morphogenesis in camera-type eye	The process in which the vasculature of the retina is generated and organized. [GOC:BHF, GOC:dph]	-0.483282	0.0487518	994	1144	274	957	560	1300	1280	1171
GO:0007405	neuroblast proliferation	The expansion of a neuroblast population by cell division. A neuroblast is any cell that will divide and give rise to a neuron. [GOC:ai, GOC:mtg_sensu, GOC:sart]	0.482706	0.0491854	369	439	16	90	675	375	681	668
GO:0030163	protein catabolic process	The chemical reactions and pathways resulting in the breakdown of a protein by the destruction of the native, active configuration, with or without the hydrolysis of peptide bonds. [GOC:mah]	-0.482513	0.0493307	1015	956	223	1020	1252	1268	506	993
GO:0007595	lactation	The secretion of milk by the mammary gland. [ISBN:0198506732]	-0.482513	0.0493307	956	1001	318	1277	249	1261	1024	1256
GO:0085029	extracellular matrix assembly	The aggregation, arrangement and bonding together of the extracellular matrix. [GOC:jl]	-0.482225	0.0495493	852	1101	1191	792	924	1198	297	1020
GO:0090314	positive regulation of protein targeting to membrane	Any process that increases the frequency, rate or extent of the process of directing proteins towards a membrane, usually using signals contained within the protein. [GOC:tb]	-0.482033	0.0496955	1190	1265	44	1248	784	1119	1260	802
GO:0006090	pyruvate metabolic process	The chemical reactions and pathways involving pyruvate, 2-oxopropanoate. [GOC:go_curators]	-0.482033	0.0496955	1162	1264	775	1119	451	1226	420	1277
GO:0030449	regulation of complement activation	Any process that modulates the frequency, rate or extent of complement activation. [GOC:go_curators]	0.481937	0.0497687	310	466	533	478	484	452	682	335
GO:0009968	negative regulation of signal transduction	Any process that stops, prevents, or reduces the frequency, rate or extent of signal transduction. [GOC:sm]	0.481457	0.0501364	176	431	519	439	299	163	933	110
GO:2000146	negative regulation of cell motility	Any process that stops, prevents, or reduces the frequency, rate or extent of cell motility. [GOC:mah]	-0.480976	0.0505063	1021	1201	599	954	402	1044	1094	995
GO:0035357	peroxisome proliferator activated receptor signaling pathway	The series of molecular signals initiated by binding of a ligand to any of the peroxisome proliferator activated receptors (alpha, beta or gamma) in the nuclear membrane, and ending with the initiation or termination of the transcription of target genes. [GOC:BHF, PMID:18221086]	0.480688	0.0507294	296	312	520	439	1055	432	199	380
GO:0050852	T cell receptor signaling pathway	A series of molecular signals initiated by the cross-linking of an antigen receptor on a T cell. [GOC:add]	0.4804	0.0509534	600	329	436	166	463	92	684	140
GO:0007409	axonogenesis	Generation of a long process of a neuron, that carries efferent (outgoing) action potentials from the cell body towards target cells. [GOC:jid, ISBN:0198506732]	-0.479727	0.0514793	298	1296	368	1232	437	1236	1119	1116
GO:0022400	regulation of rhodopsin mediated signaling pathway	Any process that modulates the frequency, rate or extent of rhodopsin-mediated signaling. [GOC:mah]	-0.479727	0.0514793	1116	1309	293	1186	515	1217	624	1308
GO:0032525	somite rostral/caudal axis specification	The establishment, maintenance and elaboration of the rostro-caudal axis of a somite, prior to the morphological formation of a somite boundary. [GOC:bf, PMID:16326386, PMID:17360776]	0.479727	0.0514793	119	194	924	111	1252	9	67	520
GO:0048675	axon extension	Long distance growth of a single axon process involved in cellular development. [GOC:BHF, GOC:dgh, GOC:dph, GOC:jid, GOC:lm, GOC:rl]	-0.478958	0.052086	1130	1279	537	1291	1115	1290	237	421
GO:2001020	regulation of response to DNA damage stimulus	Any process that modulates the frequency, rate or extent of response to DNA damage stimulus. [GOC:obol]	0.478958	0.052086	195	7	1285	43	555	10	673	12
GO:0001731	formation of translation preinitiation complex	The joining of the small ribosomal subunit, ternary complex, and mRNA. [GOC:hjd]	-0.478958	0.052086	1229	1303	359	1115	857	1291	529	1242
GO:0001658	branching involved in ureteric bud morphogenesis	The process in which the branching structure of the ureteric bud is generated and organized. The ureteric bud is an epithelial tube that grows out from the metanephric duct. The bud elongates and branches to give rise to the ureter and kidney collecting tubules. [GOC:dph, PMID:16916378]	-0.47867	0.0523152	261	1080	377	1121	1084	1162	951	1149
GO:0070935	3'-UTR-mediated mRNA stabilization	An mRNA stabilization process in which one or more RNA-binding proteins associate with the 3'-untranslated region (UTR) of an mRNA. [GOC:mah, PMID:19029303]	-0.478382	0.0525451	1291	1205	1180	787	940	1270	166	1067
GO:0001649	osteoblast differentiation	The process whereby a relatively unspecialized cell acquires the specialized features of an osteoblast, a mesodermal or neural crest cell that gives rise to bone. [CL:0000062, GO_REF:0000034, GOC:jid]	0.478382	0.0525451	103	890	119	75	523	220	377	322
GO:0060137	maternal process involved in parturition	A reproductive process occurring in the mother that results in birth. [GOC:dph]	0.477902	0.0529304	37	14	1080	305	360	42	564	34
GO:0015986	ATP synthesis coupled proton transport	The transport of protons across a membrane to generate an electrochemical gradient (proton-motive force) that powers ATP synthesis. [ISBN:0716731363]	-0.477709	0.0530852	1277	1309	45	1058	932	1288	565	1300
GO:0031529	ruffle organization	A process that is carried out at the cellular level which results in the assembly, arrangement of constituent parts, or disassembly of a ruffle, a projection at the leading edge of a crawling cell. [GOC:mah, PMID:10036235]	0.477613	0.0531627	383	698	434	160	495	446	524	352
GO:0008631	intrinsic apoptotic signaling pathway in response to oxidative stress	A series of molecular signals in which an intracellular signal is conveyed to trigger the apoptotic death of a cell. The pathway is induced in response to oxidative stress, a state often resulting from exposure to high levels of reactive oxygen species, and ends when the execution phase of apoptosis is triggered. [GOC:ai, GOC:mtg_apoptosis]	-0.477325	0.0533959	624	662	703	622	688	705	1217	982
GO:0045820	negative regulation of glycolysis	Any process that stops, prevents, or reduces the frequency, rate or extent of glycolysis. [GOC:go_curators]	-0.477133	0.0535519	1078	949	1177	1237	1154	1044	387	549
GO:0030162	regulation of proteolysis	Any process that modulates the frequency, rate or extent of the hydrolysis of a peptide bond or bonds within a protein. [GOC:mah]	0.477133	0.0535519	130	309	287	361	966	583	83	198
GO:0003333	amino acid transmembrane transport	The directed movement of amino acids, organic acids containing one or more amino substituents across a membrane by means of some agent such as a transporter or pore. [GOC:dph, GOC:tb]	-0.476941	0.0537082	1299	1276	566	1301	604	1284	396	816
GO:0036109	alpha-linolenic acid metabolic process	The chemical reactions and pathways involving alpha-linolenic acid, an unsaturated omega-6 fatty acid that has the molecular formula C18H32O2. [CHEBI:32387]	-0.476653	0.0539435	1218	1243	1112	1248	444	1279	389	253
GO:0033559	unsaturated fatty acid metabolic process	The chemical reactions and pathways involving an unsaturated fatty acid, any fatty acid containing one or more double bonds between carbon atoms. [GOC:mah]	-0.476653	0.0539435	1218	1243	1112	1248	444	1279	389	253
GO:0001776	leukocyte homeostasis	The process of regulating the proliferation and elimination of cells of the immune system such that the total number of cells of a particular cell type within a whole or part of an organism is stable over time in the absence of an outside stimulus. [GOC:add, ISBN:0781735149]	-0.476653	0.0539435	1264	1112	362	1304	869	1257	178	1296
GO:0035313	wound healing, spreading of epidermal cells	The migration of an epidermal cell along or through a wound gap that contributes to the reestablishment of a continuous epidermis. [GOC:bf, PMID:15269788]	0.476556	0.0540221	142	525	480	393	59	673	689	220
GO:0006913	nucleocytoplasmic transport	The directed movement of molecules between the nucleus and the cytoplasm. [GOC:go_curators]	-0.476364	0.0541796	1182	1216	762	948	1086	1204	350	1219
GO:0043267	negative regulation of potassium ion transport	Any process that stops, prevents, or reduces the frequency, rate or extent of the directed movement of potassium ions (K+) into, out of or within a cell, or between cells, by means of some agent such as a transporter or pore. [GOC:jl]	0.476364	0.0541796	160	165	362	342	110	618	36	1121
GO:0042698	ovulation cycle	The type of sexual cycle seen in females, often with physiologic changes in the endometrium that recur at regular intervals during the reproductive years. [ISBN:0721662544]	0.476076	0.0544166	102	277	799	114	420	477	2	526
GO:0043087	regulation of GTPase activity	Any process that modulates the rate of GTP hydrolysis by a GTPase. [GOC:jl]	0.476076	0.0544166	526	8	359	83	363	61	926	121
GO:0009062	fatty acid catabolic process	The chemical reactions and pathways resulting in the breakdown of a fatty acid, any of the aliphatic monocarboxylic acids that can be liberated by hydrolysis from naturally occurring fats and oils. Fatty acids are predominantly straight-chain acids of 4 to 24 carbon atoms, which may be saturated or unsaturated; branched fatty acids and hydroxy fatty acids also occur, and very long chain acids of …	-0.476076	0.0544166	994	1188	1258	1276	784	890	202	1093
GO:0030705	cytoskeleton-dependent intracellular transport	The directed movement of substances along cytoskeletal elements such as microfilaments or microtubules within a cell. [GOC:mah]	-0.475884	0.0545752	1111	1268	124	1304	672	1279	1195	942
GO:0043312	neutrophil degranulation	The regulated exocytosis of secretory granules containing preformed mediators such as proteases, lipases, and inflammatory mediators by a neutrophil. [ISBN:0781735149]	0.475596	0.0548137	225	112	1070	20	1120	363	158	14
GO:0016925	protein sumoylation	The process in which a SUMO protein (small ubiquitin-related modifier) is conjugated to a target protein via an isopeptide bond between the carboxyl terminus of SUMO with an epsilon-amino group of a lysine residue of the target protein. [GOC:jl, PMID:11265250]	0.475115	0.0552132	109	31	1149	85	497	115	1063	200
GO:0043586	tongue development	The process whose specific outcome is the progression of the tongue over time, from its formation to the mature structure. The tongue is the movable, muscular organ on the floor of the mouth of most vertebrates, in many other mammals is the principal organ of taste, aids in the prehension of food, in swallowing, and in modifying the voice as in speech. [GOC:jl, UBERON:0001723]	0.475115	0.0552132	199	84	827	153	1175	200	131	963
GO:0007548	sex differentiation	The establishment of the sex of an organism by physical differentiation. [GOC:ai]	-0.474827	0.0554541	1156	1141	378	946	1138	1229	567	1000
GO:0016071	mRNA metabolic process	The chemical reactions and pathways involving mRNA, messenger RNA, which is responsible for carrying the coded genetic 'message', transcribed from DNA, to sites of protein assembly at the ribosomes. [ISBN:0198506732]	-0.474635	0.0556152	1288	1306	141	1273	998	1298	689	915
GO:0019752	carboxylic acid metabolic process	The chemical reactions and pathways involving carboxylic acids, any organic acid containing one or more carboxyl (COOH) groups or anions (COO-). [ISBN:0198506732]	-0.474539	0.0556959	821	928	782	993	986	979	929	424
GO:0045084	positive regulation of interleukin-12 biosynthetic process	Any process that activates or increases the frequency, rate or extent of the chemical reactions and pathways resulting in the formation of interleukin-12. [GOC:go_curators]	0.474347	0.0558577	88	10	1274	3	1010	27	710	201
GO:0010629	negative regulation of gene expression	Any process that decreases the frequency, rate or extent of gene expression. Gene expression is the process in which a gene's coding sequence is converted into a mature gene product or products (proteins or RNA). This includes the production of an RNA transcript as well as any processing to produce a mature RNA product or an mRNA (for protein-coding genes) and the translation of that mRNA into pr…	0.474251	0.0559387	5	341	400	543	692	264	308	104
GO:0003351	epithelial cilium movement	The directed, self-propelled movement of a cilium of an epithelial cell. This movement is usually coordinated between many epithelial cells, and serves to move fluid. [GOC:dph]	0.474251	0.0559387	385	538	155	500	84	510	692	587
GO:0071380	cellular response to prostaglandin E stimulus	Any process that results in a change in state or activity of a cell (in terms of movement, secretion, enzyme production, gene expression, etc.) as a result of a prostagladin E stimulus. [GOC:mah]	-0.474058	0.056101	1071	1051	176	1096	598	1066	945	1056
GO:0005977	glycogen metabolic process	The chemical reactions and pathways involving glycogen, a polydisperse, highly branched glucan composed of chains of D-glucose residues in alpha-(1->4) glycosidic linkage, joined together by alpha-(1->6) glycosidic linkages. [ISBN:0198506732]	-0.473866	0.0562637	752	1308	649	1272	329	1293	933	1283
GO:0031647	regulation of protein stability	Any process that affects the structure and integrity of a protein by altering the likelihood of its degradation or aggregation. [GOC:dph, GOC:mah, GOC:tb]	0.47377	0.0563452	504	136	365	171	529	33	115	784
GO:0060021	palate development	The biological process whose specific outcome is the progression of the palate from an initial condition to its mature state. This process begins with the formation of the structure and ends with the mature structure. The palate is the partition that separates the nasal and oral cavities. [GOC:dph, ISBN:0721662544]	0.47377	0.0563452	63	144	415	381	967	161	529	104
GO:0048646	anatomical structure formation involved in morphogenesis	The developmental process pertaining to the initial formation of an anatomical structure from unspecified parts. This process begins with the specific processes that contribute to the appearance of the discrete structure and ends when the structural rudiment is recognizable. An anatomical structure is any biological entity that occupies space and is distinguished from its surroundings. Anatomical…	0.473578	0.0565086	52	7	910	112	1238	202	814	151
GO:0008299	isoprenoid biosynthetic process	The chemical reactions and pathways resulting in the formation of any isoprenoid compound, isoprene (2-methylbuta-1,3-diene) or compounds containing or derived from linked isoprene (3-methyl-2-butenylene) residues. [ISBN:0198506732]	-0.473578	0.0565086	232	1206	443	1245	658	1108	1253	1166
GO:0006883	cellular sodium ion homeostasis	Any process involved in the maintenance of an internal steady state of sodium ions at the level of a cell. [GOC:ai, GOC:mah]	0.473578	0.0565086	35	605	142	202	185	105	884	824
GO:0032868	response to insulin	Any process that results in a change in state or activity of a cell or an organism (in terms of movement, secretion, enzyme production, gene expression, etc.) as a result of an insulin stimulus. Insulin is a polypeptide hormone produced by the islets of Langerhans of the pancreas in mammals, and by the homologous organs of other organisms. [GOC:mah, ISBN:0198506732]	-0.47329	0.0567543	370	1032	1197	944	1257	1170	552	1033
GO:0007252	I-kappaB phosphorylation	The process of introducing a phosphate group into an inhibitor of kappa B (I-kappaB) protein. Phosphorylation of I-kappaB targets I-kappaB for ubiquitination and proteasomal degradation, thus releasing bound NF-kappaB dimers, which can translocate to the nucleus to bind DNA and regulate transcription. [GOC:bf, GOC:jl, PMID:21772278, PMID:7594468]	0.473002	0.057001	187	28	530	380	460	185	879	19
GO:0002360	T cell lineage commitment	The process in which a lymphoid progenitor cell becomes committed to becoming any type of T cell. [GOC:add, ISBN:0781735149]	-0.472809	0.057166	1188	746	623	1107	573	1199	1158	1119
GO:0006596	polyamine biosynthetic process	The chemical reactions and pathways resulting in the formation of polyamines, any organic compound containing two or more amino groups. [ISBN:0198506732]	0.472521	0.0574142	138	50	842	367	1136	182	339	262
GO:0051225	spindle assembly	The aggregation, arrangement and bonding together of a set of components to form the spindle, the array of microtubules and associated molecules that serves to move duplicated chromosomes apart. [GOC:ai, GOC:expert_rg, GOC:mtg_sensu, GOC:tb]	-0.472233	0.0576634	1013	1161	263	917	779	1124	1247	1087
GO:0007076	mitotic chromosome condensation	The cell cycle process in which chromatin structure is compacted prior to and during mitosis in eukaryotic cells. [GOC:mah, ISBN:0815316194]	-0.472233	0.0576634	826	939	523	783	779	1040	1187	1202
GO:0071479	cellular response to ionizing radiation	Any process that results in a change in state or activity of a cell (in terms of movement, secretion, enzyme production, gene expression, etc.) as a result of a ionizing radiation stimulus. Ionizing radiation is radiation with sufficient energy to remove electrons from atoms and may arise from spontaneous decay of unstable isotopes, resulting in alpha and beta particles and gamma rays. Ionizing r…	0.472041	0.05783	204	39	1070	55	908	50	610	19
GO:0015672	monovalent inorganic cation transport	The directed movement of inorganic cations with a valency of one into, out of or within a cell, or between cells, by means of some agent such as a transporter or pore. Inorganic cations are atoms or small molecules with a positive charge which do not contain carbon in covalent linkage. [GOC:ai]	-0.472041	0.05783	1266	1190	759	1302	609	236	1221	1106
GO:0000729	DNA double-strand break processing	The 5' to 3' exonucleolytic resection of the DNA at the site of the break to form a 3' single-strand DNA overhang. [PMID:10357855]	-0.471945	0.0579135	837	681	615	1047	804	690	1195	1293
GO:0060322	head development	The biological process whose specific outcome is the progression of a head from an initial condition to its mature state. The head is the anterior-most division of the body. [GOC:dph]	0.471752	0.0580807	368	244	154	829	59	104	997	34
GO:0051414	response to cortisol	Any process that results in a change in state or activity of a cell or an organism (in terms of movement, secretion, enzyme production, gene expression, etc.) as a result of a cortisol stimulus. Cortisol is the major natural glucocorticoid synthesized in the zona fasciculata of the adrenal cortex; it affects the metabolism of glucose, protein, and fats and has appreciable mineralocorticoid activi…	-0.471752	0.0580807	942	1306	389	1210	972	1295	704	1298
GO:0060411	cardiac septum morphogenesis	The process in which the anatomical structure of a cardiac septum is generated and organized. A cardiac septum is a partition that separates parts of the heart. [GOC:dph, GOC:mtg_heart]	0.471464	0.0583323	325	393	532	329	26	446	1268	146
GO:0042273	ribosomal large subunit biogenesis	A cellular process that results in the biosynthesis of constituent macromolecules, assembly, and arrangement of constituent parts of a large ribosomal subunit; includes transport to the sites of protein synthesis. [GOC:jl]	-0.470984	0.0587538	1226	1285	237	1278	941	1293	394	1072
GO:0043085	positive regulation of catalytic activity	Any process that activates or increases the activity of an enzyme. [GOC:jl, GOC:tb]	-0.470696	0.0590079	1073	1287	543	924	1012	1240	1277	777
GO:0002903	negative regulation of B cell apoptotic process	Any process that stops, prevents, or reduces the frequency, rate, or extent of B cell apoptotic process. [GOC:add, GOC:mtg_apoptosis]	0.470696	0.0590079	378	241	1063	90	533	481	186	222
GO:0000012	single strand break repair	The repair of single strand breaks in DNA. Repair of such breaks is mediated by the same enzyme systems as are used in base excision repair. [http://www.ultranet.com/~jkimball/BiologyPages/D/DNArepair.html]	0.470696	0.0590079	22	69	402	533	33	211	890	476
GO:0043278	response to morphine	Any process that results in a change in state or activity of a cell or an organism (in terms of movement, secretion, enzyme production, gene expression, etc.) as a result of a morphine stimulus. Morphine is an opioid alkaloid, isolated from opium, with a complex ring structure. [CHEBI:17303, GOC:ef, GOC:jl]	0.470407	0.059263	29	697	620	411	655	396	100	125
GO:0045088	regulation of innate immune response	Any process that modulates the frequency, rate or extent of the innate immune response, the organism's first line of defense against infection. [GOC:ebc]	0.470215	0.0594336	261	20	873	46	370	215	582	27
GO:0043406	positive regulation of MAP kinase activity	Any process that activates or increases the frequency, rate or extent of MAP kinase activity. [GOC:dph, GOC:go_curators]	-0.470215	0.0594336	1078	1128	349	986	940	1140	565	1265
GO:0006750	glutathione biosynthetic process	The chemical reactions and pathways resulting in the formation of glutathione, the tripeptide glutamylcysteinylglycine, which acts as a coenzyme for some enzymes and as an antioxidant in the protection of sulfhydryl groups in enzymes and other proteins. [CHEBI:16856, GOC:ai, GOC:al, GOC:pde, ISBN:0198506732]	-0.470215	0.0594336	1204	1300	414	1193	1102	940	698	1038
GO:0006874	cellular calcium ion homeostasis	Any process involved in the maintenance of an internal steady state of calcium ions at the level of a cell. [GOC:ceb, GOC:mah]	-0.469735	0.0598618	1183	1287	469	1103	721	1302	323	1266
GO:0040037	negative regulation of fibroblast growth factor receptor signaling pathway	Any process that stops, prevents, or reduces the frequency, rate or extent of fibroblast growth factor receptor signaling pathway activity. [GOC:go_curators]	0.469639	0.0599478	7	386	698	25	304	236	598	84
GO:0051924	regulation of calcium ion transport	Any process that modulates the frequency, rate or extent of the directed movement of calcium ions into, out of or within a cell, or between cells, by means of some agent such as a transporter or pore. [GOC:ai]	-0.469447	0.0601201	939	1281	394	1295	1008	1208	303	1228
GO:0043496	regulation of protein homodimerization activity	Any process that modulates the frequency, rate or extent of protein homodimerization, interacting selectively with an identical protein to form a homodimer. [GOC:jl, GOC:tb]	-0.469447	0.0601201	1059	1167	1234	1107	939	1025	99	441
GO:0006352	DNA-dependent transcription, initiation	Any process involved in the assembly of the RNA polymerase preinitiation complex (PIC) at the core promoter region of a DNA template, resulting in the subsequent synthesis of RNA from that promoter. The initiation phase includes PIC assembly and the formation of the first few bonds in the RNA chain, including abortive initiation, which occurs when the first few nucleotides are repeatedly synthesi…	0.469254	0.0602927	2	19	945	44	619	18	1261	404
GO:0031293	membrane protein intracellular domain proteolysis	The proteolytic cleavage of a transmembrane protein leading to the release of an intracellular domain. [PMID:12808018]	0.469158	0.0603792	87	357	347	193	699	526	533	535
GO:0001711	endodermal cell fate commitment	The cell differentiation process that results in commitment of a cell to become part of the endoderm. [GOC:go_curators, ISBN:0878932437]	0.469158	0.0603792	9	410	429	275	700	521	535	40
GO:0007625	grooming behavior	The specific behavior of an organism relating to grooming, cleaning and brushing to remove dirt and parasites. [GOC:jl, GOC:pr]	-0.469158	0.0603792	997	1254	775	1271	990	944	99	864
GO:0045926	negative regulation of growth	Any process that stops, prevents or reduces the rate or extent of growth, the increase in size or mass of all or part of an organism. [GOC:go_curators]	0.469158	0.0603792	535	99	510	73	378	102	1107	88
GO:0002827	positive regulation of T-helper 1 type immune response	Any process that activates or increases the frequency, rate, or extent of a T-helper 1 type immune response. [GOC:add]	0.469158	0.0603792	533	57	1121	535	141	311	350	284
GO:0001957	intramembranous ossification	Direct ossification that occurs within mesenchyme or an accumulation of relatively unspecialized cells. [ISBN:0878932437]	0.46887	0.0606394	560	693	559	483	362	606	699	390
GO:0010867	positive regulation of triglyceride biosynthetic process	Any process that increases the rate, frequency, or extent of triglyceride biosynthesis. Triglyceride biosynthesis is the collection of chemical reactions and pathways resulting in the formation of triglyceride, any triester of glycerol. [GOC:BHF, GOC:tb]	-0.468678	0.0608134	1069	1177	556	1211	938	998	741	1160
GO:0030198	extracellular matrix organization	A process that is carried out at the cellular level which results in the assembly, arrangement of constituent parts, or disassembly of an extracellular matrix. [GOC:mah]	-0.468486	0.0609877	70	1307	140	1265	257	1302	46	1278
GO:0043616	keratinocyte proliferation	The multiplication or reproduction of keratinocytes, resulting in the expansion of a cell population. Keratinocytes are epidermal cells which synthesize keratin and undergo a characteristic change as they move upward from the basal layers of the epidermis to the cornified (horny) layer of the skin. [CL:0000311]	-0.46839	0.0610751	862	1193	774	851	130	1185	953	1022
GO:0042472	inner ear morphogenesis	The process in which the anatomical structures of the inner ear are generated and organized. The inner ear is the structure in vertebrates that contains the organs of balance and hearing. It consists of soft hollow sensory structures (the membranous labyrinth) containing fluid (endolymph) surrounded by fluid (perilymph) and encased in a bony cavity (the bony labyrinth). It consists of two chamber…	0.468198	0.0612501	203	184	1186	84	649	209	673	99
GO:0010039	response to iron ion	Any process that results in a change in state or activity of a cell or an organism (in terms of movement, secretion, enzyme production, gene expression, etc.) as a result of an iron ion stimulus. [GOC:sm]	-0.468198	0.0612501	1101	1224	35	1203	279	1284	468	1131
GO:0022617	extracellular matrix disassembly	A process that results in the breakdown of the extracellular matrix. [GOC:jid]	0.467909	0.0615135	104	1273	184	99	373	213	230	1266
GO:0048701	embryonic cranial skeleton morphogenesis	The process in which the anatomical structures of the cranial skeleton are generated and organized during the embryonic phase. [GOC:dsf, GOC:jid, PMID:16049113]	0.467909	0.0615135	90	14	12	373	563	297	1186	190
GO:0071514	genetic imprinting	Any process that modulates the frequency, rate or extent of the chemical reactions and pathways involving macromolecules by a mechanism that is mediated by DNA, is mitotically or meiotically heritable, or is stably self-propagated in the cytoplasm of a resting cell, and does not entail a change in DNA sequence. [GOC:mah, GOC:vw]	-0.467621	0.0617778	890	935	773	865	1232	798	996	448
GO:0032496	response to lipopolysaccharide	Any process that results in a change in state or activity of an organism (in terms of movement, secretion, enzyme production, gene expression, etc.) as a result of a lipopolysaccharide stimulus; lipopolysaccharide is a major component of the cell wall of gram-negative bacteria. [GOC:add, ISBN:0721601464]	0.467429	0.0619546	210	151	1182	69	429	560	51	68
GO:0002237	response to molecule of bacterial origin	Any process that results in a change in state or activity of an organism (in terms of movement, secretion, enzyme production, gene expression, etc.) as a result of a stimulus by molecules of bacterial origin such as peptides derived from bacterial flagellin. [GOC:rl, GOC:sm]	0.467429	0.0619546	17	210	763	477	182	596	24	134
GO:0001101	response to acid	Any process that results in a change in state or activity of a cell or an organism (in terms of movement, secretion, enzyme production, gene expression, etc.) as a result of an acid stimulus. The acid may be in gaseous, liquid or solid form. [GOC:rn, http://en.wikipedia.org/wiki/Acid]	-0.467333	0.0620431	699	1250	1046	837	609	1180	1068	1043
GO:0009156	ribonucleoside monophosphate biosynthetic process	The chemical reactions and pathways resulting in the formation of a ribonucleoside monophosphate, a compound consisting of a nucleobase linked to a ribose sugar esterified with phosphate on the sugar. [GOC:go_curators, ISBN:0198506732]	-0.467141	0.0622205	1191	1253	296	963	550	1238	936	1303
GO:0001938	positive regulation of endothelial cell proliferation	Any process that activates or increases the rate or extent of endothelial cell proliferation. [GOC:add]	0.466852	0.0624874	60	331	163	62	298	1225	535	538
GO:0021680	cerebellar Purkinje cell layer development	The process whose specific outcome is the progression of the cerebellar Purkinje cell layer over time, from its formation to the mature structure. The Purkinje cell layer lies just underneath the molecular layer of the cerebellar cortex. It contains the neuronal cell bodies of the Purkinje cells that are arranged side by side in a single layer. Candelabrum interneurons are vertically oriented bet…	-0.46666	0.0626659	1162	1101	1099	1130	337	1145	438	170
GO:0070588	calcium ion transmembrane transport	A process in which a calcium ion is transported from one side of a membrane to the other by means of some agent such as a transporter or pore. [GOC:mah]	-0.46666	0.0626659	100	1254	87	1212	595	1271	1186	1099
GO:0048598	embryonic morphogenesis	The process in which anatomical structures are generated and organized during the embryonic phase. The embryonic phase begins with zygote formation. The end of the embryonic phase is organism-specific. For example, it would be at birth for mammals, larval hatching for insects and seed dormancy in plants. [GOC:jid, GOC:mtg_sensu]	0.466564	0.0627553	88	702	152	547	546	270	689	201
GO:0048745	smooth muscle tissue development	The process whose specific outcome is the progression of smooth muscle over time, from its formation to the mature structure. [GOC:dph, GOC:jid, GOC:lm]	0.466372	0.0629345	56	240	252	146	220	651	756	375
GO:0002675	positive regulation of acute inflammatory response	Any process that activates or increases the frequency, rate, or extent of an acute inflammatory response. [GOC:add]	0.466372	0.0629345	375	271	971	59	314	274	803	81
GO:0009395	phospholipid catabolic process	The chemical reactions and pathways resulting in the breakdown of phospholipids, any lipid containing phosphoric acid as a mono- or diester. [ISBN:0198506732]	0.465796	0.0634745	267	696	703	220	292	635	687	194
GO:0015807	L-amino acid transport	The directed movement of L-enantiomer amino acids into, out of or within a cell, or between cells, by means of some agent such as a transporter or pore. [GOC:ai, GOC:jsg, GOC:mah]	-0.465603	0.0636554	1171	934	1110	1279	513	1070	1065	362
GO:0040011	locomotion	Self-propelled movement of a cell or organism from one location to another. [GOC:dgh]	0.465603	0.0636554	376	309	319	1047	364	83	624	221
GO:0035518	histone H2A monoubiquitination	The modification of histone H2A by addition of a single ubiquitin group. [PMID:18206970]	0.465411	0.0638368	433	49	858	3	342	34	626	36
GO:0060412	ventricular septum morphogenesis	The developmental process in which a ventricular septum is generated and organized. A ventricular septum is an anatomical structure that separates the lower chambers (ventricles) of the heart from one another. [GOC:dph]	0.465315	0.0639276	252	465	342	70	540	340	1022	375
GO:0001829	trophectodermal cell differentiation	The process in which a relatively unspecialized cell acquires the specialized features of a trophectoderm cell. [GOC:dph, ISBN:0124020607, ISBN:0198542771]	0.465123	0.0641096	48	213	721	103	703	178	537	125
GO:0045630	positive regulation of T-helper 2 cell differentiation	Any process that activates or increases the frequency, rate or extent of T-helper 2 cell differentiation. [GOC:go_curators]	0.464835	0.0643834	602	1	1285	118	377	71	276	7
GO:1901379	regulation of potassium ion transmembrane transport	Any process that modulates the frequency, rate or extent of potassium ion transmembrane transport. [GOC:BHF, GOC:TermGenie]	0.464643	0.0645665	34	278	50	951	49	42	520	1060
GO:0007169	transmembrane receptor protein tyrosine kinase signaling pathway	A series of molecular signals initiated by the binding of an extracellular ligand to a receptor on the surface of the target cell where the receptor possesses tyrosine kinase activity, and ending with regulation of a downstream cellular process, e.g. transcription. [GOC:ceb, GOC:signaling]	0.464547	0.0646582	43	107	152	65	541	279	519	1248
GO:0050650	chondroitin sulfate proteoglycan biosynthetic process	The chemical reactions and pathways resulting in the formation of chondroitin sulfate proteoglycan, any glycoprotein whose glycosaminoglycan units are chondroitin sulfate. Chondroitin sulfates are a group of 10-60 kDa glycosaminoglycans, widely distributed in cartilage and other mammalian connective tissues; the repeat units consist of beta-(1,4)-linked D-glucuronyl beta-(1,3)-N-acetyl-D-galactos…	0.464547	0.0646582	510	218	1181	187	541	526	30	505
GO:0007187	G-protein coupled receptor signaling pathway, coupled to cyclic nucleotide second messenger	The series of molecular signals generated as a consequence of a G-protein coupled receptor binding to its physiological ligand, where the pathway proceeds with activation or inhibition of a nucleotide cyclase activity and a subsequent change in the concentration of a cyclic nucleotide. [GOC:mah, GOC:signaling, ISBN:0815316194]	0.464354	0.064842	26	1138	1152	46	86	1281	214	108
GO:0048854	brain morphogenesis	The process in which the anatomical structures of the brain are generated and organized. The brain is one of the two components of the central nervous system and is the center of thought and emotion. It is responsible for the coordination and control of bodily activities and the interpretation of information from the senses (sight, hearing, smell, etc.). [GOC:dgh, GOC:jid]	0.464258	0.0649341	357	83	657	684	692	56	705	343
GO:0060413	atrial septum morphogenesis	The developmental process in which atrial septum is generated and organized. The atrial septum separates the upper chambers (the atria) of the heart from one another. [GOC:dph, GOC:mtg_heart]	0.463778	0.065396	246	1016	88	542	251	381	289	244
GO:0010884	positive regulation of lipid storage	Any process that increases the rate, frequency or extent of lipid storage. Lipid storage is the accumulation and maintenance in cells or tissues of lipids, compounds soluble in organic solvents but insoluble or sparingly soluble in aqueous solvents. Lipid reserves can be accumulated during early developmental stages for mobilization and utilization at later stages of development. [GOC:BHF, GOC:dp…	0.463586	0.0655816	495	193	144	672	1260	215	146	112
GO:0030574	collagen catabolic process	The proteolytic chemical reactions and pathways resulting in the breakdown of collagen in the extracellular matrix, usually carried out by proteases secreted by nearby cells. [GOC:mah, ISBN:0815316194]	0.463297	0.0658608	271	1270	175	91	270	1113	379	189
GO:0016254	preassembly of GPI anchor in ER membrane	The stepwise addition of the components of the GPI anchor on to phosphatidylinositol lipids in the endoplasmic reticulum membrane. [ISBN:0879695595]	0.463297	0.0658608	340	57	1004	292	1140	142	379	44
GO:0045653	negative regulation of megakaryocyte differentiation	Any process that stops, prevents, or reduces the frequency, rate or extent of megakaryocyte differentiation. [GOC:go_curators]	0.463105	0.0660475	7	27	1142	17	422	52	1063	922
GO:0001841	neural tube formation	The formation of a tube from the flat layer of ectodermal cells known as the neural plate. This will give rise to the central nervous system. [GOC:dph, ISBN:0878932437]	0.462817	0.0663283	129	102	581	588	206	84	796	216
GO:0007156	homophilic cell adhesion	The attachment of an adhesion molecule in one cell to an identical molecule in an adjacent cell. [ISBN:0198506732]	-0.462337	0.0667987	22	1308	3	1257	527	1309	180	1277
GO:0006636	unsaturated fatty acid biosynthetic process	The chemical reactions and pathways resulting in the formation of an unsaturated fatty acid, any fatty acid containing one or more double bonds between carbon atoms. [GOC:mah, MetaCyc:PWY-762, MetaCyc:PWY-782]	-0.462337	0.0667987	1259	1262	616	1298	225	1257	891	847
GO:0043403	skeletal muscle tissue regeneration	The regrowth of skeletal muscle tissue to repair injured or damaged muscle fibers in the postnatal stage. [GOC:ef, GOC:mtg_muscle, PMID:12021255, PMID:16607119]	0.462241	0.0668932	544	531	416	448	344	916	112	520
GO:0001501	skeletal system development	The process whose specific outcome is the progression of the skeleton over time, from its formation to the mature structure. The skeleton is the bony framework of the body in vertebrates (endoskeleton) or the hard outer envelope of insects (exoskeleton or dermoskeleton). [GOC:dph, GOC:jid, GOC:tb, http://www.stedmans.com/]	0.462048	0.0670823	217	1260	42	1188	6	1232	67	59
GO:0071391	cellular response to estrogen stimulus	Any process that results in a change in state or activity of a cell (in terms of movement, secretion, enzyme production, gene expression, etc.) as a result of stimulus by an estrogen, C18 steroid hormones that can stimulate the development of female sexual characteristics. [GOC:mah]	0.461952	0.0671771	15	708	692	244	704	250	215	69
GO:0051898	negative regulation of protein kinase B signaling	Any process that stops, prevents, or reduces the frequency, rate or extent of protein kinase B signaling, a series of reactions mediated by the intracellular serine/threonine kinase protein kinase B. [GOC:ai]	-0.46176	0.067367	1001	1014	1072	1133	207	720	929	1256
GO:0034105	positive regulation of tissue remodeling	Any process that activates or increases the frequency, rate, or extent of tissue remodeling. [GOC:add]	0.461568	0.0675573	35	501	853	541	671	25	54	37
GO:0070723	response to cholesterol	Any process that results in a change in state or activity of a cell or an organism (in terms of movement, secretion, enzyme production, gene expression, etc.) as a result of a cholesterol stimulus. [GOC:BHF, GOC:vk]	-0.461472	0.0676526	765	1033	523	1183	830	1269	917	1110
GO:0050808	synapse organization	A process that is carried out at the cellular level which results in the assembly, arrangement of constituent parts, or disassembly of a synapse, the junction between a neuron and a target (neuron, muscle, or secretory cell). [GOC:ai, GOC:pr]	0.461472	0.0676526	86	1223	395	146	545	278	26	228
GO:0048536	spleen development	The process whose specific outcome is the progression of the spleen over time, from its formation to the mature structure. The spleen is a large vascular lymphatic organ composed of white and red pulp, involved both in hemopoietic and immune system functions. [GOC:add, ISBN:0781735149]	0.461472	0.0676526	94	480	103	490	412	309	545	774
GO:0019827	stem cell maintenance	The process in which an organism retains a population of stem cells, preventing the commitment of all stem cell progeny to a differentiated cell fate. [GOC:mah, ISBN:0878932437]	0.46128	0.0678436	58	218	578	197	1129	103	710	21
GO:0007062	sister chromatid cohesion	The cell cycle process in which the sister chromatids of a replicated chromosome are associated with each other. [GOC:jh, GOC:mah, ISBN:0815316194]	-0.46128	0.0678436	1092	1144	1149	1282	405	1213	720	875
GO:0014068	positive regulation of phosphatidylinositol 3-kinase signaling	Any process that activates or increases the frequency, rate or extent of signal transduction mediated by the phosphatidylinositol 3-kinase cascade. [GOC:ef]	-0.46128	0.0678436	1092	1165	464	1280	543	1200	537	1211
GO:0045672	positive regulation of osteoclast differentiation	Any process that activates or increases the frequency, rate or extent of osteoclast differentiation. [GOC:go_curators]	0.46128	0.0678436	38	142	386	552	1090	103	218	130
GO:0034134	toll-like receptor 2 signaling pathway	Any series of molecular signals generated as a consequence of binding to toll-like receptor 2. [GOC:add, PMID:16551253, PMID:17328678]	0.46128	0.0678436	185	218	502	165	626	33	712	143
GO:0030224	monocyte differentiation	The process in which a relatively unspecialized myeloid precursor cell acquires the specialized features of a monocyte. [GOC:mah]	0.46128	0.0678436	218	108	1044	66	837	14	519	207
GO:0065004	protein-DNA complex assembly	The aggregation, arrangement and bonding together of proteins and DNA molecules to form a protein-DNA complex. [GOC:jl]	0.46128	0.0678436	176	59	1190	218	432	43	742	73
GO:0006501	C-terminal protein lipidation	The covalent attachment of a lipid group to the carboxy terminus of a protein. [GOC:jl]	0.460992	0.068131	261	382	1231	187	1212	369	304	218
GO:0051024	positive regulation of immunoglobulin secretion	Any process that activates or increases the frequency, rate or extent of the regulated release of immunoglobulins from a cell. [GOC:ai]	0.460703	0.0684194	11	347	988	393	546	373	243	335
GO:0010224	response to UV-B	Any process that results in a change in state or activity of a cell or an organism (in terms of movement, secretion, enzyme production, gene expression, etc.) as a result of a UV-B radiation stimulus. UV-B radiation (UV-B light) spans the wavelengths 290 to 320 nm. [GOC:tb]	0.460703	0.0684194	187	306	546	418	1003	475	285	276
GO:0021953	central nervous system neuron differentiation	The process in which a relatively unspecialized cell acquires specialized features of a neuron whose cell body resides in the central nervous system. [GO_REF:0000021, GOC:cls, GOC:dgh, GOC:dph, GOC:jid, GOC:mtg_15jun06]	0.460703	0.0684194	546	409	310	341	1120	472	480	138
GO:0034660	ncRNA metabolic process	The chemical reactions and pathways involving non-coding RNA transcripts (ncRNAs). [GOC:mah]	-0.460511	0.0686122	1288	1091	384	1173	891	1168	695	1308
GO:0032092	positive regulation of protein binding	Any process that activates or increases the frequency, rate or extent of protein binding. [GOC:mah]	-0.460511	0.0686122	838	1301	1229	1130	1091	1284	26	276
GO:0048016	inositol phosphate-mediated signaling	Any intracellular signal transduction in which the signal is passed on within the cell via an inositol phosphate. Includes production of the inositol phosphate, and downstream effectors that further transmit the signal within the cell. Inositol phosphates are a group of mono- to poly-phosphorylated inositols, and include inositol monophosphate (IP), inositol trisphosphate (IP3), inositol pentakis…	0.460415	0.0687088	113	595	566	87	710	305	402	127
GO:0001503	ossification	The formation of bone or of a bony substance, or the conversion of fibrous tissue or of cartilage into bone or a bony substance. [GOC:mtg_mpo, PMID:17572649]	0.460223	0.0689024	74	1307	383	177	164	1255	85	330
GO:0007200	phospholipase C-activating G-protein coupled receptor signaling pathway	The series of molecular signals generated as a consequence of a G-protein coupled receptor binding to its physiological ligand, where the pathway proceeds with activation of phospholipase C (PLC) and a subsequent increase in the concentration of inositol trisphosphate (IP3) and diacylglycerol (DAG). [GOC:dph, GOC:mah, GOC:signaling, GOC:tb, ISBN:0815316194]	0.460223	0.0689024	183	39	383	1182	280	1274	190	142
GO:0042592	homeostatic process	Any biological process involved in the maintenance of an internal steady state. [GOC:jl, ISBN:0395825172]	0.459935	0.0691936	386	511	125	266	1119	16	355	547
GO:0043001	Golgi to plasma membrane protein transport	The directed movement of proteins from the Golgi to the plasma membrane in transport vesicles that move from the trans-Golgi network to the plasma membrane. [ISBN:0716731363]	0.459935	0.0691936	233	407	314	375	547	227	1280	58
GO:0046888	negative regulation of hormone secretion	Any process that stops, prevents, or reduces the frequency, rate or extent of the regulated release of a hormone from a cell. [GOC:ai]	0.459454	0.0696812	384	114	1254	263	614	169	95	94
GO:0007144	female meiosis I	The cell cycle process in which the first meiotic division occurs in the female germline. [GOC:mah]	-0.459454	0.0696812	1271	1072	326	1286	632	1049	926	1211
GO:0030879	mammary gland development	The process whose specific outcome is the progression of the mammary gland over time, from its formation to the mature structure. The mammary gland is a large compound sebaceous gland that in female mammals is modified to secrete milk. Its development starts with the formation of the mammary line and ends as the mature gland cycles between nursing and weaning stages. [PMID:9576833]	0.459454	0.0696812	382	802	254	191	103	762	90	384
GO:0022602	ovulation cycle process	A process involved in the sexual cycle seen in females, often with physiologic changes in the endometrium that recur at regular intervals during the reproductive years. [GOC:isa_complete]	-0.458974	0.0701718	1107	1089	60	1147	291	1110	817	1167
GO:0048469	cell maturation	A developmental process, independent of morphogenetic (shape) change, that is required for a cell to attain its fully functional state. [GOC:go_curators]	0.458686	0.0704675	183	231	802	170	385	944	214	30
GO:0035871	protein K11-linked deubiquitination	A protein deubiquitination process in which a K11-linked ubiquitin chain, i.e. a polymer of ubiquitin formed by linkages between lysine residues at position 11 of the ubiquitin monomers, is removed from a protein. [GOC:sp, PMID:21596315]	0.458686	0.0704675	141	159	759	385	632	335	169	17
GO:0009108	coenzyme biosynthetic process	The chemical reactions and pathways resulting in the formation of coenzymes, any of various nonprotein organic cofactors that are required, in addition to an enzyme and a substrate, for an enzymatic reaction to proceed. [GOC:ai]	0.458686	0.0704675	121	16	950	70	274	15	904	385
GO:0007588	excretion	The elimination by an organism of the waste products that arise as a result of metabolic activity. These products include water, carbon dioxide (CO2), and nitrogenous compounds. [ISBN:0192801023]	0.458397	0.0707643	63	215	512	1153	549	96	200	282
GO:0048935	peripheral nervous system neuron development	The process whose specific outcome is the progression of a neuron whose cell body is located in the peripheral nervous system, from initial commitment of the cell to a neuronal fate, to the fully functional differentiated neuron. [GOC:dgh]	0.458397	0.0707643	515	549	304	155	89	31	794	239
GO:0035335	peptidyl-tyrosine dephosphorylation	The removal of phosphoric residues from peptidyl-O-phospho-tyrosine to form peptidyl-tyrosine. [GOC:bf]	0.458205	0.0709628	222	13	768	182	16	12	1119	602
GO:0051084	'de novo' posttranslational protein folding	The process of assisting in the correct noncovalent folding of newly formed polypeptides or folding intermediates of polypeptides that have exited the ribosome and/or have been stabilized and transferred by other chaperone proteins. This process could involve several cycles of ATP hydrolysis. [GOC:rb]	-0.458205	0.0709628	1167	1304	183	1242	1088	1302	210	774
GO:0001823	mesonephros development	The process whose specific outcome is the progression of the mesonephros over time, from its formation to the mature structure. In mammals, the mesonephros is the second of the three embryonic kidneys to be established and exists only transiently. In lower vertebrates such as fish and amphibia, the mesonephros will form the mature kidney. [GOC:dph, ISBN:0124020607, ISBN:0721662544, PMID:10535314]	0.458205	0.0709628	180	16	1094	132	978	222	965	168
GO:0016188	synaptic vesicle maturation	Steps required to form an initiated synaptic vesicle into a fully formed and transmissible synaptic vesicle. [GOC:curators, PMID:10099709]	-0.458205	0.0709628	866	1257	121	1245	1186	1088	1242	493
GO:0060134	prepulse inhibition	The process in which a startle magnitude is reduced when the startling stimulus is preceded by a low-intensity prepulse. [GOC:dph, PMID:10341260]	0.458109	0.0710622	560	431	305	713	525	587	124	550
GO:0043122	regulation of I-kappaB kinase/NF-kappaB signaling	Any process that modulates I-kappaB kinase/NF-kappaB signaling. [GOC:jl, PMID:12773372]	0.458109	0.0710622	145	68	693	182	713	460	407	76
GO:0033151	V(D)J recombination	The process in which immune receptor V, D, and J, or V and J gene segments, depending on the specific receptor, are recombined within a single locus utilizing the conserved heptamer and nonomer recombination signal sequences (RSS). [GOC:add, ISBN:0781700221, ISBN:0781735149]	0.457629	0.071561	459	550	85	148	5	458	1047	470
GO:0060428	lung epithelium development	The biological process whose specific outcome is the progression of the lung epithelium from an initial condition to its mature state. This process begins with the formation of lung epithelium and ends with the mature structure. The lung epithelium is the specialized epithelium that lines the inside of the lung. [GOC:dph, GOC:mtg_lung]	0.457437	0.0717613	67	91	1	223	979	538	1234	187
GO:0007584	response to nutrient	Any process that results in a change in state or activity of a cell or an organism (in terms of movement, secretion, enzyme production, gene expression, etc.) as a result of a nutrient stimulus. [GOC:go_curators]	-0.457341	0.0718617	1074	1308	596	1212	741	1295	904	1293
GO:0048477	oogenesis	The complete process of formation and maturation of an ovum or female gamete from a primordial female germ cell. Examples of this process are found in Mus musculus and Drosophila melanogaster. [GOC:kmv, GOC:mtg_sensu]	-0.457341	0.0718617	596	1205	763	603	1031	1225	1098	770
GO:0007191	adenylate cyclase-activating dopamine receptor signaling pathway	The series of molecular signals generated as a consequence of a dopamine receptor binding to its physiological ligand, where the pathway proceeds with activation of adenylyl cyclase and a subsequent increase in the concentration of cyclic AMP (cAMP). [GOC:mah, GOC:signaling]	-0.457148	0.0720628	923	1202	115	972	1191	952	437	1087
GO:0002003	angiotensin maturation	The process leading to the attainment of the full functional capacity of angiotensin by conversion of renin substrate into mature angiotensin in the blood. [ISBN:0721643949]	-0.45686	0.0723653	759	1121	1030	1063	1272	1195	592	873
GO:0048864	stem cell development	The process whose specific outcome is the progression of the stem cell over time, from its formation to the mature structure. Cell development does not include the steps involved in committing a cell to its specific fate. [CL:0000034, GOC:isa_complete]	0.45686	0.0723653	54	268	187	480	1300	214	380	551
GO:0006888	ER to Golgi vesicle-mediated transport	The directed movement of substances from the endoplasmic reticulum (ER) to the Golgi, mediated by COP II vesicles. Small COP II coated vesicles form from the ER and then fuse directly with the cis-Golgi. Larger structures are transported along microtubules to the cis-Golgi. [GOC:ascb_2009, GOC:dph, GOC:jp, GOC:tb, ISBN:0716731363]	0.456668	0.0725675	224	72	1115	63	653	127	1073	110
GO:0009792	embryo development ending in birth or egg hatching	The process whose specific outcome is the progression of an embryo over time, from zygote formation until the end of the embryonic life stage. The end of the embryonic life stage is organism-specific and may be somewhat arbitrary; for mammals it is usually considered to be birth, for insects the hatching of the first instar larva from the eggshell. [GOC:go_curators, GOC:isa_complete, GOC:mtg_sens…	0.456668	0.0725675	111	176	984	2	502	558	146	224
GO:0060009	Sertoli cell development	The process whose specific outcome is the progression of a Sertoli cell over time, from its formation to the mature structure. Cell development does not include the steps involved in committing a cell to a Sertoli cell fate. [GOC:dph]	-0.456572	0.0726688	709	779	899	676	881	1065	1104	595
GO:0010694	positive regulation of alkaline phosphatase activity	Any process that increases the frequency, rate or extent of alkaline phosphatase activity, the catalysis of the reaction: an orthophosphoric monoester + H2O = an alcohol + phosphate, with an alkaline pH optimum. [GOC:dph, GOC:tb]	0.456572	0.0726688	715	575	536	698	318	373	607	669
GO:0031116	positive regulation of microtubule polymerization	Any process that activates or increases the frequency, rate or extent of microtubule polymerization. [GOC:mah]	0.45638	0.0728718	865	382	388	31	611	37	18	148
GO:0016264	gap junction assembly	Assembly of gap junctions, which are found in most animal tissues, and serve as direct connections between the cytoplasms of adjacent cells. They provide open channels through the plasma membrane, allowing ions and small molecules (less than approximately a thousand daltons) to diffuse freely between neighboring cells, but preventing the passage of proteins and nucleic acids. [GOC:jid, ISBN:07167…	-0.45638	0.0728718	1176	1300	922	129	199	1171	1050	1132
GO:0045776	negative regulation of blood pressure	Any process in which the force of blood traveling through the circulatory system is decreased. [GOC:go_curators, GOC:mtg_cardio]	0.45638	0.0728718	23	258	885	388	224	564	370	222
GO:0006657	CDP-choline pathway	The phosphatidylcholine biosynthetic process that begins with the phosphorylation of choline and ends with the combination of CDP-choline with diacylglycerol to form phosphatidylcholine. [ISBN:0471331309, MetaCyc:PWY3O-450]	0.45638	0.0728718	761	273	835	375	127	370	338	388
GO:0030049	muscle filament sliding	The sliding of actin thin filaments and myosin thick filaments past each other in muscle contraction. This involves a process of interaction of myosin located on a thick filament with actin located on a thin filament. During this process ATP is split and forces are generated. [GOC:mah, GOC:mtg_muscle, ISBN:0815316194]	-0.455899	0.0733814	63	1259	554	1224	1085	1260	272	1237
GO:0006189	'de novo' IMP biosynthetic process	The chemical reactions and pathways resulting in the formation of IMP, inosine monophosphate, by the stepwise assembly of a purine ring on ribose 5-phosphate. [GOC:mah, ISBN:0716720094]	-0.455899	0.0733814	1260	1232	131	1085	398	1225	710	1305
GO:0006865	amino acid transport	The directed movement of amino acids, organic acids containing one or more amino substituents, into, out of or within a cell, or between cells, by means of some agent such as a transporter or pore. [GOC:ai]	-0.455803	0.0734836	1307	1145	594	1300	663	1294	629	700
GO:0014050	negative regulation of glutamate secretion	Any process that stops, prevents, or reduces the frequency, rate or extent of the controlled release of glutamate. [GOC:ef]	0.455611	0.0736886	191	389	911	77	175	194	329	768
GO:0008210	estrogen metabolic process	The chemical reactions and pathways involving estrogens, C18 steroid hormones that can stimulate the development of female sexual characteristics. Also found in plants. [ISBN:0198506732]	-0.455323	0.0739968	782	1060	757	1017	852	1155	967	519
GO:0045721	negative regulation of gluconeogenesis	Any process that stops, prevents, or reduces the frequency, rate or extent of gluconeogenesis. [GOC:go_curators]	0.455323	0.0739968	272	344	553	204	982	95	532	332
GO:0042100	B cell proliferation	The expansion of a B cell population by cell division. Follows B cell activation. [GOC:jl]	0.455131	0.074203	173	226	218	224	1130	220	1014	399
GO:0044342	type B pancreatic cell proliferation	The multiplication or reproduction of pancreatic B cells, resulting in the expansion of an pancreatic B cell population. Pancreatic B cell are cells of the pancreas that secrete insulin. [GOC:jl, GOC:yaf]	-0.455131	0.074203	1094	1268	752	1162	1120	1084	249	884
GO:0000096	sulfur amino acid metabolic process	The chemical reactions and pathways involving amino acids containing sulfur, comprising cysteine, homocysteine, methionine and selenocysteine. [GOC:ai]	-0.455035	0.0743062	1296	756	790	1068	971	593	1085	989
GO:0002026	regulation of the force of heart contraction	Any process that modulates the extent of heart contraction, changing the force with which blood is propelled. [GOC:dph, GOC:tb, PMID:10358008]	-0.454842	0.0745131	1135	934	920	1274	509	1137	537	1282
GO:0051156	glucose 6-phosphate metabolic process	The chemical reactions and pathways involving glucose 6-phosphate, a monophosphorylated derivative of glucose with the phosphate group attached to C-6. [GOC:ai]	-0.454842	0.0745131	1293	1011	113	1008	920	1202	70	1279
GO:0006513	protein monoubiquitination	Addition of a single ubiquitin group to a protein. [GOC:ai]	0.454842	0.0745131	337	390	255	155	1257	128	1145	120
GO:0010614	negative regulation of cardiac muscle hypertrophy	Any process that decreases the rate, frequency or extent of the enlargement or overgrowth of all or part of the heart due to an increase in size (not length) of individual cardiac muscle fibers, without cell division. [GOC:BHF, GOC:dph, GOC:tb]	0.454074	0.0753454	66	383	1134	1089	98	366	6	391
GO:0048678	response to axon injury	Any process that results in a change in state or activity of a cell or an organism (in terms of movement, secretion, enzyme production, gene expression, etc.) as a result of an axon injury stimulus. [GOC:dgh, GOC:dph, GOC:jid, GOC:lm]	-0.453882	0.0755547	1021	1304	275	1246	650	1306	174	1307
GO:0060762	regulation of branching involved in mammary gland duct morphogenesis	Any process that modulates the rate, frequency, or extent of branching involved in mammary gland duct morphogenesis. [GOC:dph]	-0.453593	0.0758695	1082	1302	427	1297	775	1235	105	1201
GO:0048026	positive regulation of mRNA splicing, via spliceosome	Any process that activates or increases the rate or extent of mRNA splicing via a spliceosomal mechanism. [GOC:jid]	0.453305	0.0761855	169	255	1021	153	392	326	212	624
GO:0006308	DNA catabolic process	The cellular DNA metabolic process resulting in the breakdown of DNA, deoxyribonucleic acid, one of the two main types of nucleic acid, consisting of a long unbranched macromolecule formed from one or two strands of linked deoxyribonucleotides, the 3'-phosphate group of each constituent deoxyribonucleotide being joined in 3',5'-phosphodiester linkage to the 5'-hydroxyl group of the deoxyribose mo…	-0.452729	0.0768208	1037	836	590	1114	722	1054	1011	1244
GO:0019370	leukotriene biosynthetic process	The chemical reactions and pathways resulting in the formation of leukotriene, a pharmacologically active substance derived from a polyunsaturated fatty acid, such as arachidonic acid. [GOC:go_curators]	-0.452537	0.0770336	1290	1270	705	431	1226	917	1078	920
GO:0006012	galactose metabolic process	The chemical reactions and pathways involving galactose, the aldohexose galacto-hexose. D-galactose is widely distributed in combined form in plants, animals and microorganisms as a constituent of oligo- and polysaccharides; it also occurs in galactolipids and as its glucoside in lactose and melibiose. [ISBN:0198506732]	0.45196	0.0776749	475	222	632	274	721	210	28	280
GO:0031622	positive regulation of fever generation	Any process that activates or increases the frequency, rate, or extent of fever generation. [GOC:add]	0.45196	0.0776749	184	512	721	479	574	177	15	296
GO:0060314	regulation of ryanodine-sensitive calcium-release channel activity	Any process that modulates the activity of a ryanodine-sensitive calcium-release channel. The ryanodine-sensitive calcium-release channel catalyzes the transmembrane transfer of a calcium ion by a channel that opens when a ryanodine class ligand has been bound by the channel complex or one of its constituent parts. [GOC:BHF, GOC:dph, GOC:tb]	-0.451768	0.0778897	1199	1271	20	916	1099	992	261	1137
GO:0002551	mast cell chemotaxis	The movement of a mast cell in response to an external stimulus. [GOC:add, PMID:11292027, PMID:12789214, PMID:16448392]	-0.451768	0.0778897	1203	1265	243	916	1140	1028	598	1084
GO:0007016	cytoskeletal anchoring at plasma membrane	A cytoskeleton organization process that directly or indirectly links cytoskeletal filaments to the plasma membrane. [ISBN:0198599323]	-0.45148	0.0782128	919	902	752	1031	147	1116	906	968
GO:0030855	epithelial cell differentiation	The process in which a relatively unspecialized cell acquires specialized features of an epithelial cell, any of the cells making up an epithelium. [GOC:ecd, PMID:11839751]	0.45148	0.0782128	109	52	947	41	558	328	62	519
GO:0015684	ferrous iron transport	The directed movement of ferrous iron (Fe(II) or Fe2+) ions into, out of or within a cell, or between cells, by means of some agent such as a transporter or pore. [GOC:ai]	0.451191	0.078537	45	230	646	27	447	87	502	722
GO:0050885	neuromuscular process controlling balance	Any process that an organism uses to control its balance, the orientation of the organism (or the head of the organism) in relation to the source of gravity. In humans and animals, balance is perceived through visual cues, the labyrinth system of the inner ears and information from skin pressure receptors and muscle and joint receptors. [GOC:ai, GOC:dph, http://www.onelook.com/]	-0.450999	0.0787537	1203	1060	100	1228	523	1071	1197	915
GO:0032570	response to progesterone	Any process that results in a change in state or activity of a cell or an organism (in terms of movement, secretion, enzyme production, gene expression, etc.) as a result of a progesterone stimulus. [GOC:sl]	0.450999	0.0787537	32	199	1006	395	1165	113	97	337
GO:0060013	righting reflex	A reflex process in which an animal immediately tries to turn over after being placed in a supine position. [GOC:dph, PMID:8635460]	0.450999	0.0787537	186	985	395	380	348	364	592	53
GO:0097284	hepatocyte apoptotic process	Any apoptotic process in a hepatocyte, the main structural component of the liver. [CL:0000182, GOC:jc, GOC:mtg_apoptosis, PMID:15856020]	0.450999	0.0787537	254	395	783	85	198	344	734	100
GO:0001942	hair follicle development	The process whose specific outcome is the progression of the hair follicle over time, from its formation to the mature structure. A hair follicle is a tube-like opening in the epidermis where the hair shaft develops and into which the sebaceous glands open. [GOC:dph, UBERON:0002073]	0.450519	0.0792979	203	147	156	232	672	190	822	1008
GO:0032956	regulation of actin cytoskeleton organization	Any process that modulates the frequency, rate or extent of the formation, arrangement of constituent parts, or disassembly of cytoskeletal structures comprising actin filaments and their associated proteins. [GOC:mah]	-0.450519	0.0792979	889	1263	546	1082	1137	1207	1078	266
GO:0009306	protein secretion	The controlled release of proteins from a cell. [GOC:ai]	-0.44975	0.0801752	1077	1081	343	1175	118	1235	1248	237
GO:0050672	negative regulation of lymphocyte proliferation	Any process that stops, prevents or reduces the rate or extent of lymphocyte proliferation. [GOC:ai]	-0.449654	0.0802854	1058	871	627	1003	998	639	586	1126
GO:0006767	water-soluble vitamin metabolic process	The chemical reactions and pathways involving any of a diverse group of vitamins that are soluble in water. [GOC:jl]	-0.449654	0.0802854	586	869	854	1158	618	899	806	1050
GO:0043569	negative regulation of insulin-like growth factor receptor signaling pathway	Any process that stops, prevents, or reduces the frequency, rate or extent of insulin-like growth factor receptor signaling. [GOC:bf]	0.449654	0.0802854	566	600	44	266	121	445	724	236
GO:0031394	positive regulation of prostaglandin biosynthetic process	Any process that activates or increases the frequency, rate or extent of the chemical reactions and pathways resulting in the formation of prostaglandin. [GOC:mah]	0.449462	0.0805062	371	221	1093	397	907	269	14	344
GO:0001843	neural tube closure	The last step in the formation of the neural tube, where the paired neural folds are brought together and fuse at the dorsal midline. [GOC:dph, ISBN:0878932437]	0.449174	0.0808385	367	456	387	561	392	254	1245	177
GO:0043149	stress fiber assembly	The aggregation, arrangement and bonding together of a set of components to form a stress fiber. A stress fiber is a contractile actin filament bundle that consists of short actin filaments with alternating polarity. [GOC:go_curators, GOC:mah, PMID:16651381]	-0.449174	0.0808385	1074	999	396	749	960	1079	825	1115
GO:0021670	lateral ventricle development	The process whose specific outcome is the progression of the lateral ventricles over time, from the formation to the mature structure. The two lateral ventricles are a cavity in each of the cerebral hemispheres derived from the cavity of the embryonic neural tube. They are separated from each other by the septum pellucidum, and each communicates with the third ventricle by the foramen of Monro, t…	0.449174	0.0808385	513	111	239	889	77	495	561	437
GO:0060956	endocardial cell differentiation	The process in which a relatively unspecialized cell acquires the specialized structural and/or functional features of an endocardial cell. An endocardial cell is a specialized endothelial cell that makes up the endocardium portion of the heart. The endocardium is the innermost layer of tissue of the heart, and lines the heart chambers. [GOC:mtg_heart]	0.449174	0.0808385	209	561	1133	299	489	532	205	89
GO:0045494	photoreceptor cell maintenance	Any process preventing the degeneration of the photoreceptor, a specialized cell type that is sensitive to light. [CL:0000210, GOC:bf, GOC:rl]	0.448693	0.0813947	398	135	63	222	685	50	1029	240
GO:0051262	protein tetramerization	The formation of a protein tetramer, a macromolecular structure consisting of four noncovalently associated identical or nonidentical subunits. [GOC:ecd]	-0.448693	0.0813947	1035	1167	91	912	1234	1309	570	1248
GO:0035914	skeletal muscle cell differentiation	The process in which a relatively unspecialized cell acquires specialized features of a skeletal muscle cell, a somatic cell located in skeletal muscle. [CL:0000188, GOC:BHF, GOC:vk]	0.448405	0.08173	44	405	1120	128	39	562	560	33
GO:0032471	negative regulation of endoplasmic reticulum calcium ion concentration	Any process that decreases the concentration of calcium ions in the endoplasmic reticulum. [GOC:mah]	-0.448213	0.0819542	1244	1279	358	1190	681	1167	585	1075
GO:0010888	negative regulation of lipid storage	Any process that modulates the rate, frequency or extent of lipid storage. Lipid storage is the accumulation and maintenance in cells or tissues of lipids, compounds soluble in organic solvents but insoluble or sparingly soluble in aqueous solvents. Lipid reserves can be accumulated during early developmental stages for mobilization and utilization at later stages of development. [GOC:BHF, GOC:dp…	0.448117	0.0820665	201	475	433	97	726	654	22	80
GO:0048513	organ development	Development of a tissue or tissues that work together to perform a specific function or functions. Development pertains to the process whose specific outcome is the progression of a structure over time, from its formation to the mature structure. Organs are commonly observed as visibly distinct structures, but may also exist as loosely associated clusters of cells that work together to perform a …	0.447925	0.0822915	185	347	1307	222	1004	399	170	38
GO:0006081	cellular aldehyde metabolic process	The chemical reactions and pathways involving aldehydes, any organic compound with the formula R-CH=O, as carried out by individual cells. [GOC:go_curators, ISBN:0198506732]	-0.447925	0.0822915	1161	1090	538	911	628	1052	1094	1201
GO:0010862	positive regulation of pathway-restricted SMAD protein phosphorylation	Any process that increases the rate, frequency or extent of pathway-restricted SMAD protein phosphorylation. Pathway-restricted SMAD proteins and common-partner SMAD proteins are involved in the transforming growth factor beta receptor signaling pathways. [GOC:dph, GOC:tb]	0.447636	0.0826299	199	731	306	229	356	532	449	563
GO:0006814	sodium ion transport	The directed movement of sodium ions (Na+) into, out of or within a cell, or between cells, by means of some agent such as a transporter or pore. [GOC:ai]	0.447636	0.0826299	20	288	452	108	248	159	1229	563
GO:0006654	phosphatidic acid biosynthetic process	The chemical reactions and pathways resulting in the formation of phosphatidic acid, any derivative of glycerol phosphate in which both the remaining hydroxyl groups of the glycerol moiety are esterified with fatty acids. [ISBN:0198506732]	-0.447636	0.0826299	1190	1227	781	906	747	1129	430	884
GO:2000678	negative regulation of transcription regulatory region DNA binding	Any process that stops, prevents or reduces the frequency, rate or extent of transcription regulatory region DNA binding. [GOC:obol]	0.447156	0.0831966	118	325	229	1149	310	400	305	826
GO:0033365	protein localization to organelle	A process in which a protein is transported to, or maintained in, a location within an organelle. [GOC:mah]	0.447156	0.0831966	57	140	956	370	875	368	400	329
GO:0015914	phospholipid transport	The directed movement of phospholipids into, out of or within a cell, or between cells, by means of some agent such as a transporter or pore. Phospholipids are any lipids containing phosphoric acid as a mono- or diester. [GOC:ai]	-0.446964	0.0834241	64	1297	743	1237	453	1294	1246	228
GO:0031297	replication fork processing	The process in which a DNA replication fork that has stalled (due to DNA damage, DNA secondary structure, bound proteins, dNTP shortage, or other causes) is repaired and replication is restarted. [PMID:11459955, PMID:15367656, PMID:17660542]	-0.446868	0.0835381	1054	746	1166	1239	72	842	797	1161
GO:2000377	regulation of reactive oxygen species metabolic process	Any process that modulates the frequency, rate or extent of reactive oxygen species metabolic process. [GOC:mah]	-0.446868	0.0835381	803	997	1030	876	1177	1022	746	195
GO:0071425	hematopoietic stem cell proliferation	The expansion of a hematopoietic stem cell population by cell division. A hematopoietic stem cell is a stem cell from which all cells of the lymphoid and myeloid lineages develop. [CL:0000037, GOC:add, GOC:mah, GOC:rl]	0.446868	0.0835381	348	409	432	869	239	564	533	78
GO:0030890	positive regulation of B cell proliferation	Any process that activates or increases the rate or extent of B cell proliferation. [GOC:mah]	0.446676	0.0837665	237	583	962	8	50	425	108	73
GO:0048661	positive regulation of smooth muscle cell proliferation	Any process that activates or increases the rate or extent of smooth muscle cell proliferation. [CL:0000192, GOC:ebc]	0.446676	0.0837665	76	234	406	237	730	1097	33	120
GO:0032816	positive regulation of natural killer cell activation	Any process that activates or increases the frequency, rate or extent of natural killer cell activation. [GOC:mah]	0.446676	0.0837665	182	712	737	690	237	119	29	41
GO:0048715	negative regulation of oligodendrocyte differentiation	Any process that stops, prevents, or reduces the frequency, rate or extent of oligodendrocyte differentiation. [GOC:vp, PMID:15139015]	0.446387	0.08411	18	224	1088	23	360	619	401	50
GO:0090050	positive regulation of cell migration involved in sprouting angiogenesis	Any process that increases the frequency, rate or extent of cell migration involved in sprouting angiogenesis. Cell migration involved in sprouting angiogenesis is the orderly movement of endothelial cells into the extracellular matrix in order to form new blood vessels contributing to the process of sprouting angiogenesis. [GOC:BHF, GOC:dph, GOC:rl, GOC:tb]	0.446387	0.08411	286	401	1197	260	240	102	945	336
GO:0000042	protein targeting to Golgi	The process of directing proteins towards the Golgi; usually uses signals contained within the protein. [GOC:ai, GOC:mah]	0.446195	0.0843397	51	8	503	619	473	32	1171	74
GO:0007031	peroxisome organization	A process that is carried out at the cellular level which results in the assembly, arrangement of constituent parts, or disassembly of a peroxisome. A peroxisome is a small, membrane-bounded organelle that uses dioxygen (O2) to oxidize organic molecules. [GOC:mah]	0.446195	0.0843397	372	74	1137	46	62	14	1151	407
GO:0045046	protein import into peroxisome membrane	The targeting of proteins into the peroxisomal membrane. The process is not well understood, but both signals and mechanism differ from those involved in peroxisomal matrix protein import. [ISBN:0716731363, PMID:11687502]	0.446099	0.0844547	209	324	744	99	565	540	76	158
GO:0030512	negative regulation of transforming growth factor beta receptor signaling pathway	Any process that stops, prevents, or reduces the frequency, rate or extent of any TGF-beta receptor signaling pathway. [GOC:mah]	-0.446099	0.0844547	745	1140	946	896	792	1137	1131	116
GO:0051965	positive regulation of synapse assembly	Any process that activates, maintains or increases the frequency, rate or extent of synapse assembly, the aggregation, arrangement and bonding together of a set of components to form a synapse. [GOC:ai, GOC:pr]	0.445619	0.0850319	78	396	808	389	1032	175	106	402
GO:0030299	intestinal cholesterol absorption	Uptake of cholesterol into the blood by absorption from the small intestine. [GOC:mah]	-0.445619	0.0850319	1005	1090	339	1054	908	1099	674	1194
GO:0071560	cellular response to transforming growth factor beta stimulus	Any process that results in a change in state or activity of a cell (in terms of movement, secretion, enzyme production, gene expression, etc.) as a result of a transforming growth factor beta stimulus. [GOC:ecd, PMID:15451575]	0.445331	0.0853797	32	363	505	389	566	354	33	973
GO:0010579	positive regulation of adenylate cyclase activity involved in G-protein coupled receptor signaling pathway	Any process that increases the frequency, rate or extent of adenylate cyclase (AC) activity that is an integral part of a G-protein coupled receptor signaling pathway. [GOC:dph, GOC:signaling, GOC:tb]	0.445331	0.0853797	339	129	844	566	208	306	124	524
GO:0006672	ceramide metabolic process	The chemical reactions and pathways involving ceramides, any N-acylated sphingoid. [ISBN:0198547684]	-0.445138	0.0856123	1164	1146	252	822	1071	1093	628	1294
GO:1900006	positive regulation of dendrite development	Any process that activates or increases the frequency, rate or extent of dendrite development. [GOC:TermGenie]	-0.445042	0.0857288	980	1051	580	867	882	978	736	581
GO:0031398	positive regulation of protein ubiquitination	Any process that activates or increases the frequency, rate or extent of the addition of ubiquitin groups to a protein. [GOC:mah]	0.44485	0.0859622	48	369	881	16	1079	403	322	109
GO:0007096	regulation of exit from mitosis	Any process involved in the progression from anaphase/telophase to G1 that is associated with a conversion from high to low mitotic CDK activity. [GOC:rn]	0.44485	0.0859622	306	108	403	48	1269	249	1026	255
GO:0006906	vesicle fusion	Fusion of the membrane of a transport vesicle with its target membrane. [GOC:jid]	-0.444562	0.0863133	743	855	850	175	953	925	1297	834
GO:0002755	MyD88-dependent toll-like receptor signaling pathway	Any series of molecular signals generated as a consequence of binding to a toll-like receptor where the MyD88 adaptor molecule mediates transduction of the signal. Toll-like receptors directly bind pattern motifs from a variety of microbial sources to initiate innate immune response. [GOC:add, ISBN:0781735149, PMID:12467241, PMID:12524386, PMID:12855817, PMID:15585605, PMID:15728447]	0.44437	0.086548	184	240	574	117	555	35	741	121
GO:0008284	positive regulation of cell proliferation	Any process that activates or increases the rate or extent of cell proliferation. [GOC:go_curators]	0.443889	0.0871372	11	1266	77	7	909	1208	18	1062
GO:0051881	regulation of mitochondrial membrane potential	Any process that modulates the establishment or extent of the mitochondrial membrane potential, the electric potential existing across the mitochondrial membrane arising from charges in the membrane itself and from the charges present in the media on either side of the membrane. [GOC:ai]	-0.443793	0.0872554	1187	1248	742	838	914	1264	107	1238
GO:0048384	retinoic acid receptor signaling pathway	The series of molecular signals generated as a consequence of a retinoic acid receptor binding to one of its physiological ligands. [GOC:dgh]	0.443793	0.0872554	68	140	1032	99	402	208	406	568
GO:0048025	negative regulation of mRNA splicing, via spliceosome	Any process that stops, prevents or reduces the rate or extent of mRNA splicing via a spliceosomal mechanism. [GOC:jid]	0.443601	0.0874923	86	111	662	41	680	241	1	1184
GO:0071385	cellular response to glucocorticoid stimulus	Any process that results in a change in state or activity of a cell (in terms of movement, secretion, enzyme production, gene expression, etc.) as a result of a glucocorticoid stimulus. Glucocorticoids are hormonal C21 corticosteroids synthesized from cholesterol with the ability to bind with the cortisol receptor and trigger similar effects. Glucocorticoids act primarily on carbohydrate and prot…	0.443601	0.0874923	64	241	106	74	142	1122	1102	416
GO:0035329	hippo signaling	The series of molecular signals mediated by the serine/threonine kinase Hippo or one of its orthologs. In Drosophila, Hippo in complex with the scaffold protein Salvador (Sav), phosphorylates and activates Warts (Wts), which in turn phosphorylates and inactivates the Yorkie (Yki) transcriptional activator. The core fly components hippo, sav, wts and mats are conserved in mammals as STK4/3 (MST1/2…	0.443313	0.0878486	42	129	405	686	1119	373	392	79
GO:0006626	protein targeting to mitochondrion	The process of directing proteins towards and into the mitochondrion, usually mediated by mitochondrial proteins that recognize signals contained within the imported protein. [GOC:mcc, ISBN:0716731363]	-0.443313	0.0878486	939	905	1297	399	999	928	56	1241
GO:0032736	positive regulation of interleukin-13 production	Any process that activates or increases the frequency, rate, or extent of interleukin-13 production. [GOC:mah]	0.443313	0.0878486	59	8	591	199	405	193	961	338
GO:0006998	nuclear envelope organization	A process that is carried out at the cellular level which results in the assembly, arrangement of constituent parts, or disassembly of the nuclear envelope. [GOC:dph, GOC:ems, GOC:jl, GOC:mah]	-0.443313	0.0878486	1244	705	1099	379	1122	905	931	1285
GO:0030916	otic vesicle formation	The process resulting in the transition of the otic placode into the otic vesicle, a transient embryonic structure formed during development of the vertebrate inner ear. [GOC:dgh]	0.443313	0.0878486	405	22	876	57	207	382	84	997
GO:0010269	response to selenium ion	Any process that results in a change in state or activity of a cell or an organism (in terms of movement, secretion, enzyme production, gene expression, etc.) as a result of a stimulus from selenium ion. [GOC:mg]	-0.443121	0.0880868	823	1262	467	1232	313	1236	241	1235
GO:0045824	negative regulation of innate immune response	Any process that stops, prevents, or reduces the frequency, rate or extent of the innate immune response. [GOC:go_curators]	0.443025	0.0882061	553	43	1276	69	507	86	203	569
GO:0045861	negative regulation of proteolysis	Any process that stops, prevents, or reduces the frequency, rate or extent of the hydrolysis of a peptide bond or bonds within a protein. [GOC:go_curators]	-0.443025	0.0882061	1227	1030	741	1182	1087	796	184	996
GO:0030001	metal ion transport	The directed movement of metal ions, any metal ion with an electric charge, into, out of or within a cell, or between cells, by means of some agent such as a transporter or pore. [GOC:ai]	-0.442832	0.0884451	256	1284	858	1068	541	1105	1276	1099
GO:0019725	cellular homeostasis	Any process involved in the maintenance of an internal steady state at the level of the cell. [GOC:isa_complete, GOC:jl, ISBN:0395825172]	0.442352	0.0890451	897	13	52	79	957	17	381	436
GO:0051151	negative regulation of smooth muscle cell differentiation	Any process that stops, prevents, or reduces the frequency, rate or extent of smooth muscle cell differentiation. [CL:0000192, GOC:ai]	0.442256	0.0891655	88	416	442	570	1121	507	264	11
GO:0048490	anterograde synaptic vesicle transport	The directed movement of substances in synaptic membrane-bounded vesicles within the neuron, along the cytoskeleton, away from the neuronal cell body. [GOC:jid, GOC:lmg]	-0.442256	0.0891655	510	1104	1252	749	937	740	923	976
GO:0046034	ATP metabolic process	The chemical reactions and pathways involving ATP, adenosine triphosphate, a universally important coenzyme and enzyme regulator. [GOC:go_curators]	-0.442256	0.0891655	1029	932	50	1246	1290	740	856	876
GO:0006766	vitamin metabolic process	The chemical reactions and pathways involving vitamins. Vitamin is a general term for a number of unrelated organic substances that occur in many foods in small amounts and that are necessary in trace amounts for the normal metabolic functioning of the body. Vitamins may be water-soluble or fat-soluble and usually serve as components of coenzyme systems. [GOC:ai]	-0.441968	0.0895275	576	667	824	1060	689	767	871	1105
GO:0061037	negative regulation of cartilage development	Any process that decreases the rate, frequency, or extent of cartilage development, the process whose specific outcome is the progression of the cartilage over time, from its formation to the mature structure. Cartilage is a connective tissue dominated by extracellular matrix containing collagen type II and large amounts of proteoglycan, particularly chondroitin sulfate. [GOC:dph]	0.441776	0.0897696	193	403	1277	407	361	247	101	753
GO:0042355	L-fucose catabolic process	The chemical reactions and pathways resulting in the breakdown of L-fucose (6-deoxy-Lgalactose). [GOC:jl]	-0.441487	0.0901336	1019	766	361	1217	739	1193	1208	1091
GO:0016311	dephosphorylation	The process of removing one or more phosphoric (ester or anhydride) residues from a molecule. [ISBN:0198506732]	0.441295	0.090377	244	84	631	174	143	199	1265	432
GO:0034351	negative regulation of glial cell apoptotic process	Any process that stops, prevents, or reduces the frequency, rate, or extent of glial cell apoptotic process. [GOC:mah, GOC:mtg_apoptosis]	-0.441295	0.090377	1277	127	508	1206	1183	1192	1066	611
GO:0030168	platelet activation	A series of progressive, overlapping events triggered by exposure of the platelets to subendothelial tissue. These events include shape change, adhesiveness, aggregation, and release reactions. When carried through to completion, these events lead to the formation of a stable hemostatic plug. [http://www.graylab.ac.uk/omd/]	-0.440719	0.0911106	1224	1303	518	1172	738	1281	983	889
GO:0016540	protein autoprocessing	Processing which a protein carries out itself. This involves actions such as the autolytic removal of residues to generate the mature form of the protein. [GOC:ai, PMID:9335337]	-0.440719	0.0911106	1210	1042	806	1091	738	1299	18	1067
GO:0001947	heart looping	The tube morphogenesis process in which the primitive heart tube loops asymmetrically. This looping brings the primitive heart chambers into alignment preceding their future integration. Heart looping begins with dextral-looping and ends when the main regional divisions of the mature heart and primordium of the great arterial trunks become established preceeding septation. [GOC:dph, PMID:12094232]	0.440238	0.0917256	19	90	399	9	782	166	1281	409
GO:0048870	cell motility	Any process involved in the controlled self-propelled movement of a cell that results in translocation of the cell from one place to another. [GOC:dgh, GOC:dph, GOC:isa_complete, GOC:mlg]	-0.440238	0.0917256	1114	1146	125	1004	1180	1010	901	463
GO:0071285	cellular response to lithium ion	Any process that results in a change in state or activity of a cell (in terms of movement, secretion, enzyme production, gene expression, etc.) as a result of a lithium (Li+) ion stimulus. [GOC:mah]	0.440238	0.0917256	409	332	154	378	915	393	775	161
GO:0060336	negative regulation of interferon-gamma-mediated signaling pathway	Any process that decreases the rate, frequency or extent of the series of molecular events generated as a consequence of interferon-gamma binding to a cell surface receptor. [GOC:dph]	0.440238	0.0917256	390	109	406	621	1098	127	407	409
GO:0021587	cerebellum morphogenesis	The process in which the anatomical structure of the cerebellum is generated and organized. The cerebellum is the portion of the brain in the back of the head between the cerebrum and the pons. The cerebellum controls balance for walking and standing, modulates the force and range of movement and is involved in the learning of motor skills. [GO_REF:0000021, GOC:cls, GOC:dgh, GOC:dph, GOC:jid, GOC…	-0.43995	0.0920963	1236	800	749	992	1308	1291	737	83
GO:0090002	establishment of protein localization to plasma membrane	The directed movement of a protein to a specific location in the plasma membrane. [GOC:dph, GOC:tb]	0.43995	0.0920963	73	573	14	463	452	273	318	914
GO:0002021	response to dietary excess	The physiological process in which dietary excess is sensed by the central nervous system, resulting in a reduction in food intake and increased energy expenditure. [PMID:12161655]	-0.43995	0.0920963	380	1030	910	1002	737	819	1038	1278
GO:0007289	spermatid nucleus differentiation	The specialization of the spermatid nucleus during the development of a spermatid into a mature male gamete competent for fertilization. [GOC:bf, GOC:dph, GOC:jl, GOC:mah]	0.43995	0.0920963	101	280	573	34	443	168	833	253
GO:0040007	growth	The increase in size or mass of an entire organism, a part of an organism or a cell. [GOC:bf, GOC:ma]	0.43947	0.0927169	52	1088	251	183	116	1224	124	410
GO:0006091	generation of precursor metabolites and energy	The chemical reactions and pathways resulting in the formation of precursor metabolites, substances from which energy is derived, and any process involved in the liberation of energy from these substances. [GOC:jl]	-0.439277	0.0929662	1227	1281	193	1244	830	1253	227	955
GO:0070848	response to growth factor	Any process that results in a change in state or activity of a cell or an organism (in terms of movement, secretion, enzyme production, gene expression, etc.) as a result of a growth factor stimulus. [GOC:BHF, GOC:mah]	0.439277	0.0929662	75	83	707	25	883	63	506	345
GO:0007217	tachykinin receptor signaling pathway	The series of molecular signals generated as a consequence of a tachykinin, i.e. a short peptide with the terminal sequence (Phe-X-Gly-Leu-Met-NH2), binding to a cell surface receptor. [GOC:mah, PMID:14723970]	0.439181	0.093091	574	54	286	538	391	1272	432	77
GO:0009953	dorsal/ventral pattern formation	The regionalization process in which the areas along the dorsal/ventral axis are established that will lead to differences in cell differentiation. The dorsal/ventral axis is defined by a line that runs orthogonal to both the anterior/posterior and left/right axes. The dorsal end is defined by the upper or back side of an organism. The ventral end is defined by the lower or front side of an organ…	0.438989	0.0933411	18	11	247	128	229	415	877	1258
GO:0010800	positive regulation of peptidyl-threonine phosphorylation	Any process that increases the frequency, rate or extent of peptidyl-threonine phosphorylation. Peptidyl-threonine phosphorylation is the phosphorylation of peptidyl-threonine to form peptidyl-O-phospho-L-threonine. [GOC:dph, GOC:tb]	-0.438893	0.0934663	572	1106	810	716	1238	1239	1246	871
GO:0036342	post-anal tail morphogenesis	The process in which a post-anal tail is generated and organized. A post-anal tail is a muscular region of the body that extends posterior to the anus. The post-anal tail may aid locomotion and balance. [GOC:bf, GOC:kmv, Wikipedia:Chordate]	-0.438893	0.0934663	984	888	1093	684	1130	1261	1286	572
GO:0006851	mitochondrial calcium ion transport	The directed movement of calcium ions (Ca2+) into, out of or within a mitochondrion. [GOC:ai]	-0.438221	0.094347	1192	1179	1062	1215	594	1162	214	897
GO:0045124	regulation of bone resorption	Any process that modulates the frequency, rate or extent of bone tissue loss (resorption). [GOC:ai]	0.438221	0.094347	186	210	1182	50	35	667	642	248
GO:0001708	cell fate specification	The process involved in the specification of cell identity. Once specification has taken place, a cell will be committed to differentiate down a specific pathway if left in its normal environment. [GOC:go_curators]	0.437644	0.0951073	171	133	576	84	519	763	254	418
GO:0035162	embryonic hemopoiesis	The stages of blood cell formation that take place within the embryo. [GOC:bf]	0.437644	0.0951073	76	576	268	488	333	68	818	144
GO:0071347	cellular response to interleukin-1	Any process that results in a change in state or activity of a cell (in terms of movement, secretion, enzyme production, gene expression, etc.) as a result of an interleukin-1 stimulus. [GOC:mah]	0.437452	0.0953619	9	228	1115	72	455	249	14	1074
GO:0061418	regulation of transcription from RNA polymerase II promoter in response to hypoxia	Any process that modulates the frequency, rate or extent of transcription from an RNA polymerase II promoter as a result of a hypoxia stimulus. [GOC:dph, PMID:12511571]	0.437452	0.0953619	161	1263	496	109	249	1027	28	25
GO:0032689	negative regulation of interferon-gamma production	Any process that stops, prevents, or reduces the frequency, rate, or extent of interferon-gamma production. Interferon-gamma is also known as type II interferon. [GOC:add, GOC:mah]	0.437356	0.0954894	217	4	109	580	492	740	542	223
GO:0042742	defense response to bacterium	Reactions triggered in response to the presence of a bacterium that act to protect the cell or organism. [GOC:jl]	0.437164	0.0957448	350	205	287	413	731	971	298	181
GO:0006629	lipid metabolic process	The chemical reactions and pathways involving lipids, compounds soluble in an organic solvent but not, or sparingly, in an aqueous solvent. Includes fatty acids; neutral fats, other fatty-acid esters, and soaps; long-chain (fatty) alcohols and waxes; sphingoids and other long-chain bases; glycolipids, phospholipids and sphingolipids; and carotenes, polyprenols, sterols, terpenes and other isopren…	-0.437164	0.0957448	1096	1175	57	1290	530	1039	897	1284
GO:0046135	pyrimidine nucleoside catabolic process	The chemical reactions and pathways resulting in the breakdown of one of a family of organic molecules consisting of a pyrimidine base covalently bonded to a sugar ribose (a ribonucleoside) or deoxyribose (a deoxyribonucleoside). [GOC:ai]	0.437164	0.0957448	377	133	958	87	413	379	617	168
GO:0001525	angiogenesis	Blood vessel formation when new vessels emerge from the proliferation of pre-existing blood vessels. [ISBN:0878932453]	0.436875	0.0961291	8	357	74	429	108	1201	577	194
GO:0045070	positive regulation of viral genome replication	Any process that activates or increases the frequency, rate or extent of viral genome replication. [GOC:ai]	0.436875	0.0961291	554	207	1129	131	577	61	288	241
GO:0090179	planar cell polarity pathway involved in neural tube closure	The series of molecular signals initiated by binding of a Wnt protein to a receptor on the surface of the target cell where activated receptors signal via downstream effectors that modulates the establishment of planar polarity contributing to neural tube closure. [GOC:ascb_2009, GOC:dph, GOC:tb]	-0.436875	0.0961291	1249	1303	735	406	733	1192	998	958
GO:0032224	positive regulation of synaptic transmission, cholinergic	Any process that activates, maintains or increases the frequency, rate or extent of cholinergic synaptic transmission, the process of communication from a neuron to another neuron across a synapse using the neurotransmitter acetylcholine. [GOC:mah]	0.436203	0.0970306	71	1170	889	426	87	924	67	66
GO:0042987	amyloid precursor protein catabolic process	The chemical reactions and pathways resulting in the breakdown of amyloid precursor protein (APP), the precursor of beta-amyloid, a glycoprotein associated with Alzheimer's disease. [GOC:go_curators]	-0.436107	0.0971599	994	917	241	958	737	740	732	1025
GO:0090244	Wnt signaling pathway involved in somitogenesis	The series of molecular signals initiated by binding of Wnt protein to a frizzled family receptor on the surface of the target cell and ending with a change in cell state that contributes to somitogenesis. [GOC:ascb_2009, GOC:dph, GOC:tb]	-0.435819	0.0975489	568	1032	623	897	927	842	1182	1246
GO:0007171	activation of transmembrane receptor protein tyrosine kinase activity	Any process that initiates the activity of the inactive transmembrane receptor protein tyrosine kinase activity. [GOC:dph, GOC:tb]	0.435819	0.0975489	304	140	540	669	392	29	742	204
GO:0033700	phospholipid efflux	The directed movement of a phospholipid out of a cell or organelle. [GOC:mah]	0.435819	0.0975489	412	321	702	590	193	282	4	742
GO:0009249	protein lipoylation	The addition of a lipoyl group to an amino acid residue in a protein. [GOC:mah]	0.435819	0.0975489	587	639	502	389	529	486	742	488
GO:0006890	retrograde vesicle-mediated transport, Golgi to ER	The directed movement of substances from the Golgi back to the endoplasmic reticulum, mediated by vesicles bearing specific protein coats such as COPI or COG. [ISBN:0716731363, PMID:16510524]	-0.435626	0.0978089	895	1128	1293	419	1032	1075	1006	131
GO:0060391	positive regulation of SMAD protein import into nucleus	Any process that increases the rate, frequency or extent of SMAD protein import into the nucleus, i.e. the directed movement of a SMAD proteins from the cytoplasm into the nucleus. Pathway-restricted SMAD proteins and common-partner SMAD proteins are involved in the transforming growth factor beta receptor signaling pathways. [GOC:BHF, GOC:dph, GOC:tb]	-0.435338	0.0982	1141	731	1189	1050	809	853	343	776
GO:0006546	glycine catabolic process	The chemical reactions and pathways resulting in the breakdown of glycine, aminoethanoic acid. [GOC:go_curators]	0.435338	0.0982	394	579	31	296	93	463	1245	384
GO:0002042	cell migration involved in sprouting angiogenesis	The orderly movement of endothelial cells into the extracellular matrix in order to form new blood vessels involved in sprouting angiogenesis. [PMID:16391003]	-0.435146	0.0984615	319	1090	360	1058	1070	1124	1061	743
GO:0010761	fibroblast migration	Cell migration that is accomplished by extension and retraction of a fibroblast pseudopodium. A fibroblast is a connective tissue cell which secretes an extracellular matrix rich in collagen and other macromolecules. [GOC:BHF, GOC:dph, GOC:tb]	0.43505	0.0985924	119	332	462	346	363	599	743	238
GO:0020027	hemoglobin metabolic process	The chemical reactions and pathways involving hemoglobin, including its uptake and utilization. [GOC:go_curators, GOC:jl]	-0.43505	0.0985924	1227	567	603	1155	769	1051	985	655
GO:0032494	response to peptidoglycan	Any process that results in a change in state or activity of an organism (in terms of movement, secretion, enzyme production, gene expression, etc.) as a result of a peptidoglycan stimulus. Peptidoglycan is a bacterial cell wall macromolecule. [GOC:add, ISBN:0721601464]	0.434858	0.0988548	1116	271	40	856	121	222	170	416
GO:1902533	positive regulation of intracellular signal transduction	Any process that activates or increases the frequency, rate or extent of intracellular signal transduction. [GOC:BHF, GOC:dph, GOC:signaling, GOC:tb, GOC:TermGenie]	0.434858	0.0988548	267	1023	1297	343	254	416	131	216
GO:0042989	sequestering of actin monomers	The selective interaction of actin monomers with specific molecules that inhibit their polymerization by preventing their access to other monomers. [GOC:go_curators]	-0.434666	0.0991177	1039	1298	753	1304	453	1301	394	1221
GO:0032725	positive regulation of granulocyte macrophage colony-stimulating factor production	Any process that activates or increases the frequency, rate, or extent of granulocyte macrophage colony-stimulating factor production. [GOC:mah]	0.434666	0.0991177	36	89	923	457	1155	23	258	61
GO:0071493	cellular response to UV-B	Any process that results in a change in state or activity of a cell (in terms of movement, secretion, enzyme production, gene expression, etc.) as a result of a UV-B radiation stimulus. UV-B radiation (UV-B light) spans the wavelengths 290 to 320 nm. [GOC:mah]	-0.43457	0.0992494	780	803	1226	730	1282	1288	10	1150
GO:0050965	detection of temperature stimulus involved in sensory perception of pain	The series of events involved in the perception of pain in which a temperature stimulus is received and converted into a molecular signal. [GOC:ai, GOC:dos]	-0.434377	0.0995132	1156	1057	1106	603	382	1294	36	1155
GO:0050777	negative regulation of immune response	Any process that stops, prevents, or reduces the frequency, rate or extent of the immune response, the immunological reaction of an organism to an immunogenic stimulus. [GOC:ai]	0.434377	0.0995132	209	10	1162	243	1057	85	253	493
GO:0097503	sialylation	The covalent attachment of sialic acid to a substrate molecule. [GOC:cjm]	-0.434281	0.0996453	1260	566	695	805	568	656	954	1121
GO:0021794	thalamus development	The process in which the thalamus changes over time, from its initial formation to its mature state. [GO_REF:0000021, GOC:cls, GOC:dgh, GOC:dph, GOC:jid, GOC:mtg_15jun06]	-0.434281	0.0996453	622	765	573	891	1217	895	566	1259
GO:0043010	camera-type eye development	The process whose specific outcome is the progression of the camera-type eye over time, from its formation to the mature structure. The camera-type eye is an organ of sight that receives light through an aperture and focuses it through a lens, projecting it on a photoreceptor field. [GOC:go_curators, GOC:mtg_sensu]	0.434089	0.0999099	14	1168	84	72	417	1248	397	273
GO:0006396	RNA processing	Any process involved in the conversion of one or more primary RNA transcripts into one or more mature RNA molecules. [GOC:mah]	0.433897	0.100175	78	2	811	90	772	6	816	961
GO:0046784	viral mRNA export from host cell nucleus	The directed movement of intronless viral mRNA from the host nucleus to the cytoplasm for translation. [PMID:11598019]	-0.433801	0.100308	375	1150	1101	729	796	870	837	1025
GO:0045648	positive regulation of erythrocyte differentiation	Any process that activates or increases the frequency, rate or extent of erythrocyte differentiation. [GOC:go_curators]	0.433321	0.100974	586	418	386	11	82	271	989	66
GO:0048255	mRNA stabilization	Prevention of degradation of mRNA molecules. In the absence of compensating changes in other processes, the slowing of mRNA degradation can result in an overall increase in the population of active mRNA molecules. [GOC:jid]	-0.433321	0.100974	1213	1082	941	375	922	1249	207	892
GO:0045732	positive regulation of protein catabolic process	Any process that activates or increases the frequency, rate or extent of the chemical reactions and pathways resulting in the breakdown of a protein by the destruction of the native, active configuration, with or without the hydrolysis of peptide bonds. [GOC:go_curators]	0.433032	0.101376	369	92	973	69	442	112	582	301
GO:0006950	response to stress	Any process that results in a change in state or activity of a cell or an organism (in terms of movement, secretion, enzyme production, gene expression, etc.) as a result of a disturbance in organismal or cellular homeostasis, usually, but not necessarily, exogenous (e.g. temperature, humidity, ionizing radiation). [GOC:mah]	-0.43284	0.101645	1169	1055	1229	1188	399	1206	551	83
GO:2000379	positive regulation of reactive oxygen species metabolic process	Any process that activates or increases the frequency, rate or extent of reactive oxygen species metabolic process. [GOC:mah]	0.432552	0.102048	3	245	676	119	1169	419	308	370
GO:0051593	response to folic acid	Any process that results in a change in state or activity of a cell or an organism (in terms of movement, secretion, enzyme production, gene expression, etc.) as a result of a folic acid stimulus. [GOC:ai]	-0.432552	0.102048	1199	1159	1191	891	1282	942	442	674
GO:0050878	regulation of body fluid levels	Any process that modulates the levels of body fluids. [GOC:ai, GOC:dph, GOC:tb]	0.432552	0.102048	1088	419	98	86	996	262	323	137
GO:0050860	negative regulation of T cell receptor signaling pathway	Any process that stops, prevents, or reduces the frequency, rate or extent of signaling pathways initiated by the cross-linking of an antigen receptor on a T cell. [GOC:ai]	0.432552	0.102048	93	344	775	69	419	160	619	72
GO:1900025	negative regulation of substrate adhesion-dependent cell spreading	Any process that stops, prevents or reduces the frequency, rate or extent of substrate adhesion-dependent cell spreading. [GOC:TermGenie, GOC:yaf]	-0.43236	0.102318	1268	1218	48	1288	128	1278	635	1000
GO:0032495	response to muramyl dipeptide	Any process that results in a change in state or activity of an organism (in terms of movement, secretion, enzyme production, gene expression, etc.) as a result of a muramyl dipeptide stimulus. Muramyl dipeptide is derived from peptidoglycan. [GOC:add]	0.432071	0.102724	256	8	427	116	833	54	818	2
GO:0016024	CDP-diacylglycerol biosynthetic process	The chemical reactions and pathways resulting in the formation of CDP-diacylglycerol, CDP-1,2-diacylglycerol, a substance composed of diacylglycerol in glycosidic linkage with cytidine diphosphate. [CHEBI:17962, GOC:curators]	-0.432071	0.102724	1234	1289	1054	876	402	1266	480	1123
GO:0016051	carbohydrate biosynthetic process	The chemical reactions and pathways resulting in the formation of carbohydrates, any of a group of organic compounds based of the general formula Cx(H2O)y. [ISBN:0198506732]	-0.431975	0.10286	873	1003	563	950	967	1010	962	676
GO:0051592	response to calcium ion	Any process that results in a change in state or activity of a cell or an organism (in terms of movement, secretion, enzyme production, gene expression, etc.) as a result of a calcium ion stimulus. [GOC:ai]	0.431783	0.103132	287	420	1111	234	365	332	238	1060
GO:0007269	neurotransmitter secretion	The regulated release of neurotransmitter into the synaptic cleft. A neurotransmitter is any of a group of substances that are released on excitation from the axon terminal of a presynaptic neuron of the central or peripheral nervous system and travel across the synaptic cleft to either excite or inhibit the target cell. Among the many substances that have the properties of a neurotransmitter are…	0.431303	0.103814	257	1234	249	159	902	1153	55	197
GO:0045055	regulated secretory pathway	A process of exocytosis in which soluble proteins and other substances are initially stored in secretory vesicles for later release. It is found mainly in cells that are specialized for secreting products such as hormones, neurotransmitters, or digestive enzymes rapidly on demand. [GOC:mah, ISBN:0716731363]	-0.431015	0.104225	1182	1304	365	1300	649	1173	944	889
GO:0002726	positive regulation of T cell cytokine production	Any process that activates or increases the frequency, rate, or extent of T cell cytokine production. [GOC:add]	0.430822	0.104499	94	15	814	258	710	2	1233	4
GO:0060022	hard palate development	The biological process whose specific outcome is the progression of the hard palate from an initial condition to its mature state. This process begins with the formation of the structure and ends with the mature structure, whatever form that may be including its natural destruction. The hard palate is the anterior portion of the palate consisting of bone and mucous membranes. [GOC:dph, ISBN:07216…	-0.430726	0.104637	907	996	725	932	431	809	1035	1301
GO:2001241	positive regulation of extrinsic apoptotic signaling pathway in absence of ligand	Any process that activates or increases the frequency, rate or extent of extrinsic apoptotic signaling pathway in absence of ligand. [GOC:mtg_apoptosis]	-0.430534	0.104913	1120	1287	171	510	385	1295	1052	1118
GO:0030321	transepithelial chloride transport	The directed movement of chloride ions from one side of an epithelium to the other. [GOC:mah]	0.429958	0.105743	586	314	140	1119	523	346	103	401
GO:0046655	folic acid metabolic process	The chemical reactions and pathways involving folic acid, pteroylglutamic acid. Folic acid is widely distributed as a member of the vitamin B complex and is essential for the synthesis of purine and pyrimidines. [ISBN:0198506732]	-0.429669	0.10616	560	829	1111	1007	1177	770	663	1145
GO:0051298	centrosome duplication	The replication of a centrosome, a structure comprised of a pair of centrioles and peri-centriolar material from which a microtubule spindle apparatus is organized. [GOC:ai]	-0.429669	0.10616	1221	1065	560	686	634	964	1285	1074
GO:0060037	pharyngeal system development	The process whose specific outcome is the progression of the pharyngeal system over time, from its formation to the mature structure. The pharyngeal system is a transient embryonic complex that is specific to vertebrates. It comprises the pharyngeal arches, bulges of tissues of mesoderm and neural crest derivation through which pass nerves and pharyngeal arch arteries. The arches are separated in…	0.429477	0.106439	293	208	45	125	390	423	1213	1046
GO:0048468	cell development	The process whose specific outcome is the progression of the cell over time, from its formation to the mature structure. Cell development does not include the steps involved in committing a cell to a specific fate. [GOC:go_curators]	0.429189	0.106859	47	454	169	114	587	166	818	438
GO:0007586	digestion	The whole of the physical, chemical, and biochemical processes carried out by multicellular organisms to break down ingested nutrients into components that may be easily absorbed and directed into metabolism. [GOC:isa_complete, ISBN:0198506732]	0.428997	0.107139	17	1243	135	27	260	1296	238	1286
GO:0060231	mesenchymal to epithelial transition	A transition where a mesenchymal cell establishes apical/basolateral polarity, forms intercellular adhesive junctions, synthesizes basement membrane components and becomes an epithelial cell. [GOC:ascb_2009, GOC:dph, GOC:tb]	0.428901	0.10728	84	136	649	371	751	637	328	537
GO:0043523	regulation of neuron apoptotic process	Any process that modulates the occurrence or rate of cell death by apoptotic process in neurons. [GOC:go_curators, GOC:mtg_apoptosis]	-0.428709	0.107561	985	1096	181	1243	886	1019	496	914
GO:0007399	nervous system development	The process whose specific outcome is the progression of nervous tissue over time, from its formation to its mature state. [GOC:dgh]	-0.428517	0.107843	1281	1276	294	1213	731	1307	927	145
GO:0032835	glomerulus development	The progression of the glomerulus over time from its initial formation until its mature state. The glomerulus is a capillary tuft which forms a close network with the visceral epithelium (podocytes) and the mesangium to form the filtration barrier and is surrounded by Bowman's capsule in nephrons of the vertebrate kidney. The glomerulus is part of the nephron and is restricted to one body segment…	-0.42842	0.107984	722	1047	1116	320	826	737	748	875
GO:0009311	oligosaccharide metabolic process	The chemical reactions and pathways involving oligosaccharides, molecules with between two and (about) 20 monosaccharide residues connected by glycosidic linkages. [ISBN:0198506732]	-0.428228	0.108267	632	1137	218	1172	1306	873	1049	1293
GO:0030301	cholesterol transport	The directed movement of cholesterol, cholest-5-en-3-beta-ol, into, out of or within a cell, or between cells, by means of some agent such as a transporter or pore. [GOC:mah, ISBN:0198506732]	0.428228	0.108267	163	1279	57	261	203	1189	63	615
GO:0007199	G-protein coupled receptor signaling pathway coupled to cGMP nucleotide second messenger	The series of molecular signals generated as a consequence of a G-protein coupled receptor binding to its physiological ligand, followed by activation of guanylyl cyclase (GC) activity and a subsequent increase in the concentration of cyclic GMP (cGMP). [GOC:mah, GOC:signaling, ISBN:0815316194]	-0.427652	0.10912	756	1035	721	1015	42	1115	790	1067
GO:0042416	dopamine biosynthetic process	The chemical reactions and pathways resulting in the formation of dopamine, a catecholamine neurotransmitter and a metabolic precursor of noradrenaline and adrenaline. [GOC:jl, ISBN:0198506732]	0.427652	0.10912	76	406	589	83	236	787	139	543
GO:0035338	long-chain fatty-acyl-CoA biosynthetic process	The chemical reactions and pathways resulting in the formation of a long-chain fatty-acyl-CoA any derivative of coenzyme A in which the sulfhydryl group is in a thioester linkage with a long-chain fatty-acyl group. Long-chain fatty-acyl-CoAs have chain lengths of C13 or more. [CHEBI:33184, ISBN:0198506732]	-0.42746	0.109405	1177	1282	428	1277	792	1303	245	1048
GO:0043393	regulation of protein binding	Any process that modulates the frequency, rate or extent of protein binding. [GOC:go_curators]	-0.42746	0.109405	1196	614	324	1234	1048	636	1115	1184
GO:0072284	metanephric S-shaped body morphogenesis	The process in which the metanephric S-shaped body is generated and organized. The metanephric S-shaped body is the successor of the metanephric comma-shaped body that contributes to the morphogenesis of a nephron in the metanephros. [GOC:mtg_kidney_jan10]	-0.427171	0.109834	949	884	543	1107	1238	1152	377	909
GO:2001054	negative regulation of mesenchymal cell apoptotic process	Any process that stops, prevents or reduces the frequency, rate or extent of mesenchymal cell apoptotic process. [GOC:mtg_apoptosis, GOC:obol]	0.427171	0.109834	346	243	64	426	30	239	1244	1113
GO:0042403	thyroid hormone metabolic process	The chemical reactions and pathways involving any of the compounds secreted by the thyroid gland, largely thyroxine and triiodothyronine. [GOC:jl, ISBN:0198506732]	0.426979	0.110121	62	1165	61	46	99	1173	1188	972
GO:0060395	SMAD protein signal transduction	The cascade of processes by which a signal interacts with a receptor, causing a change in the activity of a SMAD protein, and ultimately effecting a change in the functioning of the cell. [GOC:BHF, GOC:dph, GOC:tb]	0.426883	0.110265	9	322	937	472	488	580	590	584
GO:0060997	dendritic spine morphogenesis	The process in which the anatomical structures of a dendritic spine are generated and organized. A dendritic spine is a protrusion from a dendrite and a specialized subcellular compartment involved in synaptic transmission. [GOC:dph]	0.426883	0.110265	323	523	230	930	25	170	133	590
GO:0032801	receptor catabolic process	The chemical reactions and pathways resulting in the breakdown of a receptor molecule, a macromolecule that undergoes combination with a hormone, neurotransmitter, drug or intracellular messenger to initiate a change in cell function. [GOC:mah]	-0.426883	0.110265	727	1074	1159	720	1241	965	13	1147
GO:0035774	positive regulation of insulin secretion involved in cellular response to glucose stimulus	Any process that increases the frequency, rate or extent of the regulated release of insulin that contributes to the response of a cell to glucose. [GOC:bf, GOC:yaf]	-0.426883	0.110265	910	980	1092	720	410	1088	1119	738
GO:0016180	snRNA processing	Any process involved in the conversion of a primary small nuclear RNA (snRNA) transcript into a mature snRNA molecule. [GOC:jl]	0.426691	0.110553	263	57	1190	8	664	66	1007	108
GO:0044598	doxorubicin metabolic process	The chemical reactions and pathways involving doxorubicin, an anthracycline antibiotic, used in cancer chemotherapy. [CHEBI:28748]	-0.426691	0.110553	1202	1047	814	1109	548	1246	698	1122
GO:0044597	daunorubicin metabolic process	The chemical reactions and pathways involving daunorubicin, a chemotherapeutic of the anthracycline family that is given as a treatment for some types of cancer. [CHEBI:41977]	-0.426691	0.110553	1202	1047	814	1109	548	1246	698	1122
GO:0006941	striated muscle contraction	A process in which force is generated within striated muscle tissue, resulting in the shortening of the muscle. Force generation involves a chemo-mechanical energy conversion step that is carried out by the actin/myosin complex activity, which generates force through ATP hydrolysis. Striated muscle is a type of muscle in which the repeating units (sarcomeres) of the contractile myofibrils are arr…	0.426595	0.110697	337	407	694	471	754	226	55	325
GO:0060603	mammary gland duct morphogenesis	The process in which anatomical structures of the mammary ducts are generated and organized. Mammary ducts are epithelial tubes that transport milk. [GOC:dph, PMID:17120154]	-0.426595	0.110697	1185	1086	682	556	1234	983	938	817
GO:0042167	heme catabolic process	The chemical reactions and pathways resulting in the breakdown of heme, any compound of iron complexed in a porphyrin (tetrapyrrole) ring. [GOC:jl]	-0.426403	0.110986	1112	883	586	1213	220	1016	983	1158
GO:0001955	blood vessel maturation	A developmental process, independent of morphogenetic (shape) change, that is required for a blood vessel to attain its fully functional state. [GOC:dph]	0.425826	0.111856	466	623	755	390	494	597	22	672
GO:0008340	determination of adult lifespan	The control of viability and duration in the adult phase of the life-cycle. [GOC:ems]	-0.425826	0.111856	843	1162	756	858	620	1084	1206	555
GO:0071333	cellular response to glucose stimulus	Any process that results in a change in state or activity of a cell (in terms of movement, secretion, enzyme production, gene expression, etc.) as a result of a glucose stimulus. [GOC:mah]	-0.425634	0.112147	996	1234	882	1005	241	1014	650	1172
GO:0046620	regulation of organ growth	Any process that modulates the frequency, rate or extent of growth of an organ of an organism. [GOC:bf, GOC:tb]	0.425346	0.112585	318	378	455	1000	242	592	447	234
GO:0048821	erythrocyte development	The process whose specific outcome is the progression of an erythrocyte over time, from its formation to the mature structure. [GOC:devbiol]	0.424865	0.113318	105	429	845	348	231	308	670	161
GO:0051276	chromosome organization	A process that is carried out at the cellular level that results in the assembly, arrangement of constituent parts, or disassembly of chromosomes, structures composed of a very long molecule of DNA and associated proteins that carries hereditary information. [GOC:ai, GOC:dph, GOC:jl, GOC:mah]	-0.424577	0.11376	347	791	737	780	717	792	735	984
GO:0035307	positive regulation of protein dephosphorylation	Any process that activates or increases the frequency, rate or extent of removal of phosphate groups from a protein. [GOC:bf]	-0.424577	0.11376	1202	931	717	820	1027	1213	178	941
GO:2001214	positive regulation of vasculogenesis	Any process that activates or increases the frequency, rate or extent of vasculogenesis. [GOC:obol]	0.424385	0.114055	20	1233	266	89	17	148	706	458
GO:0032006	regulation of TOR signaling	Any process that modulates the frequency, rate or extent of TOR signaling. [GOC:mah]	-0.424289	0.114203	1209	553	1120	581	1011	582	744	1231
GO:0001837	epithelial to mesenchymal transition	A transition where an epithelial cell loses apical/basolateral polarity, severs intercellular adhesive junctions, degrades basement membrane components and becomes a migratory mesenchymal cell. [GOC:dph, PMID:14701881]	-0.424097	0.1145	960	1130	368	955	1183	1104	880	294
GO:0002053	positive regulation of mesenchymal cell proliferation	The process of activating or increasing the rate or extent of mesenchymal cell proliferation. Mesenchymal cells are loosely organized embryonic cells. [GOC:dph]	0.423905	0.114797	4	60	370	103	28	727	1128	1029
GO:0046847	filopodium assembly	The assembly of a filopodium, a thin, stiff protrusion extended by the leading edge of a motile cell such as a crawling fibroblast or amoeba, or an axonal growth cone. [GOC:dph, GOC:mah, GOC:tb, PMID:16337369, PMID:18464790]	0.423809	0.114945	433	425	898	594	99	404	284	163
GO:0009303	rRNA transcription	The synthesis of ribosomal RNA (rRNA), any RNA that forms part of the ribosomal structure, from a DNA template. [GOC:jl, ISBN:0198506732]	-0.423809	0.114945	1287	716	1006	772	1304	1017	331	1193
GO:0070933	histone H4 deacetylation	The modification of histone H4 by the removal of one or more acetyl groups. [GOC:BHF, GOC:rl]	0.423809	0.114945	503	415	392	93	461	594	843	73
GO:0033962	cytoplasmic mRNA processing body assembly	The aggregation, arrangement and bonding together of proteins and RNA molecules to form a cytoplasmic mRNA processing body. [GOC:mah, PMID:17429074]	-0.423328	0.115691	334	1204	879	944	1015	998	968	564
GO:0051899	membrane depolarization	The process in which membrane potential changes in the depolarizing direction from the resting potential, usually from negative to positive. For example, the initial depolarization during the rising phase of an action potential is in the direction from the negative resting potential towards the positive membrane potential that will be the peak of the action potential. [Wikipedia:Depolarization]	0.423328	0.115691	206	431	1070	197	397	604	16	215
GO:0006983	ER overload response	The series of molecular signals generated by the accumulation of normal or misfolded proteins in the endoplasmic reticulum and leading to activation of transcription by NF-kappaB. [PMID:10390516]	-0.423136	0.115991	102	1231	1014	1206	1294	1245	196	181
GO:0043306	positive regulation of mast cell degranulation	Any process that activates or increases the frequency, rate or extent of mast cell degranulation. [ISBN:0781735149]	-0.42304	0.116141	911	270	1031	971	717	715	1084	766
GO:0001892	embryonic placenta development	The embryonically driven process whose specific outcome is the progression of the placenta over time, from its formation to the mature structure. The placenta is an organ of metabolic interchange between fetus and mother, partly of embryonic origin and partly of maternal origin. [GOC:add, ISBN:068340007X]	0.422848	0.116441	268	49	944	48	1118	80	646	161
GO:0071577	zinc ion transmembrane transport	A process in which a zinc ion is transported from one side of a membrane to the other by means of some agent such as a transporter or pore. [GOC:BHF, GOC:mah]	-0.422848	0.116441	671	1196	750	1301	179	1254	1042	1266
GO:0045843	negative regulation of striated muscle tissue development	Any process that stops, prevents, or reduces the frequency, rate or extent of striated muscle development. [GOC:go_curators]	0.422848	0.116441	218	85	753	835	1164	268	80	157
GO:0006400	tRNA modification	The covalent alteration of one or more nucleotides within a tRNA molecule to produce a tRNA molecule with a sequence that differs from that coded genetically. [GOC:curators]	-0.42256	0.116893	878	550	983	1259	1094	887	456	1285
GO:0045909	positive regulation of vasodilation	Any process that activates or increases the frequency, rate or extent of vasodilation. [GOC:go_curators]	0.422367	0.117195	46	1202	725	105	752	1287	6	93
GO:0070207	protein homotrimerization	The formation of a protein homotrimer, a macromolecular structure consisting of three noncovalently associated identical subunits. [GOC:hjd]	-0.422271	0.117346	350	950	901	1124	1207	714	1234	738
GO:0009437	carnitine metabolic process	The chemical reactions and pathways involving carnitine (hydroxy-trimethyl aminobutyric acid), a compound that participates in the transfer of acyl groups across the inner mitochondrial membrane. [GOC:jl, ISBN:0198506732]	0.421983	0.117801	597	605	760	27	52	658	520	752
GO:0043097	pyrimidine nucleoside salvage	Any process that generates a pyrimidine nucleoside, one of a family of organic molecules consisting of a pyrimidine base covalently bonded to a sugar ribose, from derivatives of it, without de novo synthesis. [GOC:jl]	-0.421503	0.118562	1074	987	1126	713	767	1028	7	1068
GO:0060373	regulation of ventricular cardiac muscle cell membrane depolarization	Any process that modulates the establishment or extent of a membrane potential in the depolarizing direction away from the resting potential in a ventricular cardiomyocyte. [GOC:dph, GOC:tb]	-0.421022	0.119327	876	1245	963	498	685	1251	965	1150
GO:0016338	calcium-independent cell-cell adhesion	The attachment of one cell to another cell via adhesion molecules that do not require the presence of calcium for the interaction. [GOC:hb]	0.421022	0.119327	361	213	129	434	405	307	1018	1069
GO:0006873	cellular ion homeostasis	Any process involved in the maintenance of an internal steady state of ions at the level of a cell. [GOC:mah]	-0.421022	0.119327	1040	14	876	895	99	972	1178	982
GO:2000484	positive regulation of interleukin-8 secretion	Any process that activates or increases the frequency, rate or extent of interleukin-8 secretion. [GOC:obol]	-0.420542	0.120096	1039	1300	62	819	704	1229	1057	1137
GO:0007340	acrosome reaction	The discharge, by sperm, of a single, anterior secretory granule following the sperm's attachment to the zona pellucida surrounding the oocyte. The process begins with the fusion of the outer acrosomal membrane with the sperm plasma membrane and ends with the exocytosis of the acrosomal contents into the egg. [GOC:dph, PMID:3886029]	0.420446	0.12025	163	762	705	712	231	489	526	206
GO:0051775	response to redox state	Any process that results in a change in state or activity of a cell or an organism (in terms of movement, secretion, enzyme production, gene expression, etc.) as a result of a stimulus indicating redox state. Redox state refers to the balance of oxidized versus reduced forms of electron donors and acceptors in an organelle, cell or organ; plastoquinone, glutathione (GSH/GSSG), and nicotinamide nu…	-0.420446	0.12025	740	950	920	548	1138	952	660	1059
GO:0007130	synaptonemal complex assembly	The cell cycle process in which the synaptonemal complex is formed. This is a structure that holds paired chromosomes together during prophase I of meiosis and that promotes genetic recombination. [ISBN:0198506732]	-0.420254	0.120559	928	1032	628	875	1232	1151	328	1098
GO:0030518	intracellular steroid hormone receptor signaling pathway	A series of molecular signals generated as a consequence of a intracellular steroid hormone receptor binding to one of its physiological ligands. [GOC:mah, GOC:signaling]	0.420254	0.120559	435	149	1274	128	1186	403	133	165
GO:0035136	forelimb morphogenesis	The process in which the anatomical structures of the forelimb are generated and organized. The forelimbs are the front limbs of an animal, e.g. the arms of a human. [GOC:go_curators]	0.420254	0.120559	81	432	156	39	435	142	784	610
GO:0061001	regulation of dendritic spine morphogenesis	Any process that modulates the rate, frequency, or extent of dendritic spine morphogenesis, the process in which the anatomical structures of a dendritic spine are generated and organized. A dendritic spine is a protrusion from a dendrite and a specialized subcellular compartment involved in synaptic transmission. [GOC:dph]	0.420061	0.120869	58	867	81	379	576	631	108	97
GO:0048167	regulation of synaptic plasticity	A process that modulates synaptic plasticity, the ability of synapses to change as circumstances require. They may alter function, such as increasing or decreasing their sensitivity, or they may increase or decrease in actual numbers. [GOC:dph, GOC:jid, GOC:tb, http://www.mercksource.com, PMID:11891290]	0.419773	0.121335	202	456	907	165	999	133	272	54
GO:0050769	positive regulation of neurogenesis	Any process that activates or increases the frequency, rate or extent of neurogenesis, the origin and formation of neurons. [GOC:ai]	0.419677	0.121491	507	395	144	598	126	510	763	698
GO:0031069	hair follicle morphogenesis	The process in which the anatomical structures of the hair follicle are generated and organized. [GOC:ln]	0.419485	0.121802	315	344	153	39	79	936	999	436
GO:0048872	homeostasis of number of cells	Any biological process involved in the maintenance of the steady-state number of cells within a population of cells. [GOC:isa_complete]	0.419293	0.122115	77	21	410	6	1157	109	1103	538
GO:0001678	cellular glucose homeostasis	A cellular homeostatic process involved in the maintenance of an internal steady state of glucose within a cell or between a cell and its external environment. [GOC:dph, GOC:go_curators, GOC:tb]	0.418909	0.122742	676	150	219	565	324	747	743	764
GO:0002821	positive regulation of adaptive immune response	Any process that activates or increases the frequency, rate, or extent of an adaptive immune response. [GOC:add]	0.418716	0.123056	437	87	849	3	334	23	950	179
GO:0060384	innervation	The process in which a nerve invades a tissue and makes functional synaptic connection within the tissue. [GOC:dph, GOC:sart]	-0.418524	0.123371	375	1264	86	1205	640	1200	1304	1023
GO:0016043	cellular component organization	A process that results in the assembly, arrangement of constituent parts, or disassembly of a cellular component. [GOC:ai, GOC:jl, GOC:mah]	0.418428	0.123529	871	416	338	339	599	601	207	469
GO:0007608	sensory perception of smell	The series of events required for an organism to receive an olfactory stimulus, convert it to a molecular signal, and recognize and characterize the signal. Olfaction involves the detection of chemical composition of an organism's ambient medium by chemoreceptors. This is a neurological process. [GOC:ai, http://www.onelook.com/]	-0.418236	0.123845	160	1127	13	1212	1200	1163	1036	25
GO:0007224	smoothened signaling pathway	A series of molecular signals generated as a consequence of activation of the transmembrane protein Smoothened. [GOC:mah, PMID:15205520]	0.418236	0.123845	108	115	274	1163	530	174	1150	81
GO:0042110	T cell activation	The change in morphology and behavior of a mature or immature T cell resulting from exposure to a mitogen, cytokine, chemokine, cellular ligand, or an antigen for which it is specific. [GOC:mgi_curators, ISBN:0781735140]	0.418236	0.123845	1183	274	81	126	207	652	766	12
GO:0010744	positive regulation of macrophage derived foam cell differentiation	Any process that increases the rate, frequency or extent of macrophage derived foam cell differentiation. Macrophage derived foam cell differentiation is the process in which a macrophage acquires the specialized features of a foam cell. A foam cell is a type of cell containing lipids in small vacuoles and typically seen in atherosclerotic lesions, as well as other conditions. [GOC:add, GOC:dph, …	0.418236	0.123845	240	464	161	1019	873	274	21	136
GO:0010952	positive regulation of peptidase activity	Any process that increases the frequency, rate or extent of peptidase activity, the hydrolysis of peptide bonds within proteins. [GOC:dph, GOC:tb]	-0.417756	0.124638	950	1264	618	1199	210	1296	220	1271
GO:0007565	female pregnancy	The set of physiological processes that allow an embryo or foetus to develop within the body of a female animal. It covers the time from fertilization of a female ovum by a male spermatozoon until birth. [ISBN:0192800825]	0.417467	0.125115	2	270	815	275	257	1228	123	1204
GO:0060371	regulation of atrial cardiac muscle cell membrane depolarization	Any process that modulates the establishment or extent of a membrane potential in the depolarizing direction away from the resting potential in an atrial cardiomyocyte. [GOC:dph, GOC:tb]	-0.417467	0.125115	1266	1035	1080	78	526	1070	1216	456
GO:0006820	anion transport	The directed movement of anions, atoms or small molecules with a net negative charge, into, out of or within a cell, or between cells, by means of some agent such as a transporter or pore. [GOC:ai]	-0.417371	0.125275	1156	1046	672	1013	544	1145	828	1141
GO:0014065	phosphatidylinositol 3-kinase signaling	A series of reactions, mediated by the intracellular phosphatidylinositol 3-kinase (PI3K). Many cell surface receptor linked signaling pathways signal through PI3K to regulate numerous cellular functions. [GOC:ef, http://www.biocarta.com, PMID:22525052, Wikipedia:PI3K]	-0.417179	0.125595	871	1084	283	982	334	1042	990	987
GO:0006228	UTP biosynthetic process	The chemical reactions and pathways resulting in the formation of UTP, uridine (5'-)triphosphate. [ISBN:0198506732]	-0.417179	0.125595	1001	1038	307	521	963	1022	1215	871
GO:0032481	positive regulation of type I interferon production	Any process that activates or increases the frequency, rate, or extent of type I interferon production. Type I interferons include the interferon-alpha, beta, delta, episilon, zeta, kappa, tau, and omega gene families. [GOC:add, GOC:mah]	0.416987	0.125915	1256	37	886	1261	1124	112	55	89
GO:0048545	response to steroid hormone	Any process that results in a change in state or activity of a cell or an organism (in terms of movement, secretion, enzyme production, gene expression, etc.) as a result of a steroid hormone stimulus. [GOC:go_curators]	-0.416987	0.125915	52	1278	266	384	34	1236	1198	1202
GO:0042551	neuron maturation	A developmental process, independent of morphogenetic (shape) change, that is required for a neuron to attain its fully functional state. [GOC:dph, GOC:jl]	0.416891	0.126075	362	148	859	465	100	448	603	341
GO:0019835	cytolysis	The rupture of cell membranes and the loss of cytoplasm. [UniProtKB-KW:KW-0204]	-0.416891	0.126075	1258	1064	1181	980	209	1129	707	824
GO:0043923	positive regulation by host of viral transcription	Any process is which a host organism activates or increases the frequency, rate or extent of viral transcription, the synthesis of either RNA on a template of DNA or DNA on a template of RNA. [GOC:jl]	0.416699	0.126397	276	881	1203	180	782	134	2	35
GO:0042149	cellular response to glucose starvation	Any process that results in a change in state or activity of a cell (in terms of movement, secretion, enzyme production, gene expression, etc.) as a result of deprivation of glucose. [GOC:jl]	0.416699	0.126397	554	49	651	276	1260	159	84	186
GO:0060831	smoothened signaling pathway involved in dorsal/ventral neural tube patterning	The series of molecular signals generated as a consequence of activation of the transmembrane protein Smoothened contributing to the dorsal/ventral pattern of the neural tube. [GOC:dph, GOC:sdb_2009, GOC:tb]	-0.416699	0.126397	1296	529	229	1137	1239	480	1299	1034
GO:0015824	proline transport	The directed movement of proline, pyrrolidine-2-carboxylic acid, into, out of or within a cell, or between cells, by means of some agent such as a transporter or pore. [GOC:ai]	-0.41641	0.12688	1254	982	231	1120	1015	870	1011	356
GO:0030041	actin filament polymerization	Assembly of actin filaments by the addition of actin monomers to a filament. [GOC:mah]	-0.416122	0.127364	1288	914	138	706	1184	967	1069	717
GO:0048671	negative regulation of collateral sprouting	Any process that stops, prevents, or reduces the frequency, rate or extent of collateral sprouting. [GOC:dgh, GOC:dph, GOC:jid, GOC:lm]	-0.416122	0.127364	907	948	324	943	1170	1268	729	706
GO:0032873	negative regulation of stress-activated MAPK cascade	Any process that stops, prevents, or reduces the frequency, rate or extent of signal transduction mediated by the stress-activated MAPK cascade. [GOC:mah]	-0.416122	0.127364	1108	706	854	938	824	1068	415	980
GO:0055010	ventricular cardiac muscle tissue morphogenesis	The process in which the anatomical structures of cardiac ventricle muscle is generated and organized. [GOC:devbiol]	-0.41593	0.127688	1259	1303	331	1033	234	1300	1162	168
GO:0001975	response to amphetamine	Any process that results in a change in state or activity of a cell or an organism (in terms of movement, secretion, enzyme production, gene expression, etc.) as a result of an amphetamine stimulus. Amphetamines consist of a group of compounds related to alpha-methylphenethylamine. [CHEBI:2679, GOC:dph, GOC:ef]	0.415834	0.127851	430	639	708	634	508	768	15	481
GO:0030335	positive regulation of cell migration	Any process that activates or increases the frequency, rate or extent of cell migration. [GOC:go_curators]	0.415642	0.128176	205	1167	274	392	886	295	441	237
GO:0006241	CTP biosynthetic process	The chemical reactions and pathways resulting in the formation of CTP, cytidine 5'-triphosphate. [ISBN:0198506732]	-0.415642	0.128176	869	1041	336	299	1212	872	1210	873
GO:0038061	NIK/NF-kappaB signaling	The process in which a signal is passed on to downstream components within the cell through the NIK-dependent processing and activation of NF-KappaB. Begins with activation of the NF-KappaB-inducing kinase (NIK), which in turn phosphorylates and activates IkappaB kinase alpha (IKKalpha). IKKalpha phosphorylates the NF-Kappa B2 protein (p100) leading to p100 processing and release of an active NF-…	0.415642	0.128176	331	55	868	206	875	59	441	264
GO:0071711	basement membrane organization	A process that is carried out at the cellular level which results in the assembly, arrangement of constituent parts, or disassembly of the basement membrane. [GOC:mah]	-0.415354	0.128664	812	533	1166	915	705	831	1153	1164
GO:0050853	B cell receptor signaling pathway	A series of molecular signals initiated by the cross-linking of an antigen receptor on a B cell. [GOC:add]	0.415354	0.128664	304	109	185	180	403	605	1186	463
GO:0045742	positive regulation of epidermal growth factor receptor signaling pathway	Any process that activates or increases the frequency, rate or extent of epidermal growth factor receptor signaling pathway activity. [GOC:go_curators]	-0.415354	0.128664	705	1108	885	1275	1121	1276	91	785
GO:0031639	plasminogen activation	The process in which inactive plasminogen is processed to active plasmin. This process includes cleavage at an internal Arg-Val site to form an N-terminal A-chain and C-terminal B-chain held together by a disulfide bond, and can include further proteolytic cleavage events to remove the preactivation peptide. [PMID:9548733]	-0.415354	0.128664	1169	1134	319	1099	789	1218	705	947
GO:0009190	cyclic nucleotide biosynthetic process	The chemical reactions and pathways resulting in the formation of a cyclic nucleotide, a nucleotide in which the phosphate group is in diester linkage to two positions on the sugar residue. [GOC:go_curators, ISBN:0198506732]	-0.414585	0.129975	899	1248	704	1083	726	1268	289	1109
GO:0006000	fructose metabolic process	The chemical reactions and pathways involving fructose, the ketohexose arabino-2-hexulose. Fructose exists in a open chain form or as a ring compound. D-fructose is the sweetest of the sugars and is found free in a large number of fruits and honey. [ISBN:0198506732]	-0.414585	0.129975	837	704	707	708	990	828	535	1087
GO:0003215	cardiac right ventricle morphogenesis	The process in which the right cardiac ventricle is generated and organized. [GOC:mtg_heart]	0.414393	0.130305	35	279	718	44	181	8	907	536
GO:0006590	thyroid hormone generation	The formation of either of the compounds secreted by the thyroid gland, mainly thyroxine and triiodothyronine. This is achieved by the iodination and joining of tyrosine molecules to form the precursor thyroglobin, proteolysis of this precursor gives rise to the thyroid hormones. [GOC:jl, ISBN:0716720094]	0.414393	0.130305	1	173	771	60	664	279	2	1135
GO:0060707	trophoblast giant cell differentiation	The process in which a relatively unspecialized cell acquires specialized features of a trophoblast giant cell of the placenta. Trophoblast giant cells are the cell of the placenta that line the maternal decidua. [GOC:dph, PMID:16269175]	0.414393	0.130305	40	75	1049	11	543	163	1121	279
GO:0050892	intestinal absorption	Any process in which nutrients are taken up from the contents of the intestine. [GOC:ai, GOC:dph]	0.414393	0.130305	120	686	50	212	943	279	1027	251
GO:0043983	histone H4-K12 acetylation	The modification of histone H4 by the addition of an acetyl group to a lysine residue at position 12 of the histone. [GOC:jl]	-0.413816	0.131297	1241	949	1199	1215	784	703	1015	33
GO:0051607	defense response to virus	Reactions triggered in response to the presence of a virus that act to protect the cell or organism. [GOC:ai]	0.413624	0.131629	968	18	1074	139	998	211	280	257
GO:0006516	glycoprotein catabolic process	The chemical reactions and pathways resulting in the breakdown of glycoproteins, any protein that contains covalently bound glycose (i.e. monosaccharide) residues; the glycose occurs most commonly as oligosaccharide or fairly small polysaccharide but occasionally as monosaccharide. [GOC:go_curators, ISBN:0198506732]	0.413624	0.131629	280	68	852	250	784	105	1240	200
GO:0010172	embryonic body morphogenesis	The process in which the anatomical structures of the embryonic soma are generated and organized. [GOC:ems]	0.413336	0.132129	195	382	315	109	789	444	909	126
GO:0061029	eyelid development in camera-type eye	The progression of the eyelid in a camera-type eye from its formation to the mature state. The eyelid is a membranous cover that helps protect and lubricate the eye. [GOC:dph, GOC:yaf]	0.413336	0.132129	35	268	627	403	1055	344	220	444
GO:0006110	regulation of glycolysis	Any process that modulates the frequency, rate or extent of glycolysis. [GOC:go_curators]	0.413336	0.132129	168	133	372	139	717	173	1146	444
GO:0060547	negative regulation of necrotic cell death	Any process that decreases the rate, frequency or extent of necrotic cell death. Necrotic cell death is a cell death process that is morphologically characterized by a gain in cell volume (oncosis), swelling of organelles, plasma membrane rupture and subsequent loss of intracellular contents. [GOC:BHF, GOC:dph, GOC:tb]	-0.413048	0.13263	1107	856	829	832	720	823	212	702
GO:0071313	cellular response to caffeine	Any process that results in a change in state or activity of a cell (in terms of movement, secretion, enzyme production, gene expression, etc.) as a result of a caffeine stimulus. Caffeine is an alkaloid found in numerous plant species, where it acts as a natural pesticide that paralyzes and kills certain insects feeding upon them. [GOC:mah]	0.412855	0.132964	110	120	39	168	281	473	816	725
GO:0048608	reproductive structure development	The reproductive developmental process whose specific outcome is the progression of structures that will be used in the process of creating new individuals from one or more parents, from their formation to the mature structures. [GOC:dph, GOC:isa_complete, GOC:jid]	0.412759	0.133132	613	618	427	449	167	673	772	275
GO:0033600	negative regulation of mammary gland epithelial cell proliferation	Any process that stops, prevents or reduces the rate or extent of mammary gland epithelial cell proliferation. [GOC:mah]	-0.412759	0.133132	1073	898	538	567	777	615	1065	1083
GO:0060999	positive regulation of dendritic spine development	Any process that increases the rate, frequency, or extent of dendritic spine development, the process whose specific outcome is the progression of the dendritic spine over time, from its formation to the mature structure. [GOC:dph]	0.412567	0.133468	83	902	375	51	817	245	92	445
GO:0060056	mammary gland involution	The tissue remodeling that removes differentiated mammary epithelia during weaning. [GOC:dph, PMID:15282149]	-0.412375	0.133804	242	1210	759	1192	131	1271	631	1231
GO:0009743	response to carbohydrate	Any process that results in a change in state or activity of a cell or an organism (in terms of movement, secretion, enzyme production, gene expression, etc.) as a result of a carbohydrate stimulus. [GOC:jl]	0.412087	0.134311	61	673	52	534	282	962	186	21
GO:1901653	cellular response to peptide	Any process that results in a change in state or activity of a cell (in terms of movement, secretion, enzyme production, gene expression, etc.) as a result of a peptide stimulus. [GOC:pr, GOC:TermGenie]	0.412087	0.134311	282	87	1057	248	109	502	57	619
GO:0060333	interferon-gamma-mediated signaling pathway	A series of molecular signals initiated by the binding of interferon-gamma to a receptor on the surface of a cell, and ending with regulation of a downstream cellular process, e.g. transcription. [GOC:add, GOC:dph, GOC:signaling, PR:000000017]	0.411799	0.134818	321	58	393	446	1131	48	874	100
GO:0043691	reverse cholesterol transport	The directed movement of peripheral cell cholesterol, cholest-5-en-3-beta-ol, towards the liver for catabolism. [GOC:ecd, PMID:7751809]	0.411606	0.135158	27	1146	561	119	361	733	57	69
GO:0001958	endochondral ossification	Replacement ossification wherein bone tissue replaces cartilage. [GO_REF:0000034, ISBN:0878932437]	0.41151	0.135328	13	88	535	376	803	182	610	142
GO:0071223	cellular response to lipoteichoic acid	Any process that results in a change in state or activity of a cell (in terms of movement, secretion, enzyme production, gene expression, etc.) as a result of a lipoteichoic acid stimulus; lipoteichoic acid is a major component of the cell wall of gram-positive bacteria and typically consists of a chain of glycerol-phosphate repeating units linked to a glycolipid anchor. [GOC:mah]	0.41151	0.135328	316	552	429	610	793	509	558	482
GO:0090382	phagosome maturation	A process that is carried out at the cellular level which results in the arrangement of constituent parts of a phagosome within a cell. Phagosome maturation begins with endocytosis and formation of the early phagosome and ends with the formation of the hybrid organelle, the phagolysosome. [GOC:kmv, GOC:tb]	0.411318	0.135668	219	1032	512	144	1194	283	152	4
GO:0038084	vascular endothelial growth factor signaling pathway	A series of molecular signals initiated by the binding of a vascular endothelial growth factor (VEGF) to a receptor on the surface of the target cell, and ending with regulation of a downstream cellular process, e.g. transcription. [GOC:signaling, PMID:17470632, PR:000003096, PR:000007520, PR:000017284, PR:000017285]	-0.411318	0.135668	756	1160	1027	1203	379	1253	137	1208
GO:0046686	response to cadmium ion	Any process that results in a change in state or activity of a cell or an organism (in terms of movement, secretion, enzyme production, gene expression, etc.) as a result of a cadmium (Cd) ion stimulus. [GOC:ai]	-0.41103	0.13618	127	1277	885	1147	409	1293	1024	863
GO:0060429	epithelium development	The process whose specific outcome is the progression of an epithelium over time, from its formation to the mature structure. An epithelium is a tissue that covers the internal or external surfaces of an anatomical structure. [GOC:dph, GOC:mtg_lung]	0.41103	0.13618	96	245	964	153	124	793	447	286
GO:0044255	cellular lipid metabolic process	The chemical reactions and pathways involving lipids, as carried out by individual cells. [GOC:jl]	-0.410838	0.136522	1190	1296	529	1303	378	1292	802	931
GO:0006688	glycosphingolipid biosynthetic process	The chemical reactions and pathways resulting in the formation of glycosphingolipid, a compound with residues of sphingoid and at least one monosaccharide. [GOC:go_curators]	0.410742	0.136693	134	480	258	455	611	135	144	962
GO:0048844	artery morphogenesis	The process in which the anatomical structures of arterial blood vessels are generated and organized. Arteries are blood vessels that transport blood from the heart to the body and its organs. [GOC:dsf, PMID:16740480]	0.410742	0.136693	178	136	611	113	215	557	1119	484
GO:1900087	positive regulation of G1/S transition of mitotic cell cycle	Any cell cycle regulatory process that promotes the commitment of a cell from G1 to S phase of the mitotic cell cycle. [GOC:mtg_cell_cycle]	-0.410742	0.136693	699	1131	223	852	734	1284	1150	1148
GO:0048732	gland development	The process whose specific outcome is the progression of a gland over time, from its formation to the mature structure. A gland is an organ specialised for secretion. [GOC:jid]	0.410742	0.136693	434	611	562	118	88	288	1150	350
GO:0048010	vascular endothelial growth factor receptor signaling pathway	Any series of molecular signals initiated by the binding of an extracellular ligand to a vascular endothelial growth factor receptor (VEGFR) located on the surface of the receiving cell, and ending with regulation of a downstream cellular process, e.g. transcription. [GOC:ceb, GOC:signaling, PR:000001971]	0.41055	0.137036	262	284	1121	111	161	1133	949	176
GO:0009267	cellular response to starvation	Any process that results in a change in state or activity of a cell (in terms of movement, secretion, enzyme production, gene expression, etc.) as a result of deprivation of nourishment. [GOC:jl]	-0.41055	0.137036	1061	1026	497	1142	784	1119	198	1097
GO:0008016	regulation of heart contraction	Any process that modulates the frequency, rate or extent of heart contraction. Heart contraction is the process in which the heart decreases in volume in a characteristic way to propel blood through the body. [GOC:dph, GOC:go_curators, GOC:tb]	0.410261	0.137552	98	315	814	303	199	323	448	1044
GO:0007262	STAT protein import into nucleus	The directed movement of dimerized STAT (Signal Transducers and Activators of Transcription) proteins into the nucleus following activation by members of the janus activated kinase (JAK) family of tyrosine kinases. [GOC:jl, PMID:12039028]	0.410261	0.137552	448	446	244	146	48	210	861	647
GO:0038124	toll-like receptor TLR6:TLR2 signaling pathway	A series of molecular signals initiated by the binding of a heterodimeric TLR6:TLR2 complex to one of it's physiological ligands, followed by transmission of the signal by the activated receptor, and ending with regulation of a downstream cellular process, e.g. transcription. [GOC:nhn, GOC:signaling, PMID:17318230]	0.409781	0.138416	167	285	493	146	654	46	796	131
GO:0038123	toll-like receptor TLR1:TLR2 signaling pathway	A series of molecular signals initiated by the binding of a heterodimeric TLR1:TLR2 complex to one of it's physiological ligands, followed by transmission of the signal by the activated receptor, and ending with regulation of a downstream cellular process, e.g. transcription. [GOC:nhn, GOC:signaling, PMID:17318230]	0.409781	0.138416	167	285	493	146	654	46	796	131
GO:0048703	embryonic viscerocranium morphogenesis	The process in which the anatomical structures of the viscerocranium are generated and organized during the embryonic phase. The viscerocranium is the part of the skull comprising the facial bones. [GOC:dsf, GOC:jid, PMID:16049113]	0.409685	0.138589	49	35	629	34	776	522	423	359
GO:0042117	monocyte activation	The change in morphology and behavior of a monocyte resulting from exposure to a cytokine, chemokine, cellular ligand, or soluble factor. [GOC:mgi_curators, ISBN:0781735149]	-0.409301	0.139284	166	1283	627	1188	515	766	1206	1290
GO:0030036	actin cytoskeleton organization	A process that is carried out at the cellular level which results in the assembly, arrangement of constituent parts, or disassembly of cytoskeletal structures comprising actin filaments and their associated proteins. [GOC:dph, GOC:jl, GOC:mah]	-0.409012	0.139807	1149	1195	406	1024	1083	1161	519	603
GO:0045110	intermediate filament bundle assembly	The formation of the bundles of intermediate filaments. Intermediate filament-associated proteins (IFAPs) cross-link intermediate filaments with one another, forming a bundle or a network, and with other cell structures, including the plasma membrane. The organization of intermediate filaments and their supportive function in various cells types depends in large part on their linkage to other cel…	-0.409012	0.139807	623	1135	1160	228	1122	1024	612	1043
GO:0030509	BMP signaling pathway	A series of molecular signals initiated by the binding of a member of the BMP (bone morphogenetic protein) family to a receptor on the surface of a target cell, and ending with regulation of a downstream cellular process, e.g. transcription. [GOC:signaling, ISBN:0878932437, PR:000000034]	0.408724	0.140331	1	278	177	450	650	371	1056	276
GO:0043547	positive regulation of GTPase activity	Any process that activates or increases the activity of a GTPase. [GOC:jl]	-0.408436	0.140857	1201	1150	1251	1142	708	696	267	733
GO:0006473	protein acetylation	The addition of an acetyl group to a protein amino acid. An acetyl group is CH3CO-, derived from acetic [ethanoic] acid. [GOC:ai]	0.408436	0.140857	614	817	106	460	485	140	375	43
GO:0042482	positive regulation of odontogenesis	Any process that activates or increases the frequency, rate or extent of the formation and development of a tooth or teeth. [GOC:jl]	0.408148	0.141385	91	469	288	150	698	532	778	48
GO:0043922	negative regulation by host of viral transcription	Any process in which a host organism stops, prevents, or reduces the frequency, rate or extent of viral transcription, the synthesis of either RNA on a template of DNA or DNA on a template of RNA. [GOC:jl]	0.408148	0.141385	546	619	57	570	207	646	67	778
GO:0007368	determination of left/right symmetry	The establishment of an organism's body plan or part of an organism with respect to the left and right halves. The pattern can either be symmetric, such that the halves are mirror images, or asymmetric where the pattern deviates from this symmetry. [GOC:dph, GOC:jid]	0.407763	0.142091	1031	577	104	1108	46	124	1248	49
GO:0000070	mitotic sister chromatid segregation	The cell cycle process in which replicated homologous chromosomes are organized and then physically separated and apportioned to two sets during the mitotic cell cycle. Each replicated chromosome, composed of two sister chromatids, aligns at the cell equator, paired with its homologous partner. One homolog of each morphologic type goes into each of the resulting chromosome sets. [GOC:ai]	-0.407667	0.142268	1153	844	329	695	858	863	1295	1123
GO:0006103	2-oxoglutarate metabolic process	The chemical reactions and pathways involving oxoglutarate, the dianion of 2-oxoglutaric acid. It is a key constituent of the TCA cycle and a key intermediate in amino-acid metabolism. [ISBN:0198506732]	-0.406899	0.14369	1203	1175	919	702	1229	717	694	272
GO:0000090	mitotic anaphase	The cell cycle phase during which chromosomes separate and migrate towards the poles of the spindle the as part of a mitotic cell cycle. [GOC:mtg_cell_cycle]	-0.406899	0.14369	934	214	863	996	1213	790	1256	694
GO:0048752	semicircular canal morphogenesis	The process in which the anatomical structures of the semicircular canals are generated and organized. [GOC:dgh, GOC:dph, GOC:jid]	0.406706	0.144047	153	105	940	118	51	700	592	289
GO:0050767	regulation of neurogenesis	Any process that modulates the frequency, rate or extent of neurogenesis, the origin and formation of neurons. [GOC:ai]	0.40661	0.144226	780	535	206	356	189	381	628	282
GO:0071398	cellular response to fatty acid	Any process that results in a change in state or activity of a cell (in terms of movement, secretion, enzyme production, gene expression, etc.) as a result of a fatty acid stimulus. [GOC:mah]	-0.40661	0.144226	1134	1284	530	602	1291	1208	568	931
GO:0006622	protein targeting to lysosome	The process of directing proteins towards the lysosome using signals contained within the protein. [GOC:curators]	0.40661	0.144226	123	758	646	472	780	612	611	212
GO:0006939	smooth muscle contraction	A process in which force is generated within smooth muscle tissue, resulting in a change in muscle geometry. Force generation involves a chemo-mechanical energy conversion step that is carried out by the actin/myosin complex activity, which generates force through ATP hydrolysis. Smooth muscle differs from striated muscle in the much higher actin/myosin ratio, the absence of conspicuous sarcomere…	0.406226	0.144944	19	1268	368	1155	126	1257	30	120
GO:0040012	regulation of locomotion	Any process that modulates the frequency, rate or extent of locomotion of a cell or organism. [GOC:ems]	0.406226	0.144944	48	457	798	16	126	1124	55	693
GO:0036092	phosphatidylinositol-3-phosphate biosynthetic process	The chemical reactions and pathways resulting in the formation of phosphatidylinositol-3-phosphate, a phosphatidylinositol monophosphate carrying the phosphate group at the 3-position. [CHEBI:26034, GOC:al, GOC:vw]	-0.40613	0.145123	693	993	876	1235	813	926	1178	319
GO:0042541	hemoglobin biosynthetic process	The chemical reactions and pathways resulting in the formation of hemoglobin, an oxygen carrying, conjugated protein containing four heme groups and globin. [CHEBI:35143, GOC:jl]	0.40613	0.145123	59	52	518	565	574	617	941	544
GO:0060039	pericardium development	The process whose specific outcome is the progression of the pericardium over time, from its formation to the mature structure. The pericardium is a double-walled sac that contains the heart and the roots of the aorta, vena cava and the pulmonary artery. [GOC:dph, GOC:rph, PMID:15138308, PMID:16376438]	0.405842	0.145664	379	122	781	719	712	585	607	19
GO:0072089	stem cell proliferation	The multiplication or reproduction of stem cells, resulting in the expansion of a stem cell population. A stem cell is a cell that retains the ability to divide and proliferate throughout life to provide progenitor cells that can differentiate into specialized cells. [GOC:mtg_kidney_jan10]	0.405842	0.145664	335	270	506	589	781	462	694	392
GO:0050995	negative regulation of lipid catabolic process	Any process that stops, prevents, or reduces the frequency, rate or extent of the chemical reactions and pathways resulting in the breakdown of lipids. [GOC:ai]	0.405361	0.146568	141	208	488	449	618	292	57	1092
GO:0046826	negative regulation of protein export from nucleus	Any process that stops, prevents, or reduces the frequency, rate or extent of the directed movement of proteins from the nucleus into the cytoplasm. [GOC:bf]	0.405361	0.146568	907	322	123	618	463	183	593	613
GO:0007126	meiosis	A cell cycle process comprising the steps by which a cell progresses through the nuclear division phase of a meiotic cell cycle. A meiotic cell cycle is the specialized nuclear and cell division in which a single diploid cell undergoes two nuclear divisions following a single round of DNA replication in order to produce four daughter cells that contain half the number of chromosomes as the diploi…	-0.405073	0.147113	1248	977	1085	1294	646	1213	528	715
GO:0050778	positive regulation of immune response	Any process that activates or increases the frequency, rate or extent of the immune response, the immunological reaction of an organism to an immunogenic stimulus. [GOC:ai]	0.405073	0.147113	594	673	700	311	574	782	621	710
GO:0051971	positive regulation of transmission of nerve impulse	Any process that activates, maintains or increases the frequency, rate or extent of transmission of a nerve impulse, the sequential electrochemical polarization and depolarization that travels across the membrane of a neuron in response to stimulation. [GOC:ai]	0.405073	0.147113	730	199	782	642	108	550	566	541
GO:0042026	protein refolding	The process carried out by a cell that restores the biological activity of an unfolded or misfolded protein, using helper proteins such as chaperones. [GOC:mb]	-0.404689	0.147842	1182	1307	170	1309	318	1289	899	189
GO:0006699	bile acid biosynthetic process	The chemical reactions and pathways resulting in the formation of bile acids, any of a group of steroid carboxylic acids occurring in bile. [GOC:go_curators]	-0.404593	0.148025	838	691	1000	731	18	695	927	923
GO:0018146	keratan sulfate biosynthetic process	The chemical reactions and pathways resulting in the formation of keratan sulfate, a glycosaminoglycan with repeat units consisting of beta-1,4-linked D-galactopyranosyl-beta-(1,4)-N-acetyl-D-glucosamine 6-sulfate and with variable amounts of fucose, sialic acid and mannose units; keratan sulfate chains are covalently linked by a glycosidic attachment through the trisaccharide galactosyl-galactos…	-0.404593	0.148025	691	1161	810	1067	896	1215	355	960
GO:2000648	positive regulation of stem cell proliferation	Any process that activates or increases the frequency, rate or extent of stem cell proliferation. [GOC:dph]	0.404304	0.148574	240	745	102	31	783	641	758	730
GO:0061053	somite development	The progression of a somite from its initial formation to the mature structure. Somites are mesodermal clusters that are arranged segmentally along the anterior posterior axis of an embryo. [GOC:dph]	0.404304	0.148574	11	58	192	329	535	391	767	783
GO:0031665	negative regulation of lipopolysaccharide-mediated signaling pathway	Any process that stops, prevents, or reduces the frequency, rate or extent of signaling in response to detection of lipopolysaccharide. [GOC:mah]	0.404112	0.148941	148	4	885	456	1190	3	156	374
GO:0051085	chaperone mediated protein folding requiring cofactor	The process of assisting in the correct posttranslational noncovalent assembly of proteins, which is dependent on additional protein cofactors. This process occurs over one or several cycles of nucleotide hydrolysis-dependent binding and release. [GOC:rb]	-0.40392	0.149309	1186	1181	54	1190	970	1271	284	225
GO:0010458	exit from mitosis	The cell cycle process where a cell leaves M phase. M phase is the part of the mitotic cell cycle during which mitosis and cytokinesis take place. [GOC:dph, GOC:tb]	0.403824	0.149493	620	129	494	2	962	96	308	320
GO:0051150	regulation of smooth muscle cell differentiation	Any process that modulates the frequency, rate or extent of smooth muscle cell differentiation. [CL:0000192, GOC:ai]	0.403824	0.149493	41	367	170	446	620	393	1017	531
GO:0030182	neuron differentiation	The process in which a relatively unspecialized cell acquires specialized features of a neuron. [GOC:mah]	0.403632	0.149862	96	1293	293	164	111	1186	641	117
GO:0070544	histone H3-K36 demethylation	The modification of histone H3 by the removal of a methyl group from lysine at position 36 of the histone. [GOC:sart, PMID:19061644]	0.403344	0.150416	668	231	1182	3	453	180	457	92
GO:0060259	regulation of feeding behavior	Any process that modulates the rate, frequency or extent of the behavior associated with the intake of food. [GOC:BHF, GOC:dph, GOC:tb]	0.403344	0.150416	57	301	1143	457	814	296	247	239
GO:0051028	mRNA transport	The directed movement of mRNA, messenger ribonucleic acid, into, out of or within a cell, or between cells, by means of some agent such as a transporter or pore. [GOC:ai]	-0.403055	0.150973	774	963	1134	54	689	1246	1251	1062
GO:0042116	macrophage activation	A change in morphology and behavior of a macrophage resulting from exposure to a cytokine, chemokine, cellular ligand, or soluble factor. [GOC:mgi_curators, ISBN:0781735149, PMID:14506301]	0.402863	0.151345	137	220	1124	24	84	294	1237	537
GO:0048708	astrocyte differentiation	The process in which a relatively unspecialized cell acquires the specialized features of an astrocyte. An astrocyte is the most abundant type of glial cell. Astrocytes provide support for neurons and regulate the environment in which they function. [GOC:vp, PMID:15139015]	0.402863	0.151345	195	12	1115	294	1036	148	1130	51
GO:0060052	neurofilament cytoskeleton organization	A process that is carried out at the cellular level which results in the assembly, arrangement of constituent parts, or disassembly of cytoskeletal structures comprising neurofilaments and their associated proteins. [GOC:dph]	-0.402767	0.151531	626	1012	1045	858	750	525	759	921
GO:0010042	response to manganese ion	Any process that results in a change in state or activity of a cell or an organism (in terms of movement, secretion, enzyme production, gene expression, etc.) as a result of a manganese ion stimulus. [GOC:sm]	-0.402575	0.151904	50	1097	852	1178	511	888	890	1289
GO:0008053	mitochondrial fusion	Merging of two or more mitochondria within a cell to form a single compartment. [PMID:11038192]	-0.402575	0.151904	1180	1292	883	852	1051	1203	135	666
GO:0042713	sperm ejaculation	The expulsion of seminal fluid, thick white fluid containing spermatozoa, from the male genital tract. [GOC:jl, http://www.cogsci.princeton.edu/~wn/]	0.402287	0.152464	30	323	1016	492	234	160	333	622
GO:0033198	response to ATP	Any process that results in a change in state or activity of a cell or an organism (in terms of movement, secretion, enzyme production, gene expression, etc.) as a result of an ATP (adenosine 5'-triphosphate) stimulus. [GOC:sl]	0.402287	0.152464	622	404	543	566	1243	219	301	334
GO:0060710	chorio-allantoic fusion	The cell-cell adhesion process in which the cells of the chorion fuse to the cells of the allantois. [GOC:dph]	0.402287	0.152464	82	550	328	464	1203	57	77	622
GO:0002544	chronic inflammatory response	Inflammation of prolonged duration (weeks or months) in which active inflammation, tissue destruction, and attempts at repair are proceeding simultaneously. Although it may follow acute inflammation, chronic inflammation frequently begins insidiously, as a low-grade, smoldering, often asymptomatic response. [GO_REF:0000022, GOC:jal, GOC:mtg_15nov05, ISBN:0781735149]	0.402287	0.152464	413	622	297	229	1104	340	513	491
GO:0045444	fat cell differentiation	The process in which a relatively unspecialized cell acquires specialized features of an adipocyte, an animal connective tissue cell specialized for the synthesis and storage of fat. [CL:0000136, GOC:go_curators]	0.402095	0.152839	271	123	74	564	1072	295	1180	184
GO:0045921	positive regulation of exocytosis	Any process that activates or increases the frequency, rate or extent of exocytosis. [GOC:go_curators]	-0.401998	0.153027	562	1171	1158	1084	703	524	1277	770
GO:0001933	negative regulation of protein phosphorylation	Any process that stops, prevents or reduces the rate of addition of phosphate groups to amino acids within a protein. [GOC:hjd]	-0.401806	0.153402	851	1228	863	899	1216	918	264	664
GO:0051901	positive regulation of mitochondrial depolarization	Any process that activates, maintains or increases the frequency, rate or extent of the change in the membrane potential of the mitochondria from negative to positive. [GOC:ai]	-0.401806	0.153402	902	1036	1132	634	1205	978	200	851
GO:0060291	long-term synaptic potentiation	A process that modulates synaptic plasticity such that synapses are changed resulting in the increase in the rate, or frequency of synaptic transmission at the synapse. [GOC:dgh, GOC:dph]	0.401518	0.153968	227	368	549	248	813	623	434	137
GO:0032855	positive regulation of Rac GTPase activity	Any process that activates or increases the activity of a GTPase of the Rac family. [GOC:mah]	-0.401518	0.153968	757	982	772	88	1213	848	852	687
GO:0072177	mesonephric duct development	The process whose specific outcome is the progression of a mesonephric duct over time, from its initial formation to a mature structure. A mesonephric duct is a tube drains the mesonephros. [GOC:mtg_kidney_jan10]	-0.401518	0.153968	950	991	735	687	417	962	773	1211
GO:0019079	viral genome replication	Any process involved directly in viral genome replication, including viral nucleotide metabolism. [ISBN:0781702534]	-0.401326	0.154345	1014	1185	165	1289	157	1073	577	1223
GO:0048009	insulin-like growth factor receptor signaling pathway	The series of molecular signals generated as a consequence of the insulin-like growth factor receptor binding to one of its physiological ligands. [GOC:ceb]	-0.401326	0.154345	1134	1226	22	1230	296	1014	1058	215
GO:0050727	regulation of inflammatory response	Any process that modulates the frequency, rate or extent of the inflammatory response, the immediate defensive reaction (by vertebrate tissue) to infection or injury caused by chemical or physical agents. [GOC:ai]	0.40123	0.154534	153	60	787	3	782	21	744	381
GO:0034765	regulation of ion transmembrane transport	Any process that modulates the frequency, rate or extent of the directed movement of ions from one side of a membrane to the other. [GOC:mah]	0.401038	0.154913	233	113	762	460	334	39	1236	112
GO:0031017	exocrine pancreas development	The process whose specific outcome is the progression of the exocrine pancreas over time, from its formation to the mature structure. The exocrine pancreas produces and store zymogens of digestive enzymes, such as chymotrypsinogen and trypsinogen in the acinar cells. [GOC:cvs]	-0.400846	0.155293	1177	1248	361	1197	811	1275	198	365
GO:0006307	DNA dealkylation involved in DNA repair	The repair of alkylation damage, e.g. the removal of the alkyl group at the O6-position of guanine by O6-alkylguanine-DNA alkyltransferase (AGT). [PMID:10946226]	-0.400557	0.155863	1098	1101	392	365	1013	1079	1122	676
GO:0060445	branching involved in salivary gland morphogenesis	The process in which the branching structure of the salivary gland is generated and organized. [GOC:dph]	0.400461	0.156054	212	244	569	533	750	788	466	726
GO:0006833	water transport	The directed movement of water (H2O) into, out of or within a cell, or between cells, by means of some agent such as a transporter or pore. [GOC:ai]	-0.400077	0.156818	1176	1308	22	1246	324	1281	705	908
GO:0007507	heart development	The process whose specific outcome is the progression of the heart over time, from its formation to the mature structure. The heart is a hollow, muscular organ, which, by contracting rhythmically, keeps up the circulation of the blood. [GOC:jid, UBERON:0000948]	0.399981	0.15701	36	512	407	521	583	625	1202	480
GO:0042471	ear morphogenesis	The process in which the anatomical structures of the ear are generated and organized. The ear is the sense organ in vertebrates that is specialized for the detection of sound, and the maintenance of balance. Includes the outer ear and middle ear, which collect and transmit sound waves; and the inner ear, which contains the organs of balance and (except in fish) hearing. Also includes the pinna, …	0.399981	0.15701	488	446	521	517	334	599	1200	625
GO:0032825	positive regulation of natural killer cell differentiation	Any process that activates or increases the frequency, rate or extent of natural killer cell differentiation. [GOC:mah]	0.399981	0.15701	206	589	496	1224	392	32	625	310
GO:0007596	blood coagulation	The sequential process in which the multiple coagulation factors of the blood interact, ultimately resulting in the formation of an insoluble fibrin clot; it may be divided into three stages: stage 1, the formation of intrinsic and extrinsic prothrombin converting principle; stage 2, the formation of thrombin; stage 3, the formation of stable fibrin polymers. [http://www.graylab.ac.uk/omd/, ISBN:…	-0.399789	0.157393	1110	1305	404	1012	24	1285	647	1239
GO:0055072	iron ion homeostasis	Any process involved in the maintenance of an internal steady state of iron ions within an organism or cell. [GOC:ai, GOC:jid, GOC:mah]	-0.3995	0.15797	1279	1243	270	940	292	1047	848	986
GO:0045351	type I interferon biosynthetic process	The chemical reactions and pathways resulting in the formation of any type I interferon. Type I interferons include the interferon-alpha, beta, delta, episilon, zeta, kappa, tau, and omega gene families. [GOC:add]	0.399308	0.158356	1203	48	826	135	927	93	77	442
GO:0000266	mitochondrial fission	The division of a mitochondrion within a cell to form two or more separate mitochondrial compartments. [PMID:11038192]	-0.399212	0.158549	1208	794	684	1256	516	1161	1215	835
GO:0007422	peripheral nervous system development	The process whose specific outcome is the progression of the peripheral nervous system over time, from its formation to the mature structure. The peripheral nervous system is one of the two major divisions of the nervous system. Nerves in the PNS connect the central nervous system (CNS) with sensory organs, other organs, muscles, blood vessels and glands. [GOC:go_curators, UBERON:0000010]	0.39902	0.158935	204	1292	210	299	43	1095	525	266
GO:0051891	positive regulation of cardioblast differentiation	Any process that activates or increases the frequency, rate or extent of cardioblast differentiation, the process in which a relatively unspecialized mesodermal cell acquires the specialized structural and/or functional features of a cardioblast. A cardioblast is a cardiac precursor cell. It is a cell that has been committed to a cardiac fate, but will undergo more cell division rather than termi…	0.398924	0.159129	176	417	490	132	790	374	408	712
GO:0030206	chondroitin sulfate biosynthetic process	The chemical reactions and pathways resulting in the formation of chondroitin sulfate, any member of a group of 10-60 kDa glycosaminoglycans, widely distributed in cartilage and other mammalian connective tissues, the repeat units of which consist of beta-(1,4)-linked D-glucuronyl beta-(1,3)-N-acetyl-D-galactosamine sulfate. [GOC:mah, ISBN:0198506732]	-0.398924	0.159129	839	1033	1027	578	699	762	520	828
GO:0001702	gastrulation with mouth forming second	A gastrulation process in which the initial invagination becomes the anus and the mouth forms second. [GOC:go_curators, GOC:mtg_sensu]	0.398732	0.159517	197	1103	217	318	229	463	1092	319
GO:0007193	adenylate cyclase-inhibiting G-protein coupled receptor signaling pathway	The series of molecular signals generated as a consequence of a G-protein coupled receptor binding to its physiological ligand, where the pathway proceeds through inhibition of adenylyl cyclase activity and a subsequent decrease in the concentration of cyclic AMP (cAMP). [GOC:dph, GOC:mah, GOC:signaling, GOC:tb, ISBN:0815316194]	-0.39854	0.159905	284	1302	97	1174	11	1300	614	1292
GO:0015711	organic anion transport	The directed movement of organic anions into, out of or within a cell, or between cells, by means of some agent such as a transporter or pore. Organic anions are atoms or small molecules with a negative charge which contain carbon in covalent linkage. [GOC:ai, GOC:krc]	-0.39854	0.159905	846	1174	454	1251	158	1290	434	1203
GO:0050718	positive regulation of interleukin-1 beta secretion	Any process that activates or increases the frequency, rate or extent of the regulated release of interleukin-1 beta from a cell. [GOC:ai]	0.398444	0.1601	627	599	864	560	556	450	551	588
GO:0051146	striated muscle cell differentiation	The process in which a relatively unspecialized cell acquires specialized features of a striated muscle cell; striated muscle fibers are divided by transverse bands into striations, and cardiac and voluntary muscle are types of striated muscle. [CL:0000737, GOC:ai]	0.398251	0.160489	286	1285	203	300	294	1305	479	299
GO:0051568	histone H3-K4 methylation	The modification of histone H3 by addition of a methyl group to lysine at position 4 of the histone. [GOC:ai]	-0.397963	0.161075	1003	1008	184	1047	1238	911	846	99
GO:0060042	retina morphogenesis in camera-type eye	The process in which the anatomical structure of the retina is generated and organized. [GOC:bf, GOC:dph, GOC:mtg_sensu]	-0.397963	0.161075	386	1302	553	846	1147	908	1064	939
GO:0032332	positive regulation of chondrocyte differentiation	Any process that activates or increases the frequency, rate or extent of chondrocyte differentiation. [GOC:mah]	0.397771	0.161467	92	90	769	375	1182	111	137	1276
GO:0007182	common-partner SMAD protein phosphorylation	The process of introducing a phosphate group on to a common-partner SMAD protein. A common partner SMAD protein binds to pathway-restricted SMAD proteins forming a complex that translocates to the nucleus. [GOC:dph, ISBN:3527303782]	-0.397675	0.161663	1145	746	301	1120	924	682	1044	693
GO:0042487	regulation of odontogenesis of dentin-containing tooth	Any process that modulates the frequency, rate or extent of the formation and development of teeth, the hard, bony appendages which are borne on the jaws, or on other bones in the walls of the mouth or pharynx of most vertebrates. [GOC:jl, GOC:mtg_sensu, PMID:15355794]	0.397675	0.161663	520	185	19	628	126	601	1033	220
GO:0000185	activation of MAPKKK activity	Any process that initiates the activity of the inactive enzyme MAP kinase kinase kinase (MAPKKK). [PMID:9561267]	0.397675	0.161663	278	147	1242	315	628	178	6	598
GO:0060363	cranial suture morphogenesis	The process in which any suture between cranial bones is generated and organized. [GOC:dph, GOC:pr, GOC:sl]	-0.397387	0.162252	705	806	1032	1226	643	807	518	977
GO:0045727	positive regulation of translation	Any process that activates or increases the frequency, rate or extent of the chemical reactions and pathways resulting in the formation of proteins by the translation of mRNA. [GOC:dph, GOC:go_curators, GOC:tb]	0.397194	0.162646	386	1256	465	104	456	1232	417	295
GO:0009048	dosage compensation by inactivation of X chromosome	Compensating for the two-fold variation in X-chromosome:autosome ratios between sexes by a global inactivation of all, or most of, the genes on one of the X-chromosomes in the XX sex. [GOC:jl, ISBN:0140512888, PMID:11498577]	0.397002	0.16304	122	138	979	5	1074	985	807	11
GO:0030239	myofibril assembly	Formation of myofibrils, the repeating units of striated muscle. [GOC:mah]	0.396906	0.163238	607	394	241	396	1146	629	602	360
GO:0032402	melanosome transport	The directed movement of melanosomes into, out of or within a cell, or between cells, by means of some agent such as a transporter or pore. [GOC:ln]	-0.396906	0.163238	800	906	681	1010	1022	821	1040	344
GO:0051938	L-glutamate import	The directed movement of L-glutamate, the L-enantiomer of the anion of 2-aminopentanedioic acid, into a cell or organelle. [GOC:ai, GOC:jsg, GOC:mah]	-0.396426	0.164229	913	1189	844	1065	207	1294	1222	370
GO:0010839	negative regulation of keratinocyte proliferation	Any process that decreases the rate, frequency or extent of keratinocyte proliferation. Keratinocyte proliferation is the multiplication or reproduction of keratinocytes, resulting in the expansion of a cell population. [GOC:dph, GOC:tb]	0.396426	0.164229	156	298	466	654	402	171	832	326
GO:0050768	negative regulation of neurogenesis	Any process that stops, prevents, or reduces the frequency, rate or extent of neurogenesis, the origin and formation of neurons. [GOC:ai]	-0.396138	0.164825	1289	993	1044	741	680	827	938	272
GO:0072112	glomerular visceral epithelial cell differentiation	The process in which a relatively unspecialized cell acquires specialized features of a glomerular visceral epithelial cell. A glomerular visceral epithelial cell is a specialized epithelial cell that contains -feet- that interdigitate with the -feet- of other glomerular epithelial cells. [GOC:mtg_kidney_jan10]	0.396138	0.164825	95	418	589	554	309	296	907	630
GO:0051258	protein polymerization	The process of creating protein polymers, compounds composed of a large number of component monomers; polymeric proteins may be made up of different or identical monomers. Polymerization occurs by the addition of extra monomers to an existing poly- or oligomeric protein. [GOC:ai]	-0.395945	0.165224	1053	1007	391	1186	490	1140	146	1229
GO:0007176	regulation of epidermal growth factor-activated receptor activity	Any process that modulates the frequency, rate or extent of EGF-activated receptor activity. [GOC:dph, GOC:go_curators]	-0.395849	0.165424	782	956	516	1215	753	1194	948	643
GO:0051353	positive regulation of oxidoreductase activity	Any process that activates or increases the frequency, rate or extent of oxidoreductase activity, the catalysis of an oxidation-reduction (redox) reaction, a reversible chemical reaction in which the oxidation state of an atom or atoms within a molecule is altered. [GOC:ai]	0.395849	0.165424	711	57	662	658	345	344	794	11
GO:0007158	neuron cell-cell adhesion	The attachment of a neuron to another cell via adhesion molecules. [GOC:go_curators]	0.395657	0.165824	84	898	209	421	132	851	467	354
GO:0035066	positive regulation of histone acetylation	Any process that activates or increases the frequency, rate or extent of the addition of an acetyl group to a histone protein. [GOC:bf]	-0.395465	0.166224	1231	536	415	1294	857	1182	49	1170
GO:0007494	midgut development	The process whose specific outcome is the progression of the midgut over time, from its formation to the mature structure. The midgut is the middle part of the alimentary canal from the stomach, or entrance of the bile duct, to, or including, the large intestine. [GOC:jid, UBERON:0001045]	0.395465	0.166224	110	1094	120	1255	71	857	1128	140
GO:0034097	response to cytokine	Any process that results in a change in state or activity of a cell or an organism (in terms of movement, secretion, enzyme production, gene expression, etc.) as a result of a cytokine stimulus. [GOC:sl]	0.395369	0.166425	200	369	571	28	1184	631	128	162
GO:0051988	regulation of attachment of spindle microtubules to kinetochore	Any process that modulates the frequency, rate or extent of the attachment of spindle microtubules to the kinetochore. [GOC:ai]	0.395369	0.166425	631	561	229	8	393	422	1246	292
GO:0051497	negative regulation of stress fiber assembly	Any process that stops, prevents, or reduces the frequency, rate or extent of the assembly a stress fiber, a bundle of microfilaments and other proteins found in fibroblasts. [GOC:ai]	0.395369	0.166425	989	140	573	169	46	304	631	386
GO:0032717	negative regulation of interleukin-8 production	Any process that stops, prevents, or reduces the frequency, rate, or extent of interleukin-8 production. [GOC:mah]	0.395369	0.166425	631	590	418	616	1270	607	65	344
GO:0086091	regulation of heart rate by cardiac conduction	A cardiac conduction process that modulates the frequency or rate of heart contraction. [GOC:BHF, GOC:mtg_cardiac_conduct_nov11]	0.395177	0.166827	293	541	304	98	90	1102	1268	223
GO:0008645	hexose transport	The directed movement of hexose into, out of or within a cell, or between cells, by means of some agent such as a transporter or pore. Hexoses are any aldoses with a chain of six carbon atoms in the molecule. [GOC:ai]	-0.395177	0.166827	1013	349	1045	31	769	1006	1016	1250
GO:0051122	hepoxilin biosynthetic process	The chemical reactions and pathways resulting in the formation of hepoxilins, a class of bioactive icosanoids with roles in the regulation of cell physiology. [GOC:ai]	0.395177	0.166827	51	50	552	304	711	887	141	168
GO:0043206	extracellular fibril organization	A process that is carried out at the cellular level which results in the assembly, arrangement of constituent parts, or disassembly of extracellular fibrils, extracellular matrix material consisting of polysaccharides and/or proteins. [GOC:mlg, GOC:pr]	-0.395081	0.167028	810	881	942	515	1151	660	587	895
GO:0043279	response to alkaloid	Any process that results in a change in state or activity of a cell or an organism (in terms of movement, secretion, enzyme production, gene expression, etc.) as a result of an alkaloid stimulus. Alkaloids are a large group of nitrogenous substances found in naturally in plants, many of which have extracts that are pharmacologically active. [CHEBI:22315, GOC:jl]	-0.394889	0.167431	1126	989	616	281	842	893	881	1116
GO:0006779	porphyrin-containing compound biosynthetic process	The chemical reactions and pathways resulting in the formation of any member of a large group of derivatives or analogs of porphyrin. Porphyrin consists of a ring of four pyrrole nuclei linked each to the next at their alpha positions through a methine group. [GOC:jl, ISBN:0198506732]	-0.394889	0.167431	1292	842	985	1271	322	1049	269	1201
GO:0035815	positive regulation of renal sodium excretion	Any process that increases the amount of sodium excreted in urine over a unit of time. [GOC:mtg_25march11, GOC:yaf]	0.3946	0.168037	26	227	632	438	540	373	13	979
GO:0009605	response to external stimulus	Any process that results in a change in state or activity of a cell or an organism (in terms of movement, secretion, enzyme production, gene expression, etc.) as a result of an external stimulus. [GOC:hb]	-0.3946	0.168037	678	705	85	756	867	1088	890	684
GO:0060041	retina development in camera-type eye	The process whose specific outcome is the progression of the retina over time, from its formation to the mature structure. The retina is the innermost layer or coating at the back of the eyeball, which is sensitive to light and in which the optic nerve terminates. [GOC:bf, GOC:dph, ISBN:0815340729]	-0.394408	0.168442	1062	1032	273	1242	163	1005	517	1264
GO:0006383	transcription from RNA polymerase III promoter	The synthesis of RNA from a DNA template by RNA polymerase III, originating at an RNAP III promoter. [GOC:jl, GOC:txnOH]	-0.394408	0.168442	777	1043	1277	59	1083	1005	664	1024
[truncated: 1,956 more rows]

## Sheet: GO_CC -Prot.Syn
ID	Set name	Set description	ES	p	anisomycin	cephaeline	chloramphenicol	cicloheximide	clindamycin	emetine	primaquine	puromycin
[truncated: 556 more rows]

## Sheet: GO_MF - Prot.Syn
ID	Set name	Set description	ES	p	anisomycin	cephaeline	chloramphenicol	cicloheximide	clindamycin	emetine	primaquine	puromycin
[truncated: 939 more rows]

## Sheet: GO_BP - HDAC
ID	Set name	Set description	ES	p	HC_toxin	bufexamac	rifabutin	scriptaid	syrosingopine	valproic_acid	vorinostat
[truncated: 3,262 more rows]

[truncated: 8 more sheets: GO_CC - HDAC, GO_MF - HDAC, GO_BP - chemother., GO_CC - chemother., GO_MF - chemother., GO_BP - card.gly., GP_CC - card. gly., GO_MF - card. gly.]
