# Supplementary material for: Comparing structural and transcriptional drug networks reveals signatures of drug activity and toxicity in transcriptional responses
Source: NPJ Syst Biol Appl. 2017 Aug 25;3:23. doi: 10.1038/s41540-017-0022-3 (PMC5572457; doi:10.1038/s41540-017-0022-3)
Supplement: Supplementary file 10 — Supplementary Table 8 [file 41540_2017_22_MOESM10_ESM.xlsx]

## Sheet: PLD neighbors
rank	distance	Name	LIPIDTOX (48h)
			10uM	1uM	0.1uM
1	0.309	terfenadine	8.75797	10.8353	1.30299
2	0.388	metergoline	3.71306	1.63848	0.765997
3	0.39	methylbenzethonium_chloride	NA	NA	NA
4	0.406	tetrandrine	NA	NA	NA
5	0.408	protriptyline	16.8136	1.31385	0.931394
6	0.414	calmidazolium	NA	NA	NA
7	0.415	mefloquine	22.2308	4.20413	0.992943
8	0.422	niclosamide	-3.25701	-2.17744	1.89034
9	0.429	fluspirilene	NA	NA	NA
10	0.434	norcyclobenzaprine	18.0476	1.72284	0.449019
11	0.454	cloperastine	1.02427	-0.0526957	0.365951
12	0.477	alexidine	18.6169	4.91997	1.02161
13	0.48	homochlorcyclizine	NA	NA	NA
14	0.486	prenylamine	NA	NA	NA
15	0.489	piperacetazine	9.79289	1.22382	0.242799
16	0.489	withaferin_A	NA	NA	NA
17	0.491	metixene	26.1462	2.90733	1.94849
18	0.491	gossypol	-3.52822	0.979698	1.65908
19	0.495	thapsigargin	NA	NA	NA
20	0.498	flupentixol	NA	NA	NA
21	0.5	bepridil	NA	NA	NA
22	0.507	metitepine	NA	NA	NA
23	0.507	benzethonium_chloride	7.28317	3.36869	1.30451
24	0.509	cytochalasin_B	NA	NA	NA
25	0.511	hexetidine	1.01175	1.12592	0.584529
26	0.514	celastrol	NA	NA	NA
27	0.517	tonzonium_bromide	6.73678	2.599	0.935846
28	0.518	levomepromazine	NA	NA	NA
29	0.525	zuclopenthixol	NA	NA	NA
30	0.526	pyrvinium	-3.19986	-2.91028	0.514724
31	0.526	pararosaniline	NA	NA	NA
32	0.529	chlorcyclizine	NA	NA	NA
33	0.532	prochlorperazine	NA	NA	NA
34	0.535	tyrphostin_AG-1478	1.54767	-0.556406	1.69894
35	0.538	HC_toxin	NA	NA	NA
36	0.54	miconazole	NA	NA	NA
37	0.541	phenazopyridine	0.985942	1.21871	0.776637
38	0.551	phenoxybenzamine	NA	NA	NA
39	0.553	clotrimazole	NA	NA	NA
40	0.558	mometasone	NA	NA	NA
41	0.559	azacyclonol	2.68645	0.485723	1.06199
42	0.56	spiperone	NA	NA	NA
43	0.562	quinostatin	NA	NA	NA
44	0.564	econazole	2.13177	0.710119	0.411226
45	0.57	rottlerin	NA	NA	NA
46	0.571	etacrynic_acid	NA	NA	NA
47	0.577	monensin	2.32859	3.61883	4.20419
48	0.583	ionomycin	NA	NA	NA
49	0.584	syrosingopine	NA	NA	NA
50	0.585	benzamil	-0.818226	0.178628	0.757186
51	0.588	alimemazine	NA	NA	NA
52	0.588	butoconazole	NA	NA	NA
53	0.592	cyproheptadine	NA	NA	NA
54	0.594	profenamine	NA	NA	NA
55	0.596	anisomycin	NA	NA	NA
56	0.597	amoxapine	NA	NA	NA
57	0.598	parthenolide	NA	NA	NA
58	0.603	ivermectin	NA	NA	NA
59	0.603	thioproperazine	25.3335	0.598568	0.250724
60	0.604	geldanamycin	NA	NA	NA
61	0.605	quinisocaine	NA	NA	NA
62	0.607	disulfiram	NA	NA	NA
63	0.607	puromycin	NA	NA	NA
64	0.608	helveticoside	NA	NA	NA
65	0.609	thiostrepton
66	0.612	pimethixene
67	0.616	lanatoside_C
68	0.618	fenbendazole
69	0.62	ouabain
70	0.623	digitoxigenin
71	0.623	dequalinium_chloride
72	0.625	ciclosporin
73	0.626	mebendazole
74	0.626	digoxin
75	0.626	clomifene
76	0.63	clofazimine
77	0.631	rescinnamine
78	0.633	bromocriptine
79	0.635	2-deoxy-D-glucose
80	0.635	clozapine
81	0.64	erastin
82	0.644	scriptaid
83	0.646	dihydroergotamine
84	0.647	co-dergocrine_mesilate
85	0.65	valinomycin
86	0.652	proscillaridin
87	0.653	mepacrine
88	0.656	menadione
89	0.656	terconazole
90	0.657	1,4-chrysenequinone
91	0.657	rifabutin
92	0.659	clofilium_tosylate
93	0.66	nordihydroguaiaretic_acid
94	0.66	dihydroergocristine
95	0.66	antimycin_A
96	0.662	podophyllotoxin
97	0.663	wortmannin
98	0.664	isoconazole
99	0.671	pizotifen
100	0.671	digoxigenin
101	0.671	penbutolol
102	0.672	cephaeline
103	0.673	lomustine
104	0.673	gefitinib
105	0.674	thiethylperazine
106	0.674	piperlongumine
107	0.677	lasalocid
108	0.678	clioquinol
109	0.678	dosulepin
110	0.678	deptropine
111	0.679	vorinostat
112	0.679	noretynodrel
113	0.68	ciclopirox
114	0.681	beta-escin
115	0.683	S-propranolol
116	0.686	famprofazone
117	0.686	albendazole
118	0.687	oxetacaine
119	0.687	orphenadrine
120	0.687	procarbazine
121	0.688	promazine
122	0.688	colchicine
123	0.689	reserpine
124	0.689	eticlopride
125	0.689	propafenone
126	0.69	emetine
127	0.691	saquinavir
128	0.691	oxyphenbutazone
129	0.691	etoposide
130	0.695	loxapine
131	0.696	nicergoline
132	0.696	resveratrol
133	0.697	doxepin
134	0.698	demecolcine
135	0.698	clemizole
136	0.699	labetalol
137	0.699	alvespimycin
138	0.705	troglitazone
139	0.707	alpha-ergocryptine
140	0.715	cicloheximide
141	0.715	lovastatin
142	0.715	trazodone
143	0.717	bisacodyl
144	0.717	sodium_phenylbutyrate
145	0.718	sirolimus
146	0.722	tribenoside
147	0.723	semustine
148	0.723	chloropyramine
149	0.727	pirlindole
150	0.729	nocodazole
151	0.731	bufexamac
152	0.732	felodipine
153	0.734	proguanil
154	0.734	diperodon
155	0.735	sulconazole
156	0.735	proadifen
157	0.735	ursolic_acid
158	0.737	halofantrine
159	0.739	methylergometrine
160	0.741	blebbistatin
161	0.742	mebhydrolin
162	0.742	mifepristone
163	0.743	ikarugamycin
164	0.743	rotenone
165	0.743	clonidine
166	0.743	mianserin
167	0.746	verapamil
168	0.746	lidoflazine
169	0.749	propranolol
170	0.75	corticosterone
171	0.75	phentolamine
172	0.752	irinotecan
173	0.753	mesoridazine
174	0.754	oxamic_acid
175	0.754	strophanthidin
176	0.754	vanoxerine
177	0.754	ketanserin
178	0.756	1,5-isoquinolinediol
179	0.757	propofol
180	0.758	fluvastatin
181	0.758	azacitidine
182	0.759	lynestrenol
183	0.76	alclometasone
184	0.76	azathioprine
185	0.761	nisoxetine
186	0.762	progesterone
187	0.763	pergolide
188	0.763	zardaverine
189	0.765	halcinonide
190	0.765	fenoterol
191	0.765	epiandrosterone
192	0.765	dicycloverine
193	0.765	primaquine
194	0.766	cefalotin
195	0.767	benfluorex
196	0.767	hydroxyzine
197	0.768	sertaconazole
198	0.769	monastrol
199	0.769	tioguanine
200	0.771	tyloxapol
201	0.771	cinchonidine
202	0.773	ticlopidine
203	0.773	corbadrine
204	0.774	beclometasone
205	0.774	imipenem
206	0.774	idoxuridine
207	0.774	luteolin
208	0.776	paclitaxel
209	0.776	fluticasone
210	0.777	gliclazide
211	0.779	acetylsalicylic_acid
212	0.779	ethoxyquin
213	0.779	dyclonine
214	0.78	15-delta_prostaglandin_J2
215	0.78	acepromazine
216	0.78	amphotericin_B
217	0.781	thioguanosine
218	0.781	isotretinoin
219	0.782	drofenine
220	0.783	cinchocaine
221	0.784	diltiazem
222	0.784	sanguinarine
223	0.785	triamterene
224	0.785	(-)-isoprenaline
225	0.786	simvastatin
226	0.786	colforsin
227	0.786	proxymetacaine
228	0.786	butein
229	0.786	oxytetracycline
230	0.787	clorgiline
231	0.787	mephentermine
232	0.787	amiloride
233	0.787	oligomycin
234	0.788	clobetasol
235	0.788	dipivefrine
236	0.789	diphenylpyraline
237	0.791	betazole
238	0.791	mercaptopurine
239	0.791	dienestrol
240	0.791	latamoxef
241	0.792	pentamidine
242	0.792	terguride
243	0.793	meticrane
244	0.793	chlorhexidine
245	0.793	apigenin
246	0.794	oxaprozin
247	0.794	ethaverine
248	0.795	hydroquinine
249	0.795	danazol
250	0.795	sulfapyridine
251	0.795	hycanthone
252	0.795	monorden
253	0.798	hexestrol
254	0.798	flufenamic_acid
255	0.799	clenbuterol
256	0.799	terbutaline
257	0.799	papaverine
258	0.8	myricetin
