# Supplementary material for: Comparing structural and transcriptional drug networks reveals signatures of drug activity and toxicity in transcriptional responses
Source: NPJ Syst Biol Appl. 2017 Aug 25;3:23. doi: 10.1038/s41540-017-0022-3 (PMC5572457; doi:10.1038/s41540-017-0022-3)
Supplement: Supplementary file 12 — Supplementary Table 10 [file 41540_2017_22_MOESM12_ESM.xlsx]

## Sheet: Raloxifene_highConc
DrugName	DrugName_cMap	distance
Raloxifene_highConc	trifluoperazine	0.4987
Raloxifene_highConc	terfenadine	0.5594
Raloxifene_highConc	astemizole	0.5863
Raloxifene_highConc	metergoline	0.5933
Raloxifene_highConc	mefloquine	0.6122
Raloxifene_highConc	norcyclobenzaprine	0.6263
Raloxifene_highConc	loperamide	0.631
Raloxifene_highConc	perphenazine	0.6401
Raloxifene_highConc	etacrynic_acid	0.6507
Raloxifene_highConc	calmidazolium	0.6513
Raloxifene_highConc	0297417-0002B	0.6597
Raloxifene_highConc	tyrphostin_AG-1478	0.6619
Raloxifene_highConc	quinostatin	0.6637
Raloxifene_highConc	suloctidil	0.6639
Raloxifene_highConc	niclosamide	0.664
Raloxifene_highConc	HC_toxin	0.6666
Raloxifene_highConc	celastrol	0.667
Raloxifene_highConc	alexidine	0.6722
Raloxifene_highConc	5114445	0.6746
Raloxifene_highConc	bromocriptine	0.6778
Raloxifene_highConc	ciclosporin	0.6828
Raloxifene_highConc	gossypol	0.6831
Raloxifene_highConc	geldanamycin	0.6835
Raloxifene_highConc	phenazopyridine	0.6892
Raloxifene_highConc	CP-690334-01	0.6892
Raloxifene_highConc	ionomycin	0.6917
Raloxifene_highConc	methylbenzethonium_chloride	0.6922
Raloxifene_highConc	perhexiline	0.6933
Raloxifene_highConc	disulfiram	0.6955
Raloxifene_highConc	mometasone	0.6995
Raloxifene_highConc	syrosingopine	0.7002
Raloxifene_highConc	zuclopenthixol	0.7049
Raloxifene_highConc	rifabutin	0.7052
Raloxifene_highConc	chlorprothixene	0.7095
Raloxifene_highConc	fluspirilene	0.7101
Raloxifene_highConc	protriptyline	0.7142
Raloxifene_highConc	fendiline	0.7158
Raloxifene_highConc	withaferin_A	0.7179
Raloxifene_highConc	benzethonium_chloride	0.7192
Raloxifene_highConc	5109870	0.7195
Raloxifene_highConc	PHA-00665752	0.7198
Raloxifene_highConc	thapsigargin	0.7204
Raloxifene_highConc	pyrvinium	0.7208
Raloxifene_highConc	Prestwick-685	0.7218
Raloxifene_highConc	cloperastine	0.7218
Raloxifene_highConc	phenoxybenzamine	0.7243
Raloxifene_highConc	bepridil	0.7256
Raloxifene_highConc	fluphenazine	0.7266
Raloxifene_highConc	co-dergocrine_mesilate	0.7277
Raloxifene_highConc	nortriptyline	0.7285
Raloxifene_highConc	flupentixol	0.7302
Raloxifene_highConc	alimemazine	0.7322
Raloxifene_highConc	5224221	0.7348
Raloxifene_highConc	pimozide	0.7355
Raloxifene_highConc	scriptaid	0.7355
Raloxifene_highConc	deptropine	0.7361
Raloxifene_highConc	wortmannin	0.7368
Raloxifene_highConc	levomepromazine	0.7375
Raloxifene_highConc	clotrimazole	0.7384
Raloxifene_highConc	pararosaniline	0.7393
Raloxifene_highConc	maprotiline	0.7408
Raloxifene_highConc	fluvoxamine	0.7458
Raloxifene_highConc	homochlorcyclizine	0.7466
Raloxifene_highConc	thiostrepton	0.7466
Raloxifene_highConc	prenylamine	0.7489
Raloxifene_highConc	tetrandrine	0.7501
Raloxifene_highConc	rottlerin	0.7507
Raloxifene_highConc	BW-B70C	0.7509
Raloxifene_highConc	antimycin_A	0.7517
Raloxifene_highConc	latamoxef	0.7517
Raloxifene_highConc	digitoxigenin	0.7518
Raloxifene_highConc	famprofazone	0.7532
Raloxifene_highConc	5707885	0.7533
Raloxifene_highConc	piperlongumine	0.7534
Raloxifene_highConc	econazole	0.7537
Raloxifene_highConc	azacyclonol	0.7557
Raloxifene_highConc	clozapine	0.7558
Raloxifene_highConc	cicloheximide	0.7565
Raloxifene_highConc	promethazine	0.7578
Raloxifene_highConc	puromycin	0.7585
Raloxifene_highConc	parthenolide	0.7587
Raloxifene_highConc	dilazep	0.7587
Raloxifene_highConc	MS-275	0.7596
Raloxifene_highConc	benzamil	0.7602
Raloxifene_highConc	thiethylperazine	0.7604
Raloxifene_highConc	CP-645525-01	0.7612
Raloxifene_highConc	hexetidine	0.7621
Raloxifene_highConc	tonzonium_bromide	0.7623
Raloxifene_highConc	thioproperazine	0.7648
Raloxifene_highConc	thioridazine	0.765
Raloxifene_highConc	zardaverine	0.7657
Raloxifene_highConc	rescinnamine	0.7664
Raloxifene_highConc	lomustine	0.7701
Raloxifene_highConc	chlorcyclizine	0.7707
Raloxifene_highConc	vorinostat	0.7709
Raloxifene_highConc	butacaine	0.7713
Raloxifene_highConc	mepacrine	0.772
Raloxifene_highConc	clemastine	0.7722
Raloxifene_highConc	methylergometrine	0.7727
Raloxifene_highConc	fulvestrant	0.7729
Raloxifene_highConc	anisomycin	0.7736
Raloxifene_highConc	clomipramine	0.7737
Raloxifene_highConc	albendazole	0.7738
Raloxifene_highConc	prochlorperazine	0.774
Raloxifene_highConc	cytochalasin_B	0.7749
Raloxifene_highConc	sulfametoxydiazine	0.7776
Raloxifene_highConc	cyproheptadine	0.7778
Raloxifene_highConc	haloperidol	0.7783
Raloxifene_highConc	clomifene	0.7783
Raloxifene_highConc	labetalol	0.7784
Raloxifene_highConc	mebendazole	0.7792
Raloxifene_highConc	colchicine	0.7797
Raloxifene_highConc	alvespimycin	0.7804
Raloxifene_highConc	clonidine	0.782
Raloxifene_highConc	clioquinol	0.7831
Raloxifene_highConc	metoprolol	0.7833
Raloxifene_highConc	piperacetazine	0.7838
Raloxifene_highConc	miconazole	0.7842
Raloxifene_highConc	amoxapine	0.7845
Raloxifene_highConc	metitepine	0.7849
Raloxifene_highConc	1,4-chrysenequinone	0.7852
Raloxifene_highConc	nocodazole	0.7858
Raloxifene_highConc	desipramine	0.786
Raloxifene_highConc	proscillaridin	0.7861
Raloxifene_highConc	monensin	0.7872
Raloxifene_highConc	ouabain	0.7874
Raloxifene_highConc	irinotecan	0.7875
Raloxifene_highConc	spiperone	0.7875
Raloxifene_highConc	ciclopirox	0.7882
Raloxifene_highConc	resveratrol	0.789
Raloxifene_highConc	mevalolactone	0.7898
Raloxifene_highConc	sirolimus	0.7901
Raloxifene_highConc	menadione	0.7909
Raloxifene_highConc	metixene	0.7909
Raloxifene_highConc	myricetin	0.7915
Raloxifene_highConc	dexverapamil	0.7921
Raloxifene_highConc	MG-132	0.7922
Raloxifene_highConc	erastin	0.7926
Raloxifene_highConc	fluoxetine	0.7939
Raloxifene_highConc	etoposide	0.7947
Raloxifene_highConc	5666823	0.7952
Raloxifene_highConc	MG-262	0.7955
Raloxifene_highConc	dimethyloxalylglycine	0.7955
Raloxifene_highConc	sulfamonomethoxine	0.7957
Raloxifene_highConc	diltiazem	0.7959
Raloxifene_highConc	dipivefrine	0.7965
Raloxifene_highConc	(+)-chelidonine	0.7971
Raloxifene_highConc	pargyline	0.7971
Raloxifene_highConc	0198306-0000	0.7978
Raloxifene_highConc	5252917	0.7978
Raloxifene_highConc	terbutaline	0.798
Raloxifene_highConc	progesterone	0.7981
Raloxifene_highConc	oxetacaine	0.7988
Raloxifene_highConc	valinomycin	0.7995

## Sheet: Raloxifene_lowConc
DrugName	DrugName_cMap	distance
Raloxifene_lowConc	tamoxifen	0.7476
Raloxifene_lowConc	5666823	0.7908
Raloxifene_lowConc	2-deoxy-D-glucose	0.7948
Raloxifene_lowConc	wortmannin	0.7999

## Sheet: Tamoxifen highConc
DrugName	DrugName_cMap	distance
tamoxifen_highConc	astemizole	0.535
tamoxifen_highConc	terfenadine	0.5478
tamoxifen_highConc	mefloquine	0.5634
tamoxifen_highConc	trifluoperazine	0.6033
tamoxifen_highConc	metergoline	0.6216
tamoxifen_highConc	pyrvinium	0.6218
tamoxifen_highConc	calmidazolium	0.6294
tamoxifen_highConc	niclosamide	0.6437
tamoxifen_highConc	alexidine	0.6454
tamoxifen_highConc	tyrphostin_AG-1478	0.6534
tamoxifen_highConc	5224221	0.6575
tamoxifen_highConc	chlorphenamine	0.6585
tamoxifen_highConc	isoconazole	0.6639
tamoxifen_highConc	disulfiram	0.6652
tamoxifen_highConc	cloperastine	0.6746
tamoxifen_highConc	suloctidil	0.6753
tamoxifen_highConc	celastrol	0.6769
tamoxifen_highConc	chlorprothixene	0.677
tamoxifen_highConc	quinostatin	0.6777
tamoxifen_highConc	5114445	0.683
tamoxifen_highConc	pararosaniline	0.6862
tamoxifen_highConc	benfluorex	0.6866
tamoxifen_highConc	prenylamine	0.6874
tamoxifen_highConc	etacrynic_acid	0.6878
tamoxifen_highConc	fluspirilene	0.6885
tamoxifen_highConc	gossypol	0.6898
tamoxifen_highConc	ivermectin	0.69
tamoxifen_highConc	0297417-0002B	0.6923
tamoxifen_highConc	puromycin	0.6977
tamoxifen_highConc	acetylsalicylsalicylic_acid	0.7031
tamoxifen_highConc	loperamide	0.7071
tamoxifen_highConc	atropine_oxide	0.7078
tamoxifen_highConc	metitepine	0.7094
tamoxifen_highConc	lanatoside_C	0.712
tamoxifen_highConc	methylbenzethonium_chloride	0.7123
tamoxifen_highConc	thapsigargin	0.7123
tamoxifen_highConc	nocodazole	0.7136
tamoxifen_highConc	econazole	0.7137
tamoxifen_highConc	miconazole	0.7143
tamoxifen_highConc	rottlerin	0.7178
tamoxifen_highConc	benzethonium_chloride	0.7183
tamoxifen_highConc	anisomycin	0.7188
tamoxifen_highConc	BW-B70C	0.7188
tamoxifen_highConc	mebendazole	0.7191
tamoxifen_highConc	phenoxybenzamine	0.7196
tamoxifen_highConc	MS-275	0.723
tamoxifen_highConc	syrosingopine	0.7243
tamoxifen_highConc	rescinnamine	0.7261
tamoxifen_highConc	norcyclobenzaprine	0.728
tamoxifen_highConc	dequalinium_chloride	0.7291
tamoxifen_highConc	demecolcine	0.7294
tamoxifen_highConc	tribenoside	0.7313
tamoxifen_highConc	spiperone	0.7318
tamoxifen_highConc	MG-132	0.7331
tamoxifen_highConc	homochlorcyclizine	0.7334
tamoxifen_highConc	5707885	0.7336
tamoxifen_highConc	tonzonium_bromide	0.7337
tamoxifen_highConc	ionomycin	0.7369
tamoxifen_highConc	mometasone	0.737
tamoxifen_highConc	5109870	0.7378
tamoxifen_highConc	azacitidine	0.7383
tamoxifen_highConc	perhexiline	0.739
tamoxifen_highConc	chlorcyclizine	0.7397
tamoxifen_highConc	fendiline	0.7401
tamoxifen_highConc	clotrimazole	0.7409
tamoxifen_highConc	perphenazine	0.7419
tamoxifen_highConc	bepridil	0.7433
tamoxifen_highConc	primaquine	0.7436
tamoxifen_highConc	flupentixol	0.7443
tamoxifen_highConc	fluvoxamine	0.7472
tamoxifen_highConc	clomifene	0.7481
tamoxifen_highConc	azacyclonol	0.7484
tamoxifen_highConc	desipramine	0.7494
tamoxifen_highConc	withaferin_A	0.7508
tamoxifen_highConc	Prestwick-685	0.7511
tamoxifen_highConc	tetrandrine	0.7528
tamoxifen_highConc	drofenine	0.7537
tamoxifen_highConc	cytochalasin_B	0.7542
tamoxifen_highConc	5253409	0.7545
tamoxifen_highConc	emetine	0.7554
tamoxifen_highConc	cyproheptadine	0.7554
tamoxifen_highConc	lomustine	0.756
tamoxifen_highConc	bromocriptine	0.7561
tamoxifen_highConc	clorgiline	0.7564
tamoxifen_highConc	digoxin	0.7565
tamoxifen_highConc	digitoxigenin	0.7569
tamoxifen_highConc	helveticoside	0.7572
tamoxifen_highConc	nortriptyline	0.7573
tamoxifen_highConc	clofilium_tosylate	0.7586
tamoxifen_highConc	ouabain	0.7604
tamoxifen_highConc	MG-262	0.7616
tamoxifen_highConc	pimozide	0.7619
tamoxifen_highConc	clioquinol	0.7624
tamoxifen_highConc	2-deoxy-D-glucose	0.7624
tamoxifen_highConc	benzamil	0.765
tamoxifen_highConc	5149715	0.7652
tamoxifen_highConc	PHA-00665752	0.7653
tamoxifen_highConc	promazine	0.7656
tamoxifen_highConc	fenbendazole	0.7658
tamoxifen_highConc	protriptyline	0.7686
tamoxifen_highConc	canrenoic_acid	0.7705
tamoxifen_highConc	ikarugamycin	0.7707
tamoxifen_highConc	fluphenazine	0.7711
tamoxifen_highConc	thioproperazine	0.7713
tamoxifen_highConc	dipivefrine	0.7723
tamoxifen_highConc	cephaeline	0.7728
tamoxifen_highConc	co-dergocrine_mesilate	0.7738
tamoxifen_highConc	thiostrepton	0.7754
tamoxifen_highConc	valinomycin	0.7754
tamoxifen_highConc	etofenamate	0.7756
tamoxifen_highConc	HC_toxin	0.7762
tamoxifen_highConc	prochlorperazine	0.7763
tamoxifen_highConc	ketanserin	0.7764
tamoxifen_highConc	parthenolide	0.7765
tamoxifen_highConc	chlorpromazine	0.777
tamoxifen_highConc	dosulepin	0.7784
tamoxifen_highConc	semustine	0.7786
tamoxifen_highConc	antimycin_A	0.7786
tamoxifen_highConc	levomepromazine	0.7799
tamoxifen_highConc	nomifensine	0.7809
tamoxifen_highConc	sulfapyridine	0.7815
tamoxifen_highConc	Prestwick-1084	0.782
tamoxifen_highConc	5286656	0.7823
tamoxifen_highConc	colchicine	0.7828
tamoxifen_highConc	mepacrine	0.783
tamoxifen_highConc	cicloheximide	0.783
tamoxifen_highConc	hexetidine	0.7832
tamoxifen_highConc	thioridazine	0.7844
tamoxifen_highConc	sulconazole	0.7848
tamoxifen_highConc	famprofazone	0.7856
tamoxifen_highConc	5252917	0.786
tamoxifen_highConc	proadifen	0.787
tamoxifen_highConc	tetryzoline	0.7873
tamoxifen_highConc	etodolac	0.788
tamoxifen_highConc	mianserin	0.7883
tamoxifen_highConc	naltrexone	0.7885
tamoxifen_highConc	aminophenazone	0.7887
tamoxifen_highConc	clemizole	0.7891
tamoxifen_highConc	bromperidol	0.7892
tamoxifen_highConc	5151277	0.79
tamoxifen_highConc	dihydroergotamine	0.7902
tamoxifen_highConc	oxybuprocaine	0.7912
tamoxifen_highConc	dizocilpine	0.7914
tamoxifen_highConc	proscillaridin	0.7916
tamoxifen_highConc	strophanthidin	0.7924
tamoxifen_highConc	rifabutin	0.793
tamoxifen_highConc	promethazine	0.7932
tamoxifen_highConc	enoxacin	0.7937
tamoxifen_highConc	alvespimycin	0.794
tamoxifen_highConc	geldanamycin	0.7941
tamoxifen_highConc	5666823	0.7945
tamoxifen_highConc	CP-645525-01	0.7946
tamoxifen_highConc	mebeverine	0.7956
tamoxifen_highConc	isoniazid	0.7973
tamoxifen_highConc	ciclopirox	0.7983
tamoxifen_highConc	neomycin	0.7987
tamoxifen_highConc	orphenadrine	0.7989
tamoxifen_highConc	piperlongumine	0.7994
tamoxifen_highConc	raloxifene	0.7994

## Sheet: Tamoxifen lowConc
DrugName	DrugName_cMap	distance
tamoxifen_lowConc	tacrolimus	0.7371
tamoxifen_lowConc	dexamethasone	0.757
tamoxifen_lowConc	raloxifene	0.7779
tamoxifen_lowConc	exemestane	0.7847
tamoxifen_lowConc	2-deoxy-D-glucose	0.792
tamoxifen_lowConc	geldanamycin	0.794
tamoxifen_lowConc	sodium_phenylbutyrate	0.7982

## Sheet: Amitriptyline highConc
DrugName	DrugName_cMap	distance
amitriptyline_highConc	imipramine	0.6676
amitriptyline_highConc	trifluoperazine	0.6711
amitriptyline_highConc	adiphenine	0.7092
amitriptyline_highConc	isoflupredone	0.7141
amitriptyline_highConc	astemizole	0.7146
amitriptyline_highConc	podophyllotoxin	0.7163
amitriptyline_highConc	monensin	0.7184
amitriptyline_highConc	homochlorcyclizine	0.7203
amitriptyline_highConc	desipramine	0.7231
amitriptyline_highConc	chlorpromazine	0.7233
amitriptyline_highConc	prochlorperazine	0.7244
amitriptyline_highConc	levomepromazine	0.7308
amitriptyline_highConc	ciclosporin	0.7322
amitriptyline_highConc	niclosamide	0.7332
amitriptyline_highConc	BW-B70C	0.738
amitriptyline_highConc	5186223	0.738
amitriptyline_highConc	cyclobenzaprine	0.7414
amitriptyline_highConc	thapsigargin	0.7419
amitriptyline_highConc	chlorcyclizine	0.7429
amitriptyline_highConc	naringenin	0.7459
amitriptyline_highConc	isoxicam	0.7469
amitriptyline_highConc	metronidazole	0.7475
amitriptyline_highConc	mometasone	0.7489
amitriptyline_highConc	tetrandrine	0.7493
amitriptyline_highConc	tyrphostin_AG-1478	0.7497
amitriptyline_highConc	acetazolamide	0.7513
amitriptyline_highConc	pizotifen	0.7534
amitriptyline_highConc	triflupromazine	0.7577
amitriptyline_highConc	chlorprothixene	0.7584
amitriptyline_highConc	thiamphenicol	0.7652
amitriptyline_highConc	5149715	0.7673
amitriptyline_highConc	benzonatate	0.7717
amitriptyline_highConc	valinomycin	0.7734
amitriptyline_highConc	hexetidine	0.7737
amitriptyline_highConc	dosulepin	0.7743
amitriptyline_highConc	lanatoside_C	0.7747
amitriptyline_highConc	nortriptyline	0.776
amitriptyline_highConc	disulfiram	0.7762
amitriptyline_highConc	2-deoxy-D-glucose	0.7767
amitriptyline_highConc	fenbendazole	0.7781
amitriptyline_highConc	vanoxerine	0.7783
amitriptyline_highConc	fluphenazine	0.7783
amitriptyline_highConc	strophanthidin	0.7795
amitriptyline_highConc	guanabenz	0.781
amitriptyline_highConc	eticlopride	0.7815
amitriptyline_highConc	diphenhydramine	0.7834
amitriptyline_highConc	perphenazine	0.7836
amitriptyline_highConc	clemastine	0.7843
amitriptyline_highConc	ursolic_acid	0.7847
amitriptyline_highConc	nordihydroguaiaretic_acid	0.7856
amitriptyline_highConc	cloperastine	0.7875
amitriptyline_highConc	homatropine	0.7876
amitriptyline_highConc	methylbenzethonium_chloride	0.7877
amitriptyline_highConc	epirizole	0.7877
amitriptyline_highConc	decitabine	0.7878
amitriptyline_highConc	withaferin_A	0.7879
amitriptyline_highConc	anisomycin	0.7884
amitriptyline_highConc	nadolol	0.7896
amitriptyline_highConc	terfenadine	0.7901
amitriptyline_highConc	lasalocid	0.7917
amitriptyline_highConc	maprotiline	0.7925
amitriptyline_highConc	lomustine	0.7948
amitriptyline_highConc	atracurium_besilate	0.7962
amitriptyline_highConc	5140203	0.7962
amitriptyline_highConc	DL-PPMP	0.7971
amitriptyline_highConc	ivermectin	0.7974
amitriptyline_highConc	trihexyphenidyl	0.7987
amitriptyline_highConc	corticosterone	0.7998
amitriptyline_highConc	tacrolimus	0.8

## Sheet: Amitriptyline lowConc
DrugName	DrugName_cMap	distance
amitriptyline_lowConc	sulindac	0.701
amitriptyline_lowConc	exemestane	0.7193
amitriptyline_lowConc	tacrolimus	0.7503
amitriptyline_lowConc	dexverapamil	0.7519
amitriptyline_lowConc	SC-58125	0.759
amitriptyline_lowConc	chlorzoxazone	0.7611
amitriptyline_lowConc	metronidazole	0.7787
amitriptyline_lowConc	clindamycin	0.7935
amitriptyline_lowConc	1,5-isoquinolinediol	0.7956

## Sheet: Thioridazine highConc
DrugName	DrugName_cMap	distance
thioridazine_highConc	trifluoperazine	0.2162
thioridazine_highConc	terfenadine	0.2984
thioridazine_highConc	astemizole	0.3249
thioridazine_highConc	methylbenzethonium_chloride	0.3262
thioridazine_highConc	niclosamide	0.333
thioridazine_highConc	metergoline	0.377
thioridazine_highConc	alexidine	0.39
thioridazine_highConc	mefloquine	0.401
thioridazine_highConc	gossypol	0.4049
thioridazine_highConc	calmidazolium	0.4115
thioridazine_highConc	cloperastine	0.4207
thioridazine_highConc	suloctidil	0.4216
thioridazine_highConc	loperamide	0.4219
thioridazine_highConc	pararosaniline	0.423
thioridazine_highConc	fluspirilene	0.426
thioridazine_highConc	thapsigargin	0.4316
thioridazine_highConc	protriptyline	0.4337
thioridazine_highConc	perphenazine	0.4348
thioridazine_highConc	celastrol	0.4358
thioridazine_highConc	tetrandrine	0.4483
thioridazine_highConc	maprotiline	0.4484
thioridazine_highConc	norcyclobenzaprine	0.4562
thioridazine_highConc	benzethonium_chloride	0.4567
thioridazine_highConc	bepridil	0.4633
thioridazine_highConc	5224221	0.4642
thioridazine_highConc	cytochalasin_B	0.4714
thioridazine_highConc	pyrvinium	0.4729
thioridazine_highConc	chlorprothixene	0.476
thioridazine_highConc	prenylamine	0.4802
thioridazine_highConc	rottlerin	0.4836
thioridazine_highConc	fendiline	0.4874
thioridazine_highConc	nortriptyline	0.4883
thioridazine_highConc	withaferin_A	0.4892
thioridazine_highConc	homochlorcyclizine	0.4896
thioridazine_highConc	0297417-0002B	0.4957
thioridazine_highConc	phenoxybenzamine	0.4964
thioridazine_highConc	ouabain	0.4979
thioridazine_highConc	helveticoside	0.4986
thioridazine_highConc	miconazole	0.4993
thioridazine_highConc	metixene	0.5003
thioridazine_highConc	chlorcyclizine	0.508
thioridazine_highConc	anisomycin	0.5084
thioridazine_highConc	hexetidine	0.509
thioridazine_highConc	levomepromazine	0.5093
thioridazine_highConc	digoxin	0.5112
thioridazine_highConc	fluphenazine	0.512
thioridazine_highConc	azacyclonol	0.5121
thioridazine_highConc	BW-B70C	0.5136
thioridazine_highConc	trimipramine	0.5181
thioridazine_highConc	digitoxigenin	0.521
thioridazine_highConc	MG-132	0.5223
thioridazine_highConc	ionomycin	0.5235
thioridazine_highConc	HC_toxin	0.5236
thioridazine_highConc	lanatoside_C	0.5239
thioridazine_highConc	piperacetazine	0.5297
thioridazine_highConc	tonzonium_bromide	0.5304
thioridazine_highConc	perhexiline	0.5316
thioridazine_highConc	pimozide	0.5324
thioridazine_highConc	phenazopyridine	0.5328
thioridazine_highConc	quinostatin	0.5345
thioridazine_highConc	chlorpromazine	0.5363
thioridazine_highConc	5114445	0.5406
thioridazine_highConc	zuclopenthixol	0.5411
thioridazine_highConc	clomipramine	0.5422
thioridazine_highConc	flupentixol	0.5461
thioridazine_highConc	tyrphostin_AG-1478	0.5461
thioridazine_highConc	puromycin	0.5508
thioridazine_highConc	benzamil	0.5556
thioridazine_highConc	ivermectin	0.5557
thioridazine_highConc	proscillaridin	0.5559
thioridazine_highConc	prochlorperazine	0.5561
thioridazine_highConc	5707885	0.5566
thioridazine_highConc	monensin	0.557
thioridazine_highConc	mometasone	0.5586
thioridazine_highConc	metitepine	0.5597
thioridazine_highConc	5109870	0.5602
thioridazine_highConc	clofazimine	0.562
thioridazine_highConc	clofilium_tosylate	0.5624
thioridazine_highConc	spiperone	0.5636
thioridazine_highConc	digoxigenin	0.5652
thioridazine_highConc	menadione	0.5652
thioridazine_highConc	MG-262	0.5659
thioridazine_highConc	parthenolide	0.5713
thioridazine_highConc	disulfiram	0.5717
thioridazine_highConc	syrosingopine	0.5728
thioridazine_highConc	thiostrepton	0.5775
thioridazine_highConc	clotrimazole	0.5784
thioridazine_highConc	econazole	0.579
thioridazine_highConc	cyproheptadine	0.5792
thioridazine_highConc	etacrynic_acid	0.5799
thioridazine_highConc	mebendazole	0.5816
thioridazine_highConc	raloxifene	0.5817
thioridazine_highConc	valinomycin	0.5857
thioridazine_highConc	clemastine	0.5887
thioridazine_highConc	CP-645525-01	0.5893
thioridazine_highConc	erastin	0.5898
thioridazine_highConc	dequalinium_chloride	0.5909
thioridazine_highConc	desipramine	0.5916
thioridazine_highConc	1,4-chrysenequinone	0.5987
thioridazine_highConc	quinisocaine	0.6026
thioridazine_highConc	geldanamycin	0.6027
thioridazine_highConc	scriptaid	0.6034
thioridazine_highConc	piperlongumine	0.6058
thioridazine_highConc	fluvoxamine	0.6087
thioridazine_highConc	ciclopirox	0.6101
thioridazine_highConc	fenbendazole	0.6112
thioridazine_highConc	lomustine	0.6115
thioridazine_highConc	amoxapine	0.612
thioridazine_highConc	bromocriptine	0.6135
thioridazine_highConc	fluoxetine	0.614
thioridazine_highConc	butoconazole	0.6152
thioridazine_highConc	amitriptyline	0.6184
thioridazine_highConc	5140203	0.6219
thioridazine_highConc	haloperidol	0.6229
thioridazine_highConc	ciclosporin	0.6238
thioridazine_highConc	MS-275	0.6261
thioridazine_highConc	alimemazine	0.6266
thioridazine_highConc	thioproperazine	0.6273
thioridazine_highConc	lasalocid	0.629
thioridazine_highConc	imipramine	0.6293
thioridazine_highConc	colchicine	0.6306
thioridazine_highConc	deptropine	0.632
thioridazine_highConc	profenamine	0.6347
thioridazine_highConc	beta-escin	0.6355
thioridazine_highConc	clozapine	0.6384
thioridazine_highConc	sanguinarine	0.641
thioridazine_highConc	antimycin_A	0.6419
thioridazine_highConc	bisacodyl	0.6429
thioridazine_highConc	podophyllotoxin	0.6438
thioridazine_highConc	famprofazone	0.6441
thioridazine_highConc	promethazine	0.6458
thioridazine_highConc	isoconazole	0.6468
thioridazine_highConc	co-dergocrine_mesilate	0.6473
thioridazine_highConc	pizotifen	0.6499
thioridazine_highConc	oxyphenbutazone	0.65
thioridazine_highConc	clioquinol	0.6525
thioridazine_highConc	cicloheximide	0.6526
thioridazine_highConc	pimethixene	0.6533
thioridazine_highConc	clomifene	0.6534
thioridazine_highConc	methylergometrine	0.6539
thioridazine_highConc	HNMPA-(AM)3	0.6556
thioridazine_highConc	STOCK1N-35215	0.6588
thioridazine_highConc	oxetacaine	0.659
thioridazine_highConc	cephaeline	0.6591
thioridazine_highConc	gefitinib	0.6603
thioridazine_highConc	rifabutin	0.6623
thioridazine_highConc	promazine	0.6642
thioridazine_highConc	2-deoxy-D-glucose	0.6649
thioridazine_highConc	5253409	0.6672
thioridazine_highConc	reserpine	0.6679
thioridazine_highConc	thiethylperazine	0.6689
thioridazine_highConc	ebselen	0.6709
thioridazine_highConc	nocodazole	0.672
thioridazine_highConc	emetine	0.672
thioridazine_highConc	rescinnamine	0.676
thioridazine_highConc	5255229	0.677
thioridazine_highConc	cyclobenzaprine	0.679
thioridazine_highConc	felodipine	0.6792
thioridazine_highConc	noretynodrel	0.681
thioridazine_highConc	vorinostat	0.6813
thioridazine_highConc	5252917	0.6835
thioridazine_highConc	primaquine	0.6846
thioridazine_highConc	dihydroergocristine	0.6846
thioridazine_highConc	propofol	0.6849
thioridazine_highConc	mepacrine	0.685
thioridazine_highConc	albendazole	0.6854
thioridazine_highConc	blebbistatin	0.6867
thioridazine_highConc	5151277	0.6879
thioridazine_highConc	alvespimycin	0.6879
thioridazine_highConc	wortmannin	0.689
thioridazine_highConc	nordihydroguaiaretic_acid	0.6898
thioridazine_highConc	tribenoside	0.6899
thioridazine_highConc	sulconazole	0.6902
thioridazine_highConc	etoposide	0.6921
thioridazine_highConc	demecolcine	0.694
thioridazine_highConc	penbutolol	0.6947
thioridazine_highConc	rotenone	0.6958
thioridazine_highConc	dihydroergotamine	0.6963
thioridazine_highConc	diltiazem	0.6965
thioridazine_highConc	resveratrol	0.6973
thioridazine_highConc	propafenone	0.6975
thioridazine_highConc	tamoxifen	0.6985
thioridazine_highConc	ikarugamycin	0.6997
thioridazine_highConc	loxapine	0.7013
thioridazine_highConc	ticlopidine	0.7016
thioridazine_highConc	mebhydrolin	0.705
thioridazine_highConc	CP-690334-01	0.7058
thioridazine_highConc	S-propranolol	0.7067
thioridazine_highConc	5666823	0.7075
thioridazine_highConc	proadifen	0.7078
thioridazine_highConc	Prestwick-685	0.7085
thioridazine_highConc	triamterene	0.7086
thioridazine_highConc	dimethyloxalylglycine	0.7087
thioridazine_highConc	luteolin	0.7111
thioridazine_highConc	apigenin	0.7113
thioridazine_highConc	dosulepin	0.7123
thioridazine_highConc	CP-319743	0.7129
thioridazine_highConc	strophanthidin	0.7133
thioridazine_highConc	Prestwick-559	0.7135
thioridazine_highConc	nicergoline	0.7159
thioridazine_highConc	colforsin	0.7161
thioridazine_highConc	sirolimus	0.717
thioridazine_highConc	azacitidine	0.7172
thioridazine_highConc	orphenadrine	0.719
thioridazine_highConc	LM-1685	0.7192
thioridazine_highConc	5248896	0.7201
thioridazine_highConc	cinchocaine	0.7208
thioridazine_highConc	irinotecan	0.7209
thioridazine_highConc	labetalol	0.7211
thioridazine_highConc	ursolic_acid	0.7212
thioridazine_highConc	myricetin	0.7212
thioridazine_highConc	clorgiline	0.7216
thioridazine_highConc	mianserin	0.7249
thioridazine_highConc	genistein	0.7253
thioridazine_highConc	abamectin	0.7257
thioridazine_highConc	ketanserin	0.7261
thioridazine_highConc	latamoxef	0.7268
thioridazine_highConc	clemizole	0.7268
thioridazine_highConc	1,5-isoquinolinediol	0.7271
thioridazine_highConc	dilazep	0.7276
thioridazine_highConc	cefalotin	0.7289
thioridazine_highConc	thioguanosine	0.7294
thioridazine_highConc	zimeldine	0.7296
thioridazine_highConc	semustine	0.731
thioridazine_highConc	securinine	0.7312
thioridazine_highConc	butein	0.7323
thioridazine_highConc	cetirizine	0.7325
thioridazine_highConc	doxepin	0.7326
thioridazine_highConc	troglitazone	0.7336
thioridazine_highConc	lovastatin	0.7341
thioridazine_highConc	PHA-00665752	0.735
thioridazine_highConc	terconazole	0.7362
thioridazine_highConc	0179445-0000	0.7374
thioridazine_highConc	F0447-0125	0.7377
thioridazine_highConc	5155877	0.7378
thioridazine_highConc	progesterone	0.7381
thioridazine_highConc	5213008	0.7385
thioridazine_highConc	procarbazine	0.739
thioridazine_highConc	lynestrenol	0.7393
thioridazine_highConc	benfluorex	0.7396
thioridazine_highConc	acepromazine	0.7404
thioridazine_highConc	fulvestrant	0.7414
thioridazine_highConc	vanoxerine	0.7416
thioridazine_highConc	fenoterol	0.7416
thioridazine_highConc	amiodarone	0.7418
thioridazine_highConc	(-)-isoprenaline	0.7426
thioridazine_highConc	oxamic_acid	0.7431
thioridazine_highConc	paclitaxel	0.7432
thioridazine_highConc	alpha-ergocryptine	0.7434
thioridazine_highConc	15-delta_prostaglandin_J2	0.7438
thioridazine_highConc	clonidine	0.7438
thioridazine_highConc	saquinavir	0.7439
thioridazine_highConc	3-aminobenzamide	0.7443
thioridazine_highConc	verteporfin	0.7448
thioridazine_highConc	chloropyramine	0.7465
thioridazine_highConc	propranolol	0.7467
thioridazine_highConc	dicycloverine	0.7469
thioridazine_highConc	sertaconazole	0.7478
thioridazine_highConc	(+)-chelidonine	0.7494
thioridazine_highConc	sodium_phenylbutyrate	0.7499
thioridazine_highConc	LY-294002	0.7501
thioridazine_highConc	tyloxapol	0.7505
thioridazine_highConc	ethoxyquin	0.7523
thioridazine_highConc	AG-013608	0.7529
thioridazine_highConc	isotretinoin	0.7533
thioridazine_highConc	diperodon	0.7535
thioridazine_highConc	5182598	0.754
thioridazine_highConc	doxazosin	0.7553
thioridazine_highConc	berberine	0.7554
thioridazine_highConc	lidoflazine	0.7566
thioridazine_highConc	chlorzoxazone	0.7567
thioridazine_highConc	pergolide	0.7575
thioridazine_highConc	solanine	0.7579
thioridazine_highConc	pirlindole	0.758
thioridazine_highConc	mercaptopurine	0.7587
thioridazine_highConc	dienestrol	0.7622
thioridazine_highConc	alfuzosin	0.7629
thioridazine_highConc	mifepristone	0.7632
thioridazine_highConc	8-azaguanine	0.7645
thioridazine_highConc	dyclonine	0.7646
thioridazine_highConc	hexestrol	0.7648
thioridazine_highConc	rimexolone	0.765
thioridazine_highConc	5162773	0.7661
thioridazine_highConc	clobetasol	0.7664
thioridazine_highConc	zardaverine	0.7667
thioridazine_highConc	phentolamine	0.7671
thioridazine_highConc	acetylsalicylic_acid	0.7672
thioridazine_highConc	bromperidol	0.7677
thioridazine_highConc	clenbuterol	0.768
thioridazine_highConc	monobenzone	0.7692
thioridazine_highConc	isoxsuprine	0.7695
thioridazine_highConc	papaverine	0.7703
thioridazine_highConc	bufexamac	0.7704
thioridazine_highConc	oligomycin	0.7706
thioridazine_highConc	idoxuridine	0.7709
thioridazine_highConc	drofenine	0.7711
thioridazine_highConc	liothyronine	0.774
thioridazine_highConc	ellipticine	0.774
thioridazine_highConc	talampicillin	0.774
thioridazine_highConc	meclozine	0.7745
thioridazine_highConc	(-)-MK-801	0.7747
thioridazine_highConc	hycanthone	0.7747
thioridazine_highConc	STOCK1N-35696	0.775
thioridazine_highConc	pargyline	0.7756
thioridazine_highConc	epiandrosterone	0.7756
thioridazine_highConc	terbutaline	0.776
thioridazine_highConc	chlorhexidine	0.776
thioridazine_highConc	terguride	0.7764
thioridazine_highConc	meptazinol	0.7779
thioridazine_highConc	desoxycortone	0.778
thioridazine_highConc	AG-028671	0.778
thioridazine_highConc	ethaverine	0.7781
thioridazine_highConc	CP-320650-01	0.7786
thioridazine_highConc	piribedil	0.7788
thioridazine_highConc	tioguanine	0.7791
thioridazine_highConc	oxybutynin	0.7796
thioridazine_highConc	skimmianine	0.7801
thioridazine_highConc	amodiaquine	0.7806
thioridazine_highConc	betazole	0.7812
thioridazine_highConc	phthalylsulfathiazole	0.7818
thioridazine_highConc	dexverapamil	0.7825
thioridazine_highConc	daunorubicin	0.7825
thioridazine_highConc	corticosterone	0.7828
thioridazine_highConc	flunarizine	0.7829
thioridazine_highConc	chrysin	0.7836
thioridazine_highConc	tracazolate	0.7838
thioridazine_highConc	Prestwick-983	0.7841
thioridazine_highConc	cisapride	0.7841
thioridazine_highConc	monastrol	0.7842
thioridazine_highConc	clindamycin	0.7847
thioridazine_highConc	dipivefrine	0.7852
thioridazine_highConc	STOCK1N-28457	0.7859
thioridazine_highConc	carmustine	0.786
thioridazine_highConc	bromopride	0.7866
thioridazine_highConc	verapamil	0.7866
thioridazine_highConc	ginkgolide_A	0.7867
thioridazine_highConc	xylazine	0.7867
thioridazine_highConc	oxedrine	0.7867
thioridazine_highConc	nifuroxazide	0.7869
thioridazine_highConc	5194442	0.7875
thioridazine_highConc	paroxetine	0.7878
thioridazine_highConc	monorden	0.7884
thioridazine_highConc	nomifensine	0.7888
thioridazine_highConc	pentamidine	0.789
thioridazine_highConc	flufenamic_acid	0.7891
thioridazine_highConc	quinidine	0.7893
thioridazine_highConc	alprostadil	0.7901
thioridazine_highConc	tanespimycin	0.7902
thioridazine_highConc	0225151-0000	0.7903
thioridazine_highConc	mesoridazine	0.7909
thioridazine_highConc	scoulerine	0.791
thioridazine_highConc	corbadrine	0.7915
thioridazine_highConc	flunixin	0.7915
thioridazine_highConc	levamisole	0.7917
thioridazine_highConc	carbachol	0.7925
thioridazine_highConc	medrysone	0.7926
thioridazine_highConc	protoveratrine_A	0.7929
thioridazine_highConc	oxytetracycline	0.7934
thioridazine_highConc	docosahexaenoic_acid_ethyl_ester	0.7936
thioridazine_highConc	deferoxamine	0.7936
thioridazine_highConc	sitosterol	0.794
thioridazine_highConc	gliclazide	0.7941
thioridazine_highConc	fluvastatin	0.7941
thioridazine_highConc	Prestwick-860	0.7944
thioridazine_highConc	ethotoin	0.7945
thioridazine_highConc	iopanoic_acid	0.7956
thioridazine_highConc	trifluridine	0.7958
thioridazine_highConc	sulfamethoxypyridazine	0.7964
thioridazine_highConc	fenoprofen	0.7966
thioridazine_highConc	tetroquinone	0.7966
thioridazine_highConc	halcinonide	0.797
thioridazine_highConc	budesonide	0.7971
thioridazine_highConc	0173570-0000	0.7977
thioridazine_highConc	hydroquinine	0.7981
thioridazine_highConc	halofantrine	0.7982
thioridazine_highConc	diphenylpyraline	0.7987
thioridazine_highConc	azathioprine	0.7989
thioridazine_highConc	ifenprodil	0.7993
thioridazine_highConc	griseofulvin	0.7995
thioridazine_highConc	cefoperazone	0.7996
thioridazine_highConc	danazol	0.7998
thioridazine_highConc	pentoxyverine	0.7999

## Sheet: Thioridazine lowConc
DrugName	DrugName_cMap	distance
thioridazine_lowConc	LY-294002	0.6614
thioridazine_lowConc	trifluoperazine	0.6817
thioridazine_lowConc	staurosporine	0.6904
thioridazine_lowConc	idoxuridine	0.7518
thioridazine_lowConc	famotidine	0.7548
thioridazine_lowConc	tamoxifen	0.7626
thioridazine_lowConc	hexamethonium_bromide	0.7653
thioridazine_lowConc	2-deoxy-D-glucose	0.768
thioridazine_lowConc	loperamide	0.7709
thioridazine_lowConc	tanespimycin	0.7753
thioridazine_lowConc	piroxicam	0.7793
thioridazine_lowConc	W-13	0.7904
thioridazine_lowConc	monorden	0.7923
thioridazine_lowConc	wortmannin	0.7927
thioridazine_lowConc	hydroxyzine	0.796
thioridazine_lowConc	trimethobenzamide	0.7962

## Sheet: Chlorpromazine highConc
DrugName	DrugName_cMap	distance
Chlorpromazine_highConc	trifluoperazine	0.3965
Chlorpromazine_highConc	astemizole	0.4624
Chlorpromazine_highConc	niclosamide	0.4876
Chlorpromazine_highConc	perphenazine	0.4987
Chlorpromazine_highConc	loperamide	0.5129
Chlorpromazine_highConc	thapsigargin	0.5198
Chlorpromazine_highConc	terfenadine	0.5217
Chlorpromazine_highConc	alexidine	0.5517
Chlorpromazine_highConc	gossypol	0.5544
Chlorpromazine_highConc	methylbenzethonium_chloride	0.5704
Chlorpromazine_highConc	pararosaniline	0.5799
Chlorpromazine_highConc	tetrandrine	0.5813
Chlorpromazine_highConc	metergoline	0.5823
Chlorpromazine_highConc	mefloquine	0.5853
Chlorpromazine_highConc	celastrol	0.5926
Chlorpromazine_highConc	calmidazolium	0.5958
Chlorpromazine_highConc	chlorprothixene	0.5964
Chlorpromazine_highConc	cloperastine	0.6238
Chlorpromazine_highConc	maprotiline	0.6239
Chlorpromazine_highConc	protriptyline	0.6239
Chlorpromazine_highConc	desipramine	0.6239
Chlorpromazine_highConc	prenylamine	0.6242
Chlorpromazine_highConc	homochlorcyclizine	0.6269
Chlorpromazine_highConc	fluspirilene	0.6271
Chlorpromazine_highConc	0297417-0002B	0.6292
Chlorpromazine_highConc	tyrphostin_AG-1478	0.6333
Chlorpromazine_highConc	spiperone	0.6352
Chlorpromazine_highConc	suloctidil	0.6355
Chlorpromazine_highConc	levomepromazine	0.6359
Chlorpromazine_highConc	ciclosporin	0.6363
Chlorpromazine_highConc	imipramine	0.6367
Chlorpromazine_highConc	pyrvinium	0.641
Chlorpromazine_highConc	valinomycin	0.6415
Chlorpromazine_highConc	fendiline	0.6422
Chlorpromazine_highConc	ivermectin	0.6451
Chlorpromazine_highConc	5707885	0.646
Chlorpromazine_highConc	trimipramine	0.6461
Chlorpromazine_highConc	mometasone	0.6478
Chlorpromazine_highConc	prochlorperazine	0.6481
Chlorpromazine_highConc	helveticoside	0.6487
Chlorpromazine_highConc	metixene	0.6519
Chlorpromazine_highConc	nortriptyline	0.6521
Chlorpromazine_highConc	MG-262	0.6529
Chlorpromazine_highConc	chlorcyclizine	0.6532
Chlorpromazine_highConc	ionomycin	0.6554
Chlorpromazine_highConc	BW-B70C	0.6558
Chlorpromazine_highConc	piperacetazine	0.6559
Chlorpromazine_highConc	clomipramine	0.6559
Chlorpromazine_highConc	MG-132	0.6565
Chlorpromazine_highConc	5224221	0.6604
Chlorpromazine_highConc	5109870	0.6618
Chlorpromazine_highConc	HC_toxin	0.6671
Chlorpromazine_highConc	amitriptyline	0.6699
Chlorpromazine_highConc	cyproheptadine	0.6732
Chlorpromazine_highConc	benzethonium_chloride	0.6735
Chlorpromazine_highConc	phenoxybenzamine	0.6745
Chlorpromazine_highConc	etacrynic_acid	0.6769
Chlorpromazine_highConc	fluphenazine	0.6771
Chlorpromazine_highConc	thioridazine	0.6778
Chlorpromazine_highConc	tonzonium_bromide	0.6793
Chlorpromazine_highConc	anisomycin	0.6813
Chlorpromazine_highConc	disulfiram	0.6825
Chlorpromazine_highConc	cytochalasin_B	0.6831
Chlorpromazine_highConc	hexetidine	0.6838
Chlorpromazine_highConc	thiostrepton	0.6839
Chlorpromazine_highConc	zuclopenthixol	0.684
Chlorpromazine_highConc	withaferin_A	0.6844
Chlorpromazine_highConc	miconazole	0.6848
Chlorpromazine_highConc	lanatoside_C	0.6852
Chlorpromazine_highConc	digoxin	0.6852
Chlorpromazine_highConc	clotrimazole	0.6858
Chlorpromazine_highConc	bepridil	0.6867
Chlorpromazine_highConc	clozapine	0.6885
Chlorpromazine_highConc	haloperidol	0.6886
Chlorpromazine_highConc	rottlerin	0.6901
Chlorpromazine_highConc	norcyclobenzaprine	0.6949
Chlorpromazine_highConc	metitepine	0.695
Chlorpromazine_highConc	5114445	0.6955
Chlorpromazine_highConc	CP-645525-01	0.6961
Chlorpromazine_highConc	syrosingopine	0.6964
Chlorpromazine_highConc	ciclopirox	0.6997
Chlorpromazine_highConc	cyclobenzaprine	0.7007
Chlorpromazine_highConc	puromycin	0.7028
Chlorpromazine_highConc	ouabain	0.7041
Chlorpromazine_highConc	5140203	0.7041
Chlorpromazine_highConc	butoconazole	0.7053
Chlorpromazine_highConc	flupentixol	0.7054
Chlorpromazine_highConc	digitoxigenin	0.7055
Chlorpromazine_highConc	profenamine	0.7066
Chlorpromazine_highConc	phenazopyridine	0.708
Chlorpromazine_highConc	pizotifen	0.7087
Chlorpromazine_highConc	raloxifene	0.7091
Chlorpromazine_highConc	quinisocaine	0.7104
Chlorpromazine_highConc	perhexiline	0.7105
Chlorpromazine_highConc	lomustine	0.7117
Chlorpromazine_highConc	isoconazole	0.7136
Chlorpromazine_highConc	monensin	0.7146
Chlorpromazine_highConc	wortmannin	0.7164
Chlorpromazine_highConc	rescinnamine	0.7167
Chlorpromazine_highConc	pimozide	0.719
Chlorpromazine_highConc	clofazimine	0.7193
Chlorpromazine_highConc	mebendazole	0.7195
Chlorpromazine_highConc	benzamil	0.7201
Chlorpromazine_highConc	azacyclonol	0.7244
Chlorpromazine_highConc	clofilium_tosylate	0.7247
Chlorpromazine_highConc	5253409	0.7261
Chlorpromazine_highConc	econazole	0.7267
Chlorpromazine_highConc	thioproperazine	0.7288
Chlorpromazine_highConc	erastin	0.7314
Chlorpromazine_highConc	nordihydroguaiaretic_acid	0.7326
Chlorpromazine_highConc	proscillaridin	0.7339
Chlorpromazine_highConc	amoxapine	0.7364
Chlorpromazine_highConc	lasalocid	0.7367
Chlorpromazine_highConc	bromocriptine	0.7383
Chlorpromazine_highConc	loxapine	0.7384
Chlorpromazine_highConc	fenbendazole	0.7419
Chlorpromazine_highConc	clemastine	0.7432
Chlorpromazine_highConc	quinostatin	0.7441
Chlorpromazine_highConc	clomifene	0.7448
Chlorpromazine_highConc	digoxigenin	0.7448
Chlorpromazine_highConc	geldanamycin	0.745
Chlorpromazine_highConc	fluvoxamine	0.7463
Chlorpromazine_highConc	scriptaid	0.7475
Chlorpromazine_highConc	2-deoxy-D-glucose	0.749
Chlorpromazine_highConc	dequalinium_chloride	0.7514
Chlorpromazine_highConc	terconazole	0.7517
Chlorpromazine_highConc	parthenolide	0.7533
Chlorpromazine_highConc	noretynodrel	0.7541
Chlorpromazine_highConc	piperlongumine	0.7545
Chlorpromazine_highConc	menadione	0.7553
Chlorpromazine_highConc	triamterene	0.7569
Chlorpromazine_highConc	5155877	0.7603
Chlorpromazine_highConc	alimemazine	0.7612
Chlorpromazine_highConc	semustine	0.7628
Chlorpromazine_highConc	corticosterone	0.7629
Chlorpromazine_highConc	ursolic_acid	0.763
Chlorpromazine_highConc	MS-275	0.7649
Chlorpromazine_highConc	dosulepin	0.767
Chlorpromazine_highConc	5666823	0.7688
Chlorpromazine_highConc	penbutolol	0.7691
Chlorpromazine_highConc	nicergoline	0.7697
Chlorpromazine_highConc	triflupromazine	0.7703
Chlorpromazine_highConc	verteporfin	0.7709
Chlorpromazine_highConc	oxyphenbutazone	0.7712
Chlorpromazine_highConc	podophyllotoxin	0.7716
Chlorpromazine_highConc	felodipine	0.7722
Chlorpromazine_highConc	thiethylperazine	0.7737
Chlorpromazine_highConc	HNMPA-(AM)3	0.774
Chlorpromazine_highConc	5149715	0.7752
Chlorpromazine_highConc	diperodon	0.776
Chlorpromazine_highConc	5162773	0.7771
Chlorpromazine_highConc	etoposide	0.7786
Chlorpromazine_highConc	mepacrine	0.7786
Chlorpromazine_highConc	ikarugamycin	0.7792
Chlorpromazine_highConc	oxetacaine	0.7797
Chlorpromazine_highConc	resveratrol	0.7801
Chlorpromazine_highConc	dimethyloxalylglycine	0.7805
Chlorpromazine_highConc	5213008	0.7811
Chlorpromazine_highConc	clioquinol	0.7813
Chlorpromazine_highConc	promazine	0.7816
Chlorpromazine_highConc	rifabutin	0.7821
Chlorpromazine_highConc	fluoxetine	0.7823
Chlorpromazine_highConc	5151277	0.7833
Chlorpromazine_highConc	dihydroergocristine	0.7838
Chlorpromazine_highConc	lovastatin	0.7845
Chlorpromazine_highConc	1,4-chrysenequinone	0.7858
Chlorpromazine_highConc	pimethixene	0.7861
Chlorpromazine_highConc	prasterone	0.7872
Chlorpromazine_highConc	hydroquinine	0.7881
Chlorpromazine_highConc	moxisylyte	0.7882
Chlorpromazine_highConc	albendazole	0.7882
Chlorpromazine_highConc	colchicine	0.7886
Chlorpromazine_highConc	STOCK1N-35215	0.789
Chlorpromazine_highConc	diprophylline	0.7901
Chlorpromazine_highConc	3-aminobenzamide	0.7907
Chlorpromazine_highConc	BAS-012416453	0.791
Chlorpromazine_highConc	reserpine	0.7911
Chlorpromazine_highConc	5255229	0.7912
Chlorpromazine_highConc	labetalol	0.7919
Chlorpromazine_highConc	progesterone	0.792
Chlorpromazine_highConc	troglitazone	0.7938
Chlorpromazine_highConc	bisacodyl	0.7956
Chlorpromazine_highConc	clemizole	0.7958
Chlorpromazine_highConc	CP-319743	0.7965
Chlorpromazine_highConc	nocodazole	0.7969
Chlorpromazine_highConc	cephaeline	0.797
Chlorpromazine_highConc	tamoxifen	0.7974
Chlorpromazine_highConc	sertaconazole	0.7975
Chlorpromazine_highConc	strophanthidin	0.7976
Chlorpromazine_highConc	blebbistatin	0.7985
Chlorpromazine_highConc	abamectin	0.7985
Chlorpromazine_highConc	alvespimycin	0.7987
Chlorpromazine_highConc	epirizole	0.7989
Chlorpromazine_highConc	lidoflazine	0.7994
Chlorpromazine_highConc	5279552	0.7996
Chlorpromazine_highConc	orphenadrine	0.7998

## Sheet: Chlorpromazine lowConc
DrugName	DrugName_cMap	distance
Chlorpromazine_lowConc	cefalotin	0.6648
Chlorpromazine_lowConc	gliclazide	0.6669
Chlorpromazine_lowConc	repaglinide	0.667
Chlorpromazine_lowConc	sulconazole	0.6698
Chlorpromazine_lowConc	acetylsalicylic_acid	0.6741
Chlorpromazine_lowConc	8-azaguanine	0.675
Chlorpromazine_lowConc	flufenamic_acid	0.6768
Chlorpromazine_lowConc	doxazosin	0.6903
Chlorpromazine_lowConc	etamsylate	0.6961
Chlorpromazine_lowConc	estriol	0.6979
Chlorpromazine_lowConc	DL-thiorphan	0.6992
Chlorpromazine_lowConc	apigenin	0.7016
Chlorpromazine_lowConc	celastrol	0.7032
Chlorpromazine_lowConc	trioxysalen	0.7033
Chlorpromazine_lowConc	cinchocaine	0.7061
Chlorpromazine_lowConc	N-acetyl-L-leucine	0.7067
Chlorpromazine_lowConc	glibenclamide	0.7069
Chlorpromazine_lowConc	ginkgolide_A	0.7076
Chlorpromazine_lowConc	ebselen	0.709
Chlorpromazine_lowConc	bromopride	0.7098
Chlorpromazine_lowConc	meticrane	0.7106
Chlorpromazine_lowConc	tyloxapol	0.7107
Chlorpromazine_lowConc	tyrphostin_AG-825	0.7113
Chlorpromazine_lowConc	propylthiouracil	0.7117
Chlorpromazine_lowConc	meropenem	0.7121
Chlorpromazine_lowConc	levamisole	0.7123
Chlorpromazine_lowConc	bisacodyl	0.7124
Chlorpromazine_lowConc	carbachol	0.7125
Chlorpromazine_lowConc	clomipramine	0.7127
Chlorpromazine_lowConc	fenoprofen	0.7129
Chlorpromazine_lowConc	sulfamethoxypyridazine	0.714
Chlorpromazine_lowConc	skimmianine	0.7159
Chlorpromazine_lowConc	talampicillin	0.717
Chlorpromazine_lowConc	sanguinarine	0.7172
Chlorpromazine_lowConc	liothyronine	0.7193
Chlorpromazine_lowConc	chlorzoxazone	0.7194
Chlorpromazine_lowConc	propafenone	0.7196
Chlorpromazine_lowConc	cetirizine	0.7202
Chlorpromazine_lowConc	betaxolol	0.7204
Chlorpromazine_lowConc	roxithromycin	0.7223
Chlorpromazine_lowConc	luteolin	0.7225
Chlorpromazine_lowConc	imipenem	0.7233
Chlorpromazine_lowConc	Prestwick-559	0.7237
Chlorpromazine_lowConc	triflusal	0.7237
Chlorpromazine_lowConc	solasodine	0.7239
Chlorpromazine_lowConc	miconazole	0.7239
Chlorpromazine_lowConc	metacycline	0.7248
Chlorpromazine_lowConc	morantel	0.7252
Chlorpromazine_lowConc	hydrocotarnine	0.7256
Chlorpromazine_lowConc	oxprenolol	0.7258
Chlorpromazine_lowConc	hydrastine_hydrochloride	0.7293
Chlorpromazine_lowConc	thioguanosine	0.7306
Chlorpromazine_lowConc	acepromazine	0.7306
Chlorpromazine_lowConc	rimexolone	0.7306
Chlorpromazine_lowConc	terguride	0.7323
Chlorpromazine_lowConc	verteporfin	0.7323
Chlorpromazine_lowConc	hyoscyamine	0.7333
Chlorpromazine_lowConc	mesoridazine	0.7339
Chlorpromazine_lowConc	atropine	0.734
Chlorpromazine_lowConc	betahistine	0.7345
Chlorpromazine_lowConc	trazodone	0.735
Chlorpromazine_lowConc	sitosterol	0.7353
Chlorpromazine_lowConc	ethaverine	0.7365
Chlorpromazine_lowConc	sulfametoxydiazine	0.7381
Chlorpromazine_lowConc	0297417-0002B	0.7381
Chlorpromazine_lowConc	hydrocortisone	0.7387
Chlorpromazine_lowConc	papaverine	0.7397
Chlorpromazine_lowConc	fosfosal	0.7401
Chlorpromazine_lowConc	5248896	0.7412
Chlorpromazine_lowConc	xylazine	0.7413
Chlorpromazine_lowConc	5109870	0.7416
Chlorpromazine_lowConc	riboflavin	0.7425
Chlorpromazine_lowConc	blebbistatin	0.7425
Chlorpromazine_lowConc	fluorometholone	0.7429
Chlorpromazine_lowConc	nipecotic_acid	0.7434
Chlorpromazine_lowConc	bromperidol	0.7436
Chlorpromazine_lowConc	piperidolate	0.7438
Chlorpromazine_lowConc	denatonium_benzoate	0.744
Chlorpromazine_lowConc	piperlongumine	0.7442
Chlorpromazine_lowConc	salbutamol	0.7443
Chlorpromazine_lowConc	tetroquinone	0.7445
Chlorpromazine_lowConc	flucytosine	0.745
Chlorpromazine_lowConc	pargyline	0.7452
Chlorpromazine_lowConc	progesterone	0.7462
Chlorpromazine_lowConc	flunixin	0.7466
Chlorpromazine_lowConc	nitrofurantoin	0.7469
Chlorpromazine_lowConc	vidarabine	0.7471
Chlorpromazine_lowConc	GW-8510	0.7471
Chlorpromazine_lowConc	cantharidin	0.7474
Chlorpromazine_lowConc	chloramphenicol	0.7477
Chlorpromazine_lowConc	protoveratrine_A	0.7479
Chlorpromazine_lowConc	medrysone	0.7482
Chlorpromazine_lowConc	rolipram	0.7484
Chlorpromazine_lowConc	aminohippuric_acid	0.7488
Chlorpromazine_lowConc	solanine	0.7495
Chlorpromazine_lowConc	cytochalasin_B	0.7501
Chlorpromazine_lowConc	trimetazidine	0.7503
Chlorpromazine_lowConc	chrysin	0.7509
Chlorpromazine_lowConc	sulfaphenazole	0.7511
Chlorpromazine_lowConc	Prestwick-860	0.7514
Chlorpromazine_lowConc	dacarbazine	0.7521
Chlorpromazine_lowConc	fipexide	0.7521
Chlorpromazine_lowConc	H-7	0.7523
Chlorpromazine_lowConc	pararosaniline	0.7526
Chlorpromazine_lowConc	dexverapamil	0.753
Chlorpromazine_lowConc	procaine	0.7533
Chlorpromazine_lowConc	benzylpenicillin	0.7534
Chlorpromazine_lowConc	hydralazine	0.7534
Chlorpromazine_lowConc	mepenzolate_bromide	0.7538
Chlorpromazine_lowConc	lymecycline	0.7538
Chlorpromazine_lowConc	antimycin_A	0.7538
Chlorpromazine_lowConc	fluspirilene	0.7541
Chlorpromazine_lowConc	milrinone	0.7541
Chlorpromazine_lowConc	gallamine_triethiodide	0.7547
Chlorpromazine_lowConc	dipyridamole	0.7548
Chlorpromazine_lowConc	daunorubicin	0.7552
Chlorpromazine_lowConc	tropicamide	0.7555
Chlorpromazine_lowConc	torasemide	0.756
Chlorpromazine_lowConc	camptothecin	0.7561
Chlorpromazine_lowConc	labetalol	0.7562
Chlorpromazine_lowConc	clomifene	0.7564
Chlorpromazine_lowConc	oxaprozin	0.7564
Chlorpromazine_lowConc	promazine	0.7566
Chlorpromazine_lowConc	ketoprofen	0.7569
Chlorpromazine_lowConc	delsoline	0.7573
Chlorpromazine_lowConc	pancuronium_bromide	0.7575
Chlorpromazine_lowConc	propofol	0.7576
Chlorpromazine_lowConc	meclofenoxate	0.7581
Chlorpromazine_lowConc	budesonide	0.7582
Chlorpromazine_lowConc	(-)-catechin	0.7583
Chlorpromazine_lowConc	lorglumide	0.7587
Chlorpromazine_lowConc	menadione	0.7587
Chlorpromazine_lowConc	ipratropium_bromide	0.7589
Chlorpromazine_lowConc	hexestrol	0.7591
Chlorpromazine_lowConc	5114445	0.7592
Chlorpromazine_lowConc	cycloserine	0.7593
Chlorpromazine_lowConc	quinostatin	0.76
Chlorpromazine_lowConc	Prestwick-1084	0.7601
Chlorpromazine_lowConc	etidronic_acid	0.7603
Chlorpromazine_lowConc	demeclocycline	0.7607
Chlorpromazine_lowConc	tolfenamic_acid	0.7608
Chlorpromazine_lowConc	canavanine	0.761
Chlorpromazine_lowConc	phthalylsulfathiazole	0.7611
Chlorpromazine_lowConc	5213008	0.7613
Chlorpromazine_lowConc	flunarizine	0.7615
Chlorpromazine_lowConc	amiodarone	0.7616
Chlorpromazine_lowConc	lysergol	0.7616
Chlorpromazine_lowConc	0175029-0000	0.762
Chlorpromazine_lowConc	cyproterone	0.7622
Chlorpromazine_lowConc	etofylline	0.7623
Chlorpromazine_lowConc	bupropion	0.7625
Chlorpromazine_lowConc	clindamycin	0.7629
Chlorpromazine_lowConc	ronidazole	0.7629
Chlorpromazine_lowConc	reserpine	0.7631
Chlorpromazine_lowConc	eldeline	0.7632
Chlorpromazine_lowConc	diltiazem	0.7633
Chlorpromazine_lowConc	protriptyline	0.7634
Chlorpromazine_lowConc	amoxapine	0.7635
Chlorpromazine_lowConc	scopolamine	0.7637
Chlorpromazine_lowConc	remoxipride	0.7638
Chlorpromazine_lowConc	heliotrine	0.764
Chlorpromazine_lowConc	natamycin	0.7641
Chlorpromazine_lowConc	piromidic_acid	0.7662
Chlorpromazine_lowConc	ursodeoxycholic_acid	0.7665
Chlorpromazine_lowConc	bepridil	0.7665
Chlorpromazine_lowConc	corbadrine	0.7666
Chlorpromazine_lowConc	norcyclobenzaprine	0.7671
Chlorpromazine_lowConc	6-benzylaminopurine	0.7674
Chlorpromazine_lowConc	picrotoxinin	0.7674
Chlorpromazine_lowConc	roxarsone	0.7684
Chlorpromazine_lowConc	isoconazole	0.7685
Chlorpromazine_lowConc	cefsulodin	0.7687
Chlorpromazine_lowConc	dioxybenzone	0.7691
Chlorpromazine_lowConc	(-)-MK-801	0.7692
Chlorpromazine_lowConc	urapidil	0.7692
Chlorpromazine_lowConc	cotinine	0.7695
Chlorpromazine_lowConc	cortisone	0.7697
Chlorpromazine_lowConc	pempidine	0.7699
Chlorpromazine_lowConc	rolitetracycline	0.77
Chlorpromazine_lowConc	6-azathymine	0.7701
Chlorpromazine_lowConc	pentetrazol	0.7702
Chlorpromazine_lowConc	5140203	0.7702
Chlorpromazine_lowConc	clonidine	0.7702
Chlorpromazine_lowConc	piribedil	0.7706
Chlorpromazine_lowConc	ioversol	0.7707
Chlorpromazine_lowConc	phenazopyridine	0.7708
Chlorpromazine_lowConc	deferoxamine	0.7712
Chlorpromazine_lowConc	naftopidil	0.7717
Chlorpromazine_lowConc	mepyramine	0.7721
Chlorpromazine_lowConc	promethazine	0.7722
Chlorpromazine_lowConc	thiostrepton	0.7723
Chlorpromazine_lowConc	oxantel	0.7727
Chlorpromazine_lowConc	pivampicillin	0.7734
Chlorpromazine_lowConc	omeprazole	0.7739
Chlorpromazine_lowConc	metyrapone	0.7744
Chlorpromazine_lowConc	latamoxef	0.7745
Chlorpromazine_lowConc	zomepirac	0.7746
Chlorpromazine_lowConc	iopanoic_acid	0.7756
Chlorpromazine_lowConc	pimethixene	0.7759
Chlorpromazine_lowConc	clioquinol	0.7759
Chlorpromazine_lowConc	tobramycin	0.777
Chlorpromazine_lowConc	sulfamerazine	0.7771
Chlorpromazine_lowConc	Prestwick-685	0.7772
Chlorpromazine_lowConc	halcinonide	0.7774
Chlorpromazine_lowConc	Prestwick-664	0.7781
Chlorpromazine_lowConc	dequalinium_chloride	0.7781
Chlorpromazine_lowConc	MG-132	0.7782
Chlorpromazine_lowConc	altizide	0.7785
Chlorpromazine_lowConc	proxyphylline	0.7791
Chlorpromazine_lowConc	rottlerin	0.7793
Chlorpromazine_lowConc	2,6-dimethylpiperidine	0.7799
Chlorpromazine_lowConc	metamizole_sodium	0.7801
Chlorpromazine_lowConc	meclozine	0.7804
Chlorpromazine_lowConc	ganciclovir	0.7805
Chlorpromazine_lowConc	spiperone	0.7805
Chlorpromazine_lowConc	harmine	0.7806
Chlorpromazine_lowConc	phenindione	0.7806
Chlorpromazine_lowConc	alsterpaullone	0.7806
Chlorpromazine_lowConc	1,4-chrysenequinone	0.7809
Chlorpromazine_lowConc	sulfafurazole	0.7809
Chlorpromazine_lowConc	etomidate	0.7815
Chlorpromazine_lowConc	berberine	0.7817
Chlorpromazine_lowConc	cloperastine	0.7819
Chlorpromazine_lowConc	alpha-ergocryptine	0.7821
Chlorpromazine_lowConc	pyrantel	0.7821
Chlorpromazine_lowConc	flunisolide	0.7821
Chlorpromazine_lowConc	chlorphenesin	0.7822
Chlorpromazine_lowConc	atovaquone	0.7823
Chlorpromazine_lowConc	ticlopidine	0.7824
Chlorpromazine_lowConc	dexpropranolol	0.7825
Chlorpromazine_lowConc	pentoxyverine	0.7825
Chlorpromazine_lowConc	5162773	0.7825
Chlorpromazine_lowConc	cefalexin	0.7826
Chlorpromazine_lowConc	dicoumarol	0.7827
Chlorpromazine_lowConc	apomorphine	0.7827
Chlorpromazine_lowConc	(-)-atenolol	0.7835
Chlorpromazine_lowConc	carbarsone	0.7839
Chlorpromazine_lowConc	tremorine	0.7839
Chlorpromazine_lowConc	diclofenac	0.784
Chlorpromazine_lowConc	pipenzolate_bromide	0.7842
Chlorpromazine_lowConc	moxonidine	0.7843
Chlorpromazine_lowConc	nisoxetine	0.7845
Chlorpromazine_lowConc	amoxicillin	0.7846
Chlorpromazine_lowConc	Prestwick-665	0.7846
Chlorpromazine_lowConc	methazolamide	0.7848
Chlorpromazine_lowConc	bendroflumethiazide	0.7848
Chlorpromazine_lowConc	oxytetracycline	0.7848
Chlorpromazine_lowConc	atropine_oxide	0.7849
Chlorpromazine_lowConc	etanidazole	0.785
Chlorpromazine_lowConc	fenspiride	0.7853
Chlorpromazine_lowConc	benperidol	0.7853
Chlorpromazine_lowConc	tranylcypromine	0.7853
Chlorpromazine_lowConc	mitoxantrone	0.7856
Chlorpromazine_lowConc	Prestwick-689	0.7857
Chlorpromazine_lowConc	ethotoin	0.7859
Chlorpromazine_lowConc	prilocaine	0.7861
Chlorpromazine_lowConc	galantamine	0.7864
Chlorpromazine_lowConc	quinisocaine	0.7866
Chlorpromazine_lowConc	etofenamate	0.7867
Chlorpromazine_lowConc	valproic_acid	0.7868
Chlorpromazine_lowConc	alimemazine	0.7876
Chlorpromazine_lowConc	fenoterol	0.7883
Chlorpromazine_lowConc	benfotiamine	0.789
Chlorpromazine_lowConc	noretynodrel	0.7895
Chlorpromazine_lowConc	trimipramine	0.7896
Chlorpromazine_lowConc	0179445-0000	0.7899
Chlorpromazine_lowConc	mesalazine	0.7899
Chlorpromazine_lowConc	lobeline	0.7906
Chlorpromazine_lowConc	napelline	0.7908
Chlorpromazine_lowConc	pronetalol	0.791
Chlorpromazine_lowConc	citiolone	0.7911
Chlorpromazine_lowConc	mebendazole	0.7913
Chlorpromazine_lowConc	digoxin	0.7915
Chlorpromazine_lowConc	nicotinic_acid	0.7918
Chlorpromazine_lowConc	zimeldine	0.793
Chlorpromazine_lowConc	pyrazinamide	0.793
Chlorpromazine_lowConc	N-acetyl-L-aspartic_acid	0.7932
Chlorpromazine_lowConc	norfloxacin	0.7935
Chlorpromazine_lowConc	tracazolate	0.7939
Chlorpromazine_lowConc	thiocolchicoside	0.7939
Chlorpromazine_lowConc	desoxycortone	0.794
Chlorpromazine_lowConc	fisetin	0.7944
Chlorpromazine_lowConc	trichlormethiazide	0.7947
Chlorpromazine_lowConc	tiabendazole	0.7949
Chlorpromazine_lowConc	Prestwick-1085	0.795
Chlorpromazine_lowConc	terbutaline	0.7952
Chlorpromazine_lowConc	3-acetylcoumarin	0.7954
Chlorpromazine_lowConc	colecalciferol	0.7955
Chlorpromazine_lowConc	cefixime	0.7957
Chlorpromazine_lowConc	lisinopril	0.7958
Chlorpromazine_lowConc	vinpocetine	0.7965
Chlorpromazine_lowConc	biotin	0.7966
Chlorpromazine_lowConc	nortriptyline	0.7967
Chlorpromazine_lowConc	eucatropine	0.7968
Chlorpromazine_lowConc	testosterone	0.7968
Chlorpromazine_lowConc	methylergometrine	0.7974
Chlorpromazine_lowConc	phenoxybenzamine	0.7975
Chlorpromazine_lowConc	phenformin	0.7976
Chlorpromazine_lowConc	naftidrofuryl	0.7977
Chlorpromazine_lowConc	epivincamine	0.798
Chlorpromazine_lowConc	HC_toxin	0.798
Chlorpromazine_lowConc	tomatidine	0.799
Chlorpromazine_lowConc	norethisterone	0.7992
Chlorpromazine_lowConc	ellipticine	0.7993
Chlorpromazine_lowConc	bephenium_hydroxynaphthoate	0.7993
Chlorpromazine_lowConc	kawain	0.7995
Chlorpromazine_lowConc	lomefloxacin	0.7998
Chlorpromazine_lowConc	alpha-estradiol	0.7998
Chlorpromazine_lowConc	sulfanilamide	0.8
