# Supplementary material for: Comparing structural and transcriptional drug networks reveals signatures of drug activity and toxicity in transcriptional responses
Source: NPJ Syst Biol Appl. 2017 Aug 25;3:23. doi: 10.1038/s41540-017-0022-3 (PMC5572457; doi:10.1038/s41540-017-0022-3)
Supplement: Supplementary file 13 — Supplementary Table 11 [file 41540_2017_22_MOESM13_ESM.xlsx]

## Sheet: PhysicoChemicalDescriptors_cMAP
Drug	V	S	R	G	W1	W2	W3	W4	W5	W6	W7	W8	D1	D2	D3	D4	D5	D6	D7	D8	WO1	WO2	WO3	WO4	WO5	WO6	WN1	WN2	WN3	WN4	WN5	WN6	IW1	IW2	IW3	IW4	CW1	CW2	CW3	CW4	CW5	CW6	CW7	CW8	ID1	ID2	ID3	ID4	CD1
(-)-isoprenaline	516.875	387.129	1.33515	1.38571	926.375	621.25	363.5	152.375	77.25	36.625	11.625	2.25	123.25	42.125	17.5	8.25	4.75	2.625	1.5	1.125	361.875	131.875	58.125	21.375	5.875	1.75	354.125	153	78.875	36.5	8.375	0	0.118028	0.273585	0.487409	0.700129	2.39294	1.60476	0.938964	0.393603	0.199546	0.0946068	0.0300288	0.00581202	0.0575264	0.102476	0.212337	0.340044	0.31837
1,4-chrysenequinone	568.75	377.988	1.50468	1.21498	986.375	631.25	335.25	135.25	74.375	37.5	14.75	0.875	240.75	137.75	70.375	45.875	31.75	18	11.375	6.75	0	0	0	0	0	0	405.375	165.75	88.5	43.25	14.375	0	0.12129	0.386529	0.870622	1.21499	2.60954	1.67003	0.886934	0.357816	0.196766	0.0992096	0.0390224	0.00231489	0.0535866	0.0456848	0.042797	0.0421173	0.636925
1,5-isoquinolinediol	365.375	271.378	1.34637	1.15053	773.75	531.625	278.625	108.375	55.125	25.75	9.25	0.5	104.75	60.25	24.375	10.75	6.625	3.125	0.625	0	62.5	19.625	6.25	0.375	0	0	290.375	113.375	59.375	27.625	10	0.25	0.113604	0.328378	0.850605	1.85974	2.85119	1.95898	1.0267	0.399351	0.20313	0.0948861	0.0340853	0.00184245	0.0395147	0.0318023	0.0309853	0.135802	0.385993
15-delta_prostaglandin_J2	840.375	571.656	1.47007	1.52934	1303.12	791.875	424.125	213.75	123.125	65.125	31	5	275.875	126.875	47.875	22	13	5.75	3.25	1.5	0	0	0	0	0	0	482.75	245.125	139.125	72.375	28.25	4.125	0.0857423	0.265349	0.506835	0.776267	2.27956	1.38523	0.741923	0.373914	0.215383	0.113923	0.0542284	0.00874652	0.0324972	0.06743	0.130901	0.23207	0.482589
2-deoxy-D-glucose	356.5	284.689	1.25224	1.26698	1005.12	912.125	598.25	309.375	176.5	90.625	31.125	6.125	5.25	1.75	0	0	0	0	0	0	349	154.5	72.75	27.5	5.25	0.5	697.625	364.375	199.125	92.75	19.375	0	0.0483875	0.0744694	0.17795	0.5741	3.53061	3.20393	2.10142	1.08671	0.619975	0.31833	0.10933	0.0215147	0.195411	0	0	0	0.0184412
HC_toxin	942.625	631.855	1.49184	1.58438	1537.75	1132.88	738.875	367.125	209.125	110	44.125	8.375	147.625	58.25	23.125	10.375	6.625	3.375	1.375	1.125	90.5	25.25	9.375	3.125	0.75	0	841.875	428.625	234.5	114.25	39.25	5.125	0.0245736	0.0784202	0.250794	0.601815	2.43371	1.79294	1.16938	0.581028	0.33097	0.174091	0.0698341	0.0132546	0.0154761	0.0462123	0.0798232	0.311584	0.233638
S-propranolol	668.125	475.208	1.40596	1.45795	1012.38	487.875	228.5	96.75	51.875	26.25	11.25	1.375	284.625	132.75	46.375	21.875	14.125	10.75	8.25	5.25	199	71.5	34.375	13.5	2.75	0.5	259.625	104	55.125	28.75	10.75	0.375	0.048443	0.269759	0.595484	0.841463	2.13038	1.02666	0.480842	0.203595	0.109163	0.0552389	0.0236738	0.00289347	0.0507899	0.159483	0.282963	0.320659	0.598948
acepromazine	776.125	525.045	1.47821	1.45759	1156	595.25	279.125	85.875	47.25	25.75	12.375	2.5	315.125	146.375	70.25	44.375	31	20.875	15.875	11.875	107.375	20.625	8.125	3.5	0.875	0	340.5	108.125	44.375	24.5	9	1.375	0.0481745	0.221571	0.877306	1.11478	2.20172	1.13371	0.531621	0.163557	0.0899923	0.0490434	0.0235694	0.0047615	0.0301817	0.070871	0.112245	0.146185	0.600187
acetylsalicylic_acid	413.75	307.1	1.34728	1.22308	863.125	621.5	397.625	190.875	106.375	57.875	27.75	4.75	86.5	33.125	6.875	2.625	1	0.125	0	0	0	0	0	0	0	0	450.25	225.25	118.25	62.625	24.875	3.875	0.156126	0.343752	0.764359	1.19546	2.81057	2.02377	1.29477	0.62154	0.346386	0.188457	0.0903615	0.0154673	0.100102	0.233686	0.380609	0	0.281667
albendazole	609.125	434.343	1.4024	1.39739	1091	698.625	398.25	133.875	61.75	31.75	13.5	2.75	192	89.5	47.75	31.125	19.5	13.875	9.375	6	76.875	20.25	7.875	1.875	0	0	475.625	168.875	69.75	34.75	11.125	0.375	0.109316	0.300146	0.769419	1.00864	2.51184	1.60846	0.916901	0.308224	0.142169	0.0730988	0.0310814	0.0063314	0.0689344	0.0278315	0.0467782	0.0638995	0.442047
alclometasone	797.625	510.217	1.56331	1.35865	1389.62	1027.88	634.625	316.625	175.25	92	35.375	3.125	179.5	73	37.625	16.375	7.875	3.375	1.5	0.875	324.625	129.375	55.75	16.875	0.875	0	747.875	382.75	208.875	101	28.375	0.625	0.0826669	0.194226	0.345701	0.414029	2.7236	2.01458	1.24383	0.620569	0.343481	0.180315	0.0693333	0.00612485	0.073812	0.141612	0.213313	0.325598	0.351811
alexidine	1372.5	952.407	1.44109	2.0137	2039.12	1042.62	487.5	155.875	67.625	25.875	8.125	1.25	515.25	211.875	109.75	61.125	34.25	17.875	8	2.5	602.5	176.375	73.375	29.75	9.625	1.375	414.125	63.875	24.875	6.375	0	0	0.0053139	0.0191631	0.0690893	0.151689	2.14102	1.09473	0.511861	0.163664	0.0710043	0.027168	0.00853102	0.00131246	0.00318182	0.0134201	0.0398808	0.0945272	0.540998
alimemazine	724.375	465.641	1.55565	1.30433	998.5	417.75	148	16.5	4.125	1.125	0.125	0	337.875	154.5	66.125	35.375	23.875	15.25	12.75	9.125	83.75	14.5	5	2	0.375	0	186.25	25.875	0	0	0	0	0.0288497	0.159591	0.758165	0.981692	2.14435	0.89715	0.317841	0.035435	0.00885875	0.00241602	0.000268447	0	0.00728544	0.037821	0.0939328	0.145346	0.725612
alpha-ergocryptine	1194.62	761.848	1.56806	1.65518	1651	910.125	515.125	221.75	120.625	63	29.5	7.75	351.75	146.5	66.625	39.125	25.875	17.125	12.625	7.75	168.25	46.375	16.25	4.375	0.375	0	573.5	261.25	139.5	71.875	29.75	4.625	0.0344307	0.140181	0.335139	0.387022	2.1671	1.19463	0.676152	0.291069	0.158332	0.0826937	0.0387216	0.0101726	0.0328561	0.1226	0.17157	0.221132	0.461706
alvespimycin	1316.75	829.883	1.58667	1.70725	1879.38	1264.62	779.125	359.5	193.875	98.5	41.75	7.75	216.75	67.875	39	24.625	17.5	10.625	7.375	3.75	337.875	100.875	41.75	16.75	3	0	841.25	391.75	205.75	101.125	37	3.875	0.0527154	0.126021	0.279506	0.404045	2.26463	1.52386	0.938837	0.433193	0.233617	0.118691	0.0503083	0.00933866	0.0373452	0.0862863	0.134981	0.168547	0.261181
amiloride	443.25	336.412	1.31758	1.30898	1029.75	776.5	485.75	202.75	106.25	54.125	25.875	9.5	111.75	56.125	43.875	32.75	22.75	15.5	9.875	6.5	415	139.5	66.375	28.375	10.625	3	438.125	185.375	91	46.375	18.375	2.625	0.0685882	0.150752	0.31661	0.353945	3.06098	2.30818	1.44391	0.602683	0.315833	0.160889	0.0769145	0.0282392	0.0657745	0.0885302	0.152488	0.250463	0.332182
amoxapine	673.375	450.496	1.49474	1.33522	1089	568.5	261.5	90.125	38.375	11.625	2.25	0	291.5	139.75	61.625	37.375	22.625	15.5	11.5	8	176.125	42	18	7.375	2.375	0.25	247.375	79.75	35.25	10.125	2.875	0.25	0.0548054	0.261896	0.624321	1.09319	2.41734	1.26194	0.580472	0.200057	0.085184	0.0258049	0.0049945	0	0.0571528	0.120157	0.150209	0.218615	0.647065
amphotericin_B	1862.88	1156.23	1.61116	1.98453	2746.88	2073.25	1347.62	745.375	451.625	268.875	133	49.875	303.75	146.25	73.25	17.75	6.375	1.5	0.625	0.375	845	382	193.25	83.625	29.5	10.375	1497.25	808.125	461	245.75	91.25	9.125	0.0551397	0.122468	0.229183	0.311225	2.37571	1.79311	1.16553	0.644658	0.3906	0.232544	0.115029	0.0431358	0.0463966	0.0871764	0.117892	0.132607	0.262707
anisomycin	623.125	450.43	1.3834	1.44258	1091.75	736.125	418.5	184.375	95.125	46.25	17.875	3.375	108.625	50.875	17.625	10.5	6	3.125	1.5	0.75	248.875	96.375	44.75	18.875	6.125	2.875	492.5	203.75	96.125	40.25	12.125	0	0.111106	0.296844	0.803024	1.43592	2.42379	1.63427	0.929112	0.409331	0.211187	0.10268	0.0396843	0.00749284	0.0742828	0.217132	0.31939	0.428517	0.241158
antimycin_A	1195.75	775.111	1.54268	1.69699	1685.25	1033.38	631.75	286.125	147	77.5	36.75	11	281.5	104	42.625	19.5	11.25	5.75	1.75	0	52.875	13.375	3.875	0.625	0	0	710.5	332.75	168.125	83.25	29.125	2.625	0.0730103	0.176177	0.374306	0.493637	2.17421	1.3332	0.815045	0.369141	0.18965	0.0999857	0.0474126	0.0141915	0.0122042	0.0379395	0.17195	0.235985	0.363174
apigenin	559.625	389.191	1.43792	1.29009	1117.12	835.125	474.375	183	93.375	42.625	18.875	1.75	108.625	70.875	39.125	24.25	14.25	7.75	4.875	1.125	60.625	21.75	6.375	0.25	0	0	485.875	203.125	102.25	43.25	14.875	0.625	0.0403394	0.127631	0.480912	1.1113	2.87038	2.1458	1.21888	0.470207	0.239921	0.109522	0.0484981	0.00449651	0.0673404	0.077627	0.101527	0.139351	0.279105
azacitidine	456.875	346.706	1.31776	1.32868	1184.38	1050.12	701.5	375.125	213.625	118	45	11.875	29.375	17.25	11.75	8.625	6.375	4.625	2.625	1.5	435.125	183.375	85.125	29.375	3.875	0.125	792.375	423.125	238.875	116.5	30.5	1.375	0.0564248	0.0950296	0.237093	0.609185	3.41608	3.02886	2.02333	1.08197	0.616156	0.340346	0.129793	0.0342509	0.146738	0.273464	0.347694	0.407531	0.0847259
azacyclonol	645.125	436.479	1.47802	1.32915	966.875	484.5	238.875	92.375	43.625	20.375	6.75	0.5	241.75	118.75	27.875	12	6.75	4	2.5	0.875	241.125	77.25	31.375	10.625	2.125	0.125	216.625	82.75	41	19.125	7.375	0.75	0.0569872	0.250922	0.507211	0.830218	2.21517	1.11002	0.547278	0.211637	0.0999476	0.0466804	0.0154647	0.00114553	0.0463773	0.116648	0.232496	0.324491	0.553864
azathioprine	531.5	370.272	1.43543	1.26052	1145.75	877.25	567.125	236.375	106.875	46.625	15.875	2	102.375	54.375	38.875	28.125	19.125	14.25	10	7.125	0	0	0	0	0	0	638.75	283.5	127	51.75	15.75	1.625	0.075525	0.1512	0.349134	0.257581	3.09435	2.36921	1.53165	0.638383	0.288639	0.125921	0.0428739	0.00540144	0.0747617	0.0958692	0.108914	0.10655	0.276486
beclometasone	1053.88	678.332	1.55363	1.57633	1487.25	970	586.5	296.875	167.375	93.125	42.75	10.125	242.125	82.625	28.75	12.625	7	3.625	1.5	0.375	116.875	39.75	17.125	5.75	0.125	0	694.625	347.375	192.75	100.25	38.5	3.625	0.0378842	0.101635	0.207533	0.300338	2.19251	1.42998	0.864621	0.437654	0.246745	0.137285	0.0630222	0.0149263	0.0235256	0.132849	0.22379	0.295667	0.356942
benfluorex	790.875	557.518	1.41856	1.56515	1383.62	903	529.875	226.125	78.5	23.625	8.75	0.375	211.75	100	35.25	17.375	9	4.875	3.375	1.375	152.125	41.75	19	9.875	4.375	0.75	590.875	234.875	69.625	19.5	6.625	0	0.0573959	0.158504	0.373788	1.15692	2.48176	1.61968	0.950417	0.405592	0.140803	0.0423753	0.0156945	0.000672623	0.0537755	0.0906783	0.15937	0.351122	0.379808
benzamil	668.875	481.23	1.38993	1.48408	1320.38	835	508.5	217.875	105.25	53.25	22.375	7.625	228.625	114.5	52.375	33.25	25.375	18.25	11.125	7.875	398.125	143.875	60.75	24.25	7.625	0.5	474.5	192.5	95.625	46.375	18.875	4.25	0.107284	0.289428	0.62691	0.980311	2.74375	1.73514	1.05667	0.452746	0.21871	0.110654	0.0464954	0.0158448	0.0599055	0.0426808	0.108345	0.163506	0.475084
benzethonium_chloride	1079.12	700.817	1.53981	1.61663	1453.88	613	201.25	63	29.25	11.375	1.375	0	414.875	170.375	58.875	27.875	18.5	11.125	7.125	4.625	0	0	0	0	0	0	302.625	87.5	37.375	13.625	2.375	0	0.0118326	0.0470098	0.143002	0.465843	2.07454	0.874693	0.287165	0.089895	0.041737	0.016231	0.00196199	0	0.00608806	0.0145156	0.0219171	0.0179106	0.591987
bepridil	953.625	633.125	1.50622	1.57084	1194.25	426.125	149.875	37	14	4.75	1.375	0	427.375	195.5	57.5	28.75	18.625	12.625	9	5.875	104.125	19.75	8.25	3.5	1	0	189.25	37.75	12.75	4.625	1.375	0	0.00668715	0.106179	0.262988	0.342113	1.88628	0.67305	0.236722	0.0584402	0.0221125	0.00750246	0.00217177	0	0.0254943	0.091469	0.15726	0.196506	0.675024
beta-escin	2070.12	1263.6	1.63827	2.0403	3034.5	2382.38	1661.25	921.25	559.75	322.375	159.375	50.25	240.875	70.375	25	9.875	5.25	2.5	1	0.5	886.5	383.25	182.375	66.125	8.5	1.25	1851.25	1025.5	593.625	306.125	97	6.5	0.0734851	0.144259	0.291103	0.398522	2.40146	1.88538	1.31469	0.729065	0.442979	0.255123	0.126127	0.0397672	0.0492096	0.100354	0.145748	0.193038	0.190625
betazole	298.5	231.126	1.2915	1.10689	711.125	531.875	316.875	146.125	73.75	31.5	7.375	0	95.25	51.375	26.125	17.125	11.875	8.75	4.75	1.75	283.375	120.75	62.5	30	10.25	0.75	146.125	58	30.375	13.625	4.25	0	0.240499	0.54876	1.08877	1.54139	3.07678	2.30123	1.371	0.632231	0.31909	0.136289	0.031909	0	0.130532	0.183184	0.202307	0.268481	0.412113
bisacodyl	838.25	580.451	1.44414	1.56873	1370.25	866	460	189.625	90.25	49	21.75	4.75	229.125	108.875	39.25	23.375	15.875	10.875	7.875	5.875	0	0	0	0	0	0	563	234.875	103.125	53.5	19.125	2.375	0.022284	0.0634441	0.324025	0.474113	2.36067	1.49194	0.792488	0.326686	0.155483	0.0844172	0.0374709	0.0081833	0.0335327	0.0531405	0.060186	0.0622506	0.394736
blebbistatin	651.125	448.704	1.45112	1.37262	1100.88	612.375	349	161.5	88.125	45.25	19.25	3.125	254.5	122	51.75	30.75	19.875	11.875	7.875	5.875	126.625	47	19.5	4.625	0	0	409	200	109.625	54.375	20.375	2	0.0995567	0.323894	0.729656	1.10543	2.45345	1.36476	0.777795	0.359925	0.196399	0.100846	0.0429013	0.0069645	0.0460544	0.0827088	0.142099	0.207279	0.567189
bromocriptine	1242.75	785.434	1.58225	1.66554	1733.38	938.75	520.75	209.625	109.5	57.875	26.25	7.5	401.375	186.25	75.5	48.25	34.625	23.625	16.875	10.75	181.5	47.875	16.375	4.875	0.25	0	591.25	247.25	128.375	65.125	26.875	3.625	0.0257731	0.119086	0.310741	0.370428	2.2069	1.1952	0.663009	0.266891	0.139413	0.0736854	0.033421	0.00954886	0.0401714	0.117756	0.174018	0.209453	0.511023
bufexamac	568.625	409.182	1.38966	1.36874	1024.12	663.375	359.75	167.75	90.625	44.375	15.25	2.625	179.875	78.875	29.375	12.25	5.375	3	1.5	1.125	161.25	64.125	25.75	5.5	0	0	408.75	191.375	100.625	46.375	11.125	1.25	0.235396	0.642484	1.28667	1.72991	2.50286	1.62122	0.879193	0.409964	0.221479	0.108448	0.0372695	0.00641524	0.0724091	0.120019	0.232152	0.357985	0.439597
butein	588	413.919	1.42057	1.3467	1190.5	886.625	449.125	182.75	93.5	41.75	15.5	1.375	135.125	89.125	51.5	29.625	14.875	6	1.25	0.25	166.125	54.375	17	2.625	0.125	0	468.625	192.125	98.625	44.375	11	0	0.0607043	0.161466	0.330644	0.548035	2.87617	2.14202	1.08505	0.441511	0.225889	0.100865	0.0374469	0.0033219	0.0409909	0.041673	0.0504532	0.307514	0.326453
butoconazole	871.125	576.543	1.51094	1.49431	1306.12	660.5	237.5	61.375	25.25	11.25	3.375	0	485.5	243	117.625	71.375	35.875	24.375	17.25	11.125	0	0	0	0	0	0	325.125	87.5	31.375	14.75	3.875	0	0.037721	0.216524	1.00832	1.37234	2.26544	1.14562	0.411938	0.106453	0.0437955	0.0195128	0.00585385	0	0.0111213	0.0130696	0.0251286	0.0449889	0.842088
calmidazolium	1320.12	854.06	1.54571	1.77783	1771	773.5	165.875	17.125	3	0.875	0	0	781.875	391.875	200.75	118.5	54.625	35.875	22.625	12.75	0	0	0	0	0	0	321.875	40.5	10.875	3.125	1.375	0.75	0.00659695	0.0186011	0.153268	0	2.07363	0.905674	0.194219	0.0200513	0.00351263	0.00102452	0	0	0.00698942	0.00787686	0.0132389	0.0214267	0.91548
cefalotin	781.375	554.648	1.40878	1.57196	1491.62	1084.88	685.375	293.875	162.25	94.25	47.625	16.375	145.75	61.875	22	10.75	5	2.5	0.875	0.25	50.75	14	5.875	1.625	0.25	0	746.25	325.875	171.375	90.625	39.125	4	0.107785	0.244173	0.736572	1.1164	2.68932	1.95597	1.23569	0.529841	0.292528	0.169928	0.0858653	0.0295232	0.0741265	0.171335	0.301011	0.529647	0.262779
celastrol	955	584.823	1.63297	1.39254	1449.5	925.625	472	221.5	130.25	72.25	33.125	7.25	276.5	115.375	52.125	26.25	16	10.625	5.875	3.875	69	15.75	4.375	0.375	0	0	540.5	252	143.875	75.375	30.125	3.375	0.0861819	0.27835	0.580993	0.851695	2.47853	1.58274	0.807082	0.378747	0.222717	0.123542	0.0566411	0.0123969	0.0325336	0.0939833	0.189397	0.242517	0.472793
cephaeline	1063.75	698.169	1.52363	1.6307	1465.88	785.25	368.375	121.5	55.125	22.875	8.625	4.375	282.5	131.5	70	41.75	25	15.25	10.125	6.375	364.5	97.25	44.125	22.25	12.75	7.375	468.25	114.875	39.625	9.75	1.125	0	0.0331009	0.14135	0.378134	0.40008	2.0996	1.12473	0.527631	0.174027	0.0789566	0.0327643	0.0123538	0.0062664	0.0176968	0.0142497	0.00913223	0.028042	0.40463
chlorcyclizine	730.875	495.452	1.47517	1.41884	982.375	392.875	117.375	28	11.25	4	1.125	0.375	363.375	172.25	65.5	33.625	16.5	11.375	7.25	5.375	92.5	17.625	7.375	2.625	0.5	0	135.375	26.875	9.875	4.625	2.25	0.875	0.0100786	0.154045	0.539177	0.701918	1.98278	0.792962	0.236905	0.056514	0.0227065	0.00807343	0.00227065	0.000756884	0.0324927	0.10066	0.159923	0.23956	0.733421
chlorhexidine	1134.12	781.097	1.45197	1.80996	1882	1106.88	502.5	154.625	66.375	25.25	8.125	1.25	453	259.25	154.125	92.375	52.25	29	15.75	6.875	658.375	183.75	73.125	29.875	9.75	1.875	453.25	54.625	21.375	4.75	0	0	0.0279118	0.106001	0.215982	0.218084	2.40943	1.41708	0.643326	0.197959	0.0849767	0.0323263	0.010402	0.00160031	0.0271748	0.0240618	0.0257756	0.0497025	0.579954
chloropyramine	724.5	485.676	1.49173	1.38917	1004.12	418.5	140	43.375	17.75	8	2.25	0.375	366.875	167.375	72.75	36.125	19	11.875	8.75	5.75	98.625	18.375	7.875	3	0.625	0	171.875	39.875	18.375	8.5	3.25	0.625	0.017521	0.12191	0.349474	0.949117	2.06748	0.861685	0.288258	0.0893084	0.036547	0.0164719	0.00463271	0.000772119	0.0213812	0.0486211	0.0412677	0.0623687	0.75539
cicloheximide	642.375	444.686	1.44456	1.37267	1195.75	855.75	518	272.125	155.125	83.125	31.5	4.875	163.125	64.375	28.625	13.5	5.5	2	0.75	0.25	144.875	51.375	18.875	4.25	0.125	0	612.125	313	176.875	90.25	29.5	0.5	0.184189	0.417977	0.753805	1.03027	2.68898	1.92439	1.16487	0.611949	0.348842	0.18693	0.0708366	0.0109628	0.0665912	0.0868731	0.16444	0.40154	0.366832
ciclopirox	514.125	365.564	1.40639	1.27835	856.375	475.875	276.5	141.375	83.875	49.25	24.875	9.375	188	76	27.75	11.5	6	3.375	1.25	0	0	0	0	0	0	0	310.125	162.375	94.875	54	25.25	6.5	0.205042	0.649826	1.18619	1.51424	2.34261	1.30175	0.756365	0.386731	0.22944	0.134723	0.0680455	0.0256453	0.053531	0.101416	0.136126	0.189347	0.514273
ciclosporin	2413.88	1263.14	1.91101	1.74878	2440.12	1435.5	870.75	424.625	250.25	142	68.75	18.5	484	141	57.125	21.5	11.625	6.625	4.125	2	130.75	28.375	9.125	3.25	0.5	0	1019.62	516.75	294.5	163.5	70	10.5	0.012729	0.0349339	0.066412	0.0794295	1.93179	1.13645	0.689353	0.336166	0.198117	0.112418	0.0544278	0.014646	0.00553872	0.0160541	0.0388016	0.0585898	0.383172
cinchocaine	875.875	601.691	1.45569	1.5845	1247	623.375	355.375	137.125	62.125	27.125	9	1.125	318.75	127.375	45	28.625	19.75	14.875	10.75	6.625	134	27.625	10.875	3.875	1	0	395	153.125	71.25	30.375	11.5	1.5	0.0254915	0.0807578	0.219906	0.642836	2.07249	1.03604	0.590627	0.2279	0.103251	0.0450813	0.0149579	0.00186973	0.0126747	0.0738105	0.133251	0.171673	0.529757
cinchonidine	684.375	453.027	1.51067	1.32485	1054.38	570.625	285.625	112.375	54.625	24.25	7.375	0.25	264.5	122.375	43.75	22.625	12.875	8.125	6	4	179.25	53.75	21.5	7.375	1	0	339.375	137.75	64.875	30.125	10.375	0	0.0718002	0.279763	0.609641	0.987957	2.3274	1.25958	0.630481	0.248054	0.120578	0.0535288	0.0162794	0.000551843	0.0255438	0.0628903	0.170937	0.276916	0.58385
clemizole	765.75	513.966	1.48988	1.43083	1059.5	463.125	161.75	54.5	30.125	15.875	7.25	2.5	382.5	196.875	78.625	44.125	24.125	16.125	12	7.375	102.875	20.375	9.25	4.25	1.25	0.375	228.125	65.125	32.25	16.5	7.375	0.875	0.046293	0.355647	0.923667	1.25757	2.06142	0.901081	0.314709	0.106038	0.0586128	0.0308873	0.014106	0.00486413	0.0289661	0.0883667	0.0982253	0.139337	0.744213
clenbuterol	625.625	442.491	1.41387	1.39899	1017.75	544.625	294.25	114.125	58	27.375	10.75	2.125	248.875	80.625	46	29.625	18.5	12.875	7.25	4.25	301.625	110	50.125	22.375	5.75	1.5	269.5	104.125	54.5	26.375	9.125	0.375	0.0673193	0.233663	0.61656	1.06697	2.30005	1.23082	0.664986	0.257915	0.131076	0.0618657	0.0242943	0.00480236	0.0337549	0.128948	0.203048	0.237031	0.562441
clioquinol	473.625	329.37	1.43797	1.18677	838.75	453.875	183.625	55.75	26.75	12.625	5.25	1.25	285.125	147	63	40.75	24.75	12.625	7.375	3.5	100.875	21.125	5.625	0.75	0	0	225.75	68.75	33.625	14.25	4	0	0.090835	0.469248	1.29352	1.7214	2.54653	1.37801	0.557503	0.169262	0.0812156	0.0383307	0.0159395	0.00379512	0.0514496	0.0813329	0.0723383	0.103903	0.865667
clobetasol	802.625	514.426	1.56023	1.36693	1290.75	873.875	543.25	266.125	146.125	75.375	28.125	3.125	194	64.875	23.5	8.5	4.125	2	1.125	0.375	198.25	74.375	32.5	10	0.375	0	634.625	321.5	173.625	81.5	24.375	0.5	0.0753477	0.189178	0.369674	0.476406	2.50911	1.69874	1.05603	0.517324	0.284054	0.146522	0.0546726	0.00607473	0.037001	0.100567	0.283139	0.385803	0.377119
clofazimine	1039.88	678.682	1.5322	1.59879	1501.12	664.75	250.5	60.625	28.875	13.125	5.25	1.625	543	278.875	148.625	98.625	62	44.375	33.75	22.625	191.375	26.5	11.375	5.625	2.375	0.875	331.25	76.625	27.375	14.125	6.25	1.625	0.0192716	0.106499	0.405364	0.603816	2.21182	0.979471	0.369098	0.0893275	0.0425457	0.0193389	0.00773558	0.00239435	0.00946672	0.0217115	0.0410242	0.056738	0.80008
clofilium_tosylate	943	620.87	1.51884	1.54263	1131.38	375.125	24.625	0	0	0	0	0	478.5	189.375	77.625	36	15.25	9	5.5	3.25	0	0	0	0	0	0	0	0	0	0	0	0	0.0107903	0.12265	0	0	1.82224	0.604193	0.0396621	0	0	0	0	0	0.0207807	0.104346	0.21826	0.3387	0.770693
clomifene	987.25	645.14	1.53029	1.56073	1352.88	567	175	32.125	12	3.875	0.375	0	496.25	244	96.75	55.375	36.75	26.125	17.5	12	104.625	13.5	6	2.75	0.625	0	248.125	32.625	11.5	2.75	0	0	0.0066841	0.125768	0.571969	1.1197	2.09703	0.878879	0.271259	0.0497954	0.0186006	0.00600645	0.000581269	0	0.028838	0.0842203	0.129755	0.18161	0.769213
clonidine	496.25	355.929	1.39424	1.27239	809.125	347.875	135.5	45.75	19.625	7.75	2.625	0	257.5	102.375	37.625	20.375	9.25	5.625	3.875	2	159.25	54.25	25.5	9.625	4	0.875	0	0	0	0	0	0	0.0437598	0.2593	0.59578	0.875483	2.27327	0.977371	0.380693	0.128537	0.0551373	0.021774	0.00737506	0	0.0288058	0.0757599	0.0848501	0.136349	0.723458
cloperastine	814.125	555.808	1.46476	1.51346	1099.5	433.75	151.125	43.75	18.625	7.375	0.875	0	392.125	187.875	65.5	33	16	10.25	7.5	5	88.875	15.75	7.125	3.5	1.125	0.25	181.875	48	19.125	7.5	2.25	0	0.0153767	0.14261	0.423799	0.522621	1.9782	0.780395	0.271901	0.0787142	0.0335098	0.013269	0.00157428	0	0.0262942	0.114355	0.180648	0.258441	0.705504
clorgiline	657.25	468.717	1.40223	1.45181	1070.5	437.125	151	47.75	21.125	8.875	4.875	2	400.625	174	93.625	50.5	22.625	12.625	6.875	3.75	0	0	0	0	0	0	209.125	65.875	29.5	14.625	6.75	2.5	0.0305033	0.288912	0.846018	1.3537	2.28389	0.932598	0.322156	0.101874	0.0450698	0.0189346	0.0104007	0.00426696	0.0264931	0.0653801	0.150264	0.23931	0.854726
clotrimazole	765.25	494.278	1.54822	1.35029	1085.88	504.375	175.75	56.25	27	13.25	4.375	0	389.375	207.5	73.5	41.875	24.75	13.25	8.5	6	0	0	0	0	0	0	242.875	71.5	34.625	15.5	3.75	0	0.0570666	0.380343	1.04291	1.42326	2.19689	1.02043	0.355569	0.113802	0.0546251	0.0268068	0.00885129	0	0.0194083	0.035435	0.0462058	0.0811479	0.787765
clozapine	727.125	489.718	1.48478	1.40147	1082.25	482.875	183.25	44.375	14.75	5	0.5	0	360.125	172.75	83.375	51.875	33.125	22.5	17.875	13.125	159	29.875	11.75	4.5	1.125	0	182.875	38.875	10	3.875	0.5	0	0.0145712	0.0880784	0.321938	1.1592	2.20995	0.986027	0.374195	0.0906134	0.0301194	0.01021	0.001021	0	0.0197591	0.0589809	0.100621	0.120035	0.735372
co-dergocrine_mesilate	1088	684.908	1.58853	1.54915	1614.25	960.375	532	234.375	125.75	69	30.625	6.25	310.125	143	65.625	36.25	25.375	17.625	12.125	7.125	254.75	65.625	24.75	7.75	2.25	0.25	627.5	279	149.875	77.25	30.75	3.625	0.060965	0.210684	0.47314	0.594039	2.35689	1.4022	0.776746	0.342199	0.183601	0.100743	0.044714	0.00912531	0.0444877	0.125616	0.166707	0.230401	0.452798
colchicine	863.875	584.824	1.47715	1.53943	1342.62	838.375	472.5	184.625	89.375	45.75	20.625	4.25	155.125	74.625	47.5	32.375	20.625	13.125	6.625	3.375	80.375	13.125	5.375	1.75	0.625	0	572.25	230.75	106.125	49.5	17	2.125	0.0595168	0.167908	0.629131	0.898496	2.29578	1.43355	0.807935	0.315693	0.152824	0.0782287	0.035267	0.00726714	0.0234221	0.0421381	0.0658907	0.0736482	0.265251
colforsin	827.125	525.517	1.57393	1.36956	1251.25	846.25	545.75	269	149.625	79.625	32.625	5.625	164.125	35.75	7.25	1.625	0.375	0.125	0	0	230.5	78.625	32.75	9.375	0.625	0	636.625	326.75	177.625	90.375	29.375	0.375	0.0349617	0.075925	0.146183	0.284011	2.38099	1.61032	1.0385	0.511877	0.28472	0.151517	0.0620817	0.0107037	0.0122972	0.0571395	0.332331	0	0.312312
corbadrine	416.25	313.855	1.32625	1.25607	918.875	737	466.125	214	109.125	53.125	13	0.75	42.125	14.375	5.125	2.375	0.625	0.375	0.125	0	486.5	200.5	97.75	45.125	13.75	2.625	359	150.75	76.625	33	7	0	0.0439776	0.0837127	0.204707	0.407514	2.92771	2.34822	1.48516	0.681844	0.347693	0.169266	0.0414204	0.00238964	0.0463435	0.224729	0.435643	0.50709	0.134218
corticosterone	744.75	484.283	1.53784	1.34559	1285.75	922.375	529.625	266	151.875	79.625	32.5	4.25	169.375	64.125	24.375	9.625	4.125	1.375	0.5	0	239.75	91.75	39	9.125	0.25	0	631.5	319.25	173.5	88.875	24.75	0.375	0.0871437	0.222852	0.405732	0.579217	2.65496	1.90462	1.09363	0.549266	0.313608	0.164418	0.0671095	0.00877586	0.0563675	0.121232	0.206748	0.388953	0.349744
cyproheptadine	690.5	445.235	1.55087	1.27936	975.375	387	86.5	12.625	4.875	1.625	0.375	0	355.125	177.5	78.875	45.875	30.25	19.375	15	11	94.5	15.5	5.75	2.625	0.5	0	0	0	0	0	0	0	0.0149814	0.208726	1.05796	1.35274	2.1907	0.869204	0.194279	0.0283558	0.0109493	0.00364976	0.000842251	0	0.0259106	0.0620386	0.0981337	0.104935	0.797612
cytochalasin_B	1030.75	643.058	1.60289	1.48763	1473.38	884.5	526.375	252.5	139.25	72.875	29.375	4.375	278	108	33.5	14	7.625	3.125	1.75	1.125	253.125	87.875	34.875	8.875	0.375	0	608.25	296.25	159.625	79.125	29.75	2.375	0.0226726	0.0817216	0.17773	0.434772	2.2912	1.37546	0.818549	0.392655	0.216543	0.113326	0.0456802	0.00680343	0.0309958	0.0984801	0.197053	0.363209	0.432309
danazol	751.875	476.873	1.57668	1.30237	1199.88	721.875	342	135.375	66.25	28.5	8.75	0	265.5	111.25	50.125	25.375	15.875	8.125	4.375	2.625	124.375	41.25	16.625	5.75	0	0	441	167.625	79.875	33.875	10.375	0.125	0.0352335	0.107553	0.213337	0.603678	2.51613	1.51377	0.717171	0.28388	0.138926	0.0597643	0.0183487	0	0.0121673	0.0690244	0.136526	0.199339	0.556752
demecolcine	823.75	551.282	1.49424	1.47754	1218	675.875	334.625	104.375	44.25	22.625	9	1.5	215.5	101.875	64.25	43.75	28.5	18.375	11.25	7.875	40.25	0.125	0	0	0	0	429	142.125	56.75	23.25	8.25	0.375	0.0648625	0.238789	1.11687	1.55342	2.2094	1.22601	0.606994	0.189331	0.0802675	0.0410407	0.0163256	0.00272093	0.0411212	0.0513064	0.0477252	0.0472557	0.390907
deptropine	781.875	489.975	1.59575	1.30436	1022.5	430	144	40.625	20	8.25	2.125	0	333.375	156.875	55.625	27.125	17	10.125	6.875	4.125	81.75	17.125	7.5	2.625	0.875	0	172.125	40.25	17.625	8.125	2	0	0.0206466	0.215505	0.553901	0.921944	2.08684	0.877596	0.293893	0.0829125	0.0408184	0.0168376	0.00433696	0	0.0325468	0.0966189	0.184225	0.228042	0.680392
dequalinium_chloride	1127.88	742.898	1.51821	1.68813	1675.88	826.875	233.125	44	15.375	5.125	0.25	0	468.5	258	126.625	62.875	31.625	19.625	12.5	4.75	336	71	24.75	8.625	1.625	0	0	0	0	0	0	0	0.00183868	0.00738935	0.0709024	1.89667	2.25586	1.11304	0.313805	0.0592275	0.020696	0.00689866	0.00033652	0	0.00451185	0.0119564	0.0177888	0.0904813	0.630639
dicycloverine	809.625	546.014	1.48279	1.48182	1008.12	417	200.625	79.5	39.75	21.625	9	1	301.625	108.125	21.875	6.375	2.875	0.875	0.5	0	60.125	13.25	5.375	2.625	1	0	239.25	96.25	45.125	22.25	7.875	0.75	0.0487728	0.266907	0.69109	0.935067	1.84633	0.763716	0.367435	0.145601	0.0728003	0.0396052	0.0164831	0.00183145	0.0197048	0.0681802	0.111869	0.202157	0.552412
dienestrol	648.75	444.025	1.46107	1.35615	1102.5	626	233.5	75.375	32.875	13.75	2.5	0	265.25	136.125	70.125	42.75	28	18.625	14.375	9.375	177.125	53.25	17.25	2.25	0	0	245.5	72.375	35	14.375	1.75	0	0.0169685	0.0777408	0.184307	0.470733	2.48297	1.40983	0.525871	0.169754	0.0740386	0.0309667	0.00563031	0	0.0101819	0.0143274	0.0192126	0.0361234	0.597376
digitoxigenin	795.625	495.97	1.60418	1.30542	1262.12	846.375	458	216.25	112	58.375	18.875	1.25	190.5	74.625	24.625	10.875	4.625	2	1	0.125	209.625	75.625	32.25	7.5	0	0	557.375	254.5	130.875	64.125	17.125	0.125	0.0626011	0.192129	0.409102	0.817962	2.54476	1.7065	0.923442	0.436014	0.22582	0.117699	0.0380567	0.00252031	0.0335463	0.0759507	0.166392	0.301947	0.384095
digoxigenin	796	498.606	1.59645	1.31521	1283	941.25	570.75	264.5	136.375	69.5	22.625	1	130.25	48	13.5	6	2.625	1.375	0.625	0.125	328.875	123.125	48.625	13.375	0	0	686.5	322.25	166	79.25	21.25	0.25	0.0200715	0.0292961	0.0921365	0.275841	2.57318	1.88776	1.14469	0.530479	0.273513	0.139389	0.0453765	0.00200559	0.0256299	0.0631312	0.218517	0.337639	0.261229
digoxin	1525.12	978.883	1.55803	1.88827	2323.88	1730	1136.25	519.625	268.5	135.875	45.125	3.625	166	47.75	13.5	5.75	2.75	1.25	0.375	0.25	576	208.25	82.875	23	0.5	0	1353.12	645.5	327.75	155.875	37.125	0	0.0264659	0.0517208	0.122055	0.134428	2.37401	1.76732	1.16076	0.530835	0.274292	0.138806	0.0460985	0.0037032	0.0360805	0.151673	0.278231	0.487555	0.169581
dihydroergocristine	1272	799.454	1.59109	1.671	1757.25	973.625	537.5	233.875	123.5	64.5	30.25	6.375	389.5	192.5	76.25	44.75	30	19.75	13.25	7.875	274.375	72.625	29.5	11.625	3	0.5	603.75	262.375	138.125	71	31	3.875	0.0221352	0.098703	0.255868	0.362131	2.19806	1.21786	0.672334	0.292543	0.15448	0.0806801	0.0378383	0.00797419	0.0221288	0.0919281	0.128798	0.177387	0.487208
dihydroergotamine	1206.38	781.849	1.54298	1.70403	1731.75	1000.62	562.375	248.875	134.5	71.5	32.125	8.375	355.875	177.625	73.25	43.25	29.25	20	13.5	8.25	277.625	76.25	30.875	11.5	2.5	0.25	626.75	279.125	147.375	79.125	34.375	4.125	0.0204773	0.0951662	0.243619	0.377265	2.21494	1.27982	0.719288	0.318316	0.172028	0.0914498	0.0410885	0.0107118	0.0290158	0.103765	0.13804	0.184322	0.455171
diltiazem	919.875	619.176	1.48564	1.57495	1327.25	765.625	439.625	177.625	85.125	40.875	18.875	4.25	232.25	86.25	32.125	17.625	10.75	6.75	4.875	3.625	118.75	20	9.125	3.375	0.875	0	512.625	212.75	98.5	47.875	21.375	4.375	0.0354067	0.0999321	0.257759	0.335856	2.14357	1.23652	0.710016	0.286873	0.137481	0.0660151	0.0304841	0.00686396	0.0324294	0.0923365	0.15935	0.239862	0.375095
diperodon	920.125	646.944	1.42226	1.68162	1416	760.25	446.25	189.5	88.5	36	12.5	1.625	324.375	163.5	50.875	27.75	19.5	12.375	7.25	3.25	90.5	26.5	10	2.75	0	0	497.25	219.625	99.125	39.875	15.375	2.125	0.0268755	0.0981798	0.23057	0.633767	2.18875	1.17514	0.689782	0.292916	0.136797	0.0556463	0.0193216	0.00251181	0.0278593	0.0772801	0.109351	0.139696	0.501396
diphenylpyraline	757.625	497.581	1.52262	1.37757	925	336.625	124.25	41.25	18.375	7.5	2	0	306.125	120	27.125	8.875	3.375	1.5	0.75	0.125	63.25	19.75	8.25	3.125	1.25	0	145	39.25	16.75	7.25	1.5	0	0.0137046	0.114779	0.244852	0.327145	1.85899	0.676523	0.249708	0.0829011	0.0369287	0.0150729	0.00401945	0	0.0143521	0.0423702	0.174411	0.299765	0.615227
dipivefrine	845.125	579.046	1.45951	1.55032	1197.25	710.75	430.75	208.375	119.625	64.625	35	11.875	203.875	47.625	14.5	4.125	2.75	1.75	1	0.5	225	85.5	41.875	17.25	5.125	1	486.625	228.125	122.75	61.75	22.125	1.875	0.0922144	0.257792	0.541977	0.754088	2.06762	1.22745	0.743896	0.359859	0.20659	0.111606	0.0604442	0.0205079	0.0313471	0.0677598	0.175471	0.224961	0.352088
disulfiram	673.25	462.622	1.45529	1.38975	1025.62	529.625	278.75	65.875	4.125	0	0	0	218.125	62.625	21.125	12	7.25	3.625	1.5	0.75	0	0	0	0	0	0	331.75	97.25	12.625	0	0	0	0.00176276	0.0034478	0.024436	0	2.21698	1.14483	0.602543	0.142395	0.00891656	0	0	0	0.00164508	0.0124764	0.00625568	0.0520753	0.471497
dosulepin	728	485.309	1.50008	1.38092	1033.75	439.375	149.875	27	6.625	2.125	0.125	0	348.625	164.625	69.25	38.25	22.5	14.625	9.25	4.75	93.625	20.625	8.25	2.875	0.75	0	188.375	22	1	0	0	0	0.0266292	0.182934	0.795866	0.991529	2.13009	0.905351	0.308824	0.0556347	0.0136511	0.00437865	0.000257568	0	0.0226862	0.069332	0.116088	0.149045	0.718357
doxepin	710.125	468.069	1.51714	1.34092	999	437.25	155.125	49.625	20.125	5.125	0.125	0	320.375	150.5	58	30.125	19.375	12.75	9	5.875	89.5	17.625	7.125	2.75	0.5	0	186.5	48.75	18.75	4	0	0	0.0197569	0.127493	0.358005	1.43249	2.1343	0.934158	0.331415	0.106021	0.0429958	0.0109492	0.000267055	0	0.0173725	0.0675849	0.131419	0.138381	0.684461
drofenine	831.5	566.92	1.4667	1.52649	1056.25	416.375	183.125	68	28.625	13.75	5.75	1	329.875	129	25.75	9.75	4.625	3	2.5	1.375	65.375	13.125	5.125	2.5	1	0	225.75	78.75	33.25	14.375	5.375	0.75	0.013931	0.121749	0.449424	0.757317	1.86314	0.734451	0.323017	0.119946	0.0504921	0.0242539	0.0101425	0.00176392	0.0189212	0.115479	0.290184	0.38918	0.581872
dyclonine	765.125	528.473	1.4478	1.49306	1138.75	560.125	259.25	95.5	44.25	19.75	7.625	0.375	301.375	133.25	45.75	24	13.5	7.875	4.875	1.25	74.125	17	7.875	3.375	1.125	0.25	317	104.625	50.5	23.625	6	0.25	0.0413882	0.170503	0.556649	1.16406	2.15479	1.05989	0.490564	0.180709	0.0837318	0.0373718	0.0144284	0.000709591	0.00622933	0.0299605	0.0374441	0.0545266	0.570275
econazole	812.625	540.352	1.50388	1.45345	1251.5	614.625	199.875	60.5	27.25	11.625	3.25	0	465.625	230.625	119.5	66.375	31.375	20.625	12.875	7.25	0	0	0	0	0	0	282	86	37.375	14.625	3.625	0	0.0552328	0.371026	1.15634	1.68145	2.31608	1.13745	0.369898	0.111964	0.0504301	0.0215137	0.00601459	0	0.0250328	0.0394997	0.0486772	0.0796243	0.861706
emetine	1118.5	729.297	1.53367	1.65575	1507.5	759.5	338.25	105.25	45.5	17	8	4	298.25	136.375	73.125	42.75	27	16	9.625	5.5	272.875	65.25	32.75	20.125	12	8	458.75	103.125	30.625	4.125	0	0	0.0155183	0.0733374	0.148159	0.511847	2.06706	1.04141	0.463803	0.144317	0.0623889	0.0233101	0.0109695	0.00548474	0.0155571	0.0114069	0.0149156	0.0345066	0.408956
epiandrosterone	669.125	430.73	1.55347	1.25624	1041	644.625	320.75	151.75	84.875	44.25	15	0.5	200.75	78.75	27.875	11.625	4.125	1.25	0.75	0.125	122.625	47.375	21.75	4.625	0	0	397.625	183.5	101.5	50	13.75	0.375	0.0502167	0.151505	0.253224	0.474948	2.41683	1.49659	0.744666	0.352309	0.197049	0.102733	0.0348246	0.00116082	0.0199583	0.0386577	0.13095	0.239349	0.466069
erastin	1186.62	777.985	1.52525	1.71956	1758.12	892.625	422.375	159.25	83.625	43.875	20.375	4.625	496.125	239.25	95.875	56.125	33.75	21.125	15.125	8.75	0	0	0	0	0	0	527.25	209.875	105.75	52.125	20	3.75	0.0303486	0.148406	0.336291	0.42879	2.25984	1.14736	0.542909	0.204695	0.107489	0.0563957	0.0261895	0.00594484	0.0247241	0.0661909	0.0330344	0.0367972	0.637705
etacrynic_acid	630.625	446.118	1.41358	1.405	1130.5	719.125	426	206.75	115.75	61.875	26.625	2.75	229.125	94.375	53.25	33.375	22.625	15.5	9.25	4.75	0	0	0	0	0	0	483.5	244.125	132.375	67.125	22.875	3.125	0.130897	0.377159	0.876812	1.3723	2.53409	1.61196	0.954905	0.463443	0.259461	0.138697	0.0596816	0.0061643	0.0516957	0.0837466	0.120962	0.130733	0.513598
ethaverine	972.125	667.058	1.45733	1.66647	1355.12	628	264.5	70.125	26.25	7.25	0	0	383.25	169.875	83.875	55.625	31.375	20.125	12.25	7.5	0	0	0	0	0	0	346.875	95.875	35.5	10	0.125	0	0.00994834	0.0396884	0.0856553	0	2.03149	0.941447	0.396517	0.105126	0.0393519	0.0108686	0	0	0.0134042	0.0444328	0.0742542	0.115485	0.574538
ethoxyquin	582	402.694	1.44527	1.30561	805.5	331.875	123.875	33.875	12.625	2.75	0	0	249.5	93.25	47	29.5	21.375	13.875	8.875	6	43.125	12.375	5.375	1.125	0	0	130	27.375	8.625	1.75	0	0	0.00477785	0.0694986	0.191706	0	2.00028	0.824137	0.307616	0.0841209	0.0313514	0.00682901	0	0	0.0143593	0.0511327	0.0475196	0.0837186	0.619577
eticlopride	790.25	540.548	1.46194	1.49541	1131.62	537.625	267.75	94.375	43.375	20.875	7.25	0.75	299.625	119.875	54.5	31.75	19.875	12.5	7	3.125	163.25	36.375	14.125	5.25	1.625	0	290.625	96.375	45.375	23.375	7.5	0.125	0.0333466	0.157226	0.505008	0.806825	2.09348	0.994593	0.495331	0.174591	0.0802427	0.0386182	0.0134123	0.00138748	0.0287465	0.112384	0.143982	0.196413	0.554299
etoposide	1110.25	726.208	1.52883	1.65746	1805.38	1417.38	921.5	428.75	216	107.5	41.25	8.25	147	58.5	37.375	25.625	18.75	13	7.25	3.75	312.5	102	41.75	15.875	1.875	0	1058.75	518.375	245.375	103	28.375	0.25	0.0303359	0.0624925	0.219103	0.355184	2.48603	1.95175	1.26892	0.590396	0.297436	0.148029	0.0568019	0.0113604	0.0413564	0.131833	0.181159	0.252538	0.202421
famprofazone	918.625	598.658	1.53447	1.49935	1251.75	542.875	201.75	68.125	33.375	17.5	6.625	0.75	402.75	184.625	68.375	33.375	20.875	12.375	8.625	3.875	0	0	0	0	0	0	313.625	110.375	52.125	22.75	7.375	0.5	0.0472266	0.327529	0.906313	1.32515	2.09093	0.90682	0.337004	0.113796	0.0557497	0.0292321	0.0110664	0.0012528	0.0208996	0.027345	0.0353461	0.0622181	0.672755
felodipine	792.625	526.281	1.50609	1.4323	1145.12	652.875	348.5	125.75	55.125	22.875	8.5	1	267.75	102	46.625	25.625	15.375	10.25	5.875	3.375	84.375	21.75	9.5	4.25	1.125	0	385.75	140	54.5	25.25	9	1.125	0.0420269	0.141097	0.323725	0.352501	2.17588	1.24054	0.662193	0.238941	0.104744	0.0434653	0.0161511	0.00190012	0.0384169	0.0581019	0.0642156	0.103425	0.508758
fenbendazole	661.5	467.409	1.41525	1.43645	1188.88	745.5	406.75	138.5	63	31.125	15	3	228.875	132.25	56.75	37.25	26.5	20	15.125	10.875	82.875	20.125	6.25	1.75	0	0	491.375	178.125	71.625	34.375	12	0.25	0.0752427	0.250679	0.669779	0.912024	2.54354	1.59496	0.870222	0.296314	0.134785	0.0665904	0.0320918	0.00641835	0.0850923	0.0856141	0.0826188	0.0941542	0.489667
fenoterol	695.25	490.112	1.41855	1.46749	1329.62	924.125	499	213.75	104.5	49	14.625	2.125	167	86.5	39.875	19.625	11.5	6.875	4.375	2.375	512.625	184.875	80.25	28.75	5.25	1	487.5	205.5	106.375	48.25	10.875	0.5	0.0437954	0.152833	0.385769	0.82101	2.7129	1.88554	1.01813	0.436125	0.213217	0.0999771	0.0298401	0.00433574	0.052431	0.0827444	0.120194	0.216696	0.340738
flufenamic_acid	574	402.113	1.42746	1.32094	1156.38	803.125	490.875	243.5	105.25	43.875	22.75	4.875	151.5	87.25	34.125	18.625	11.5	6.125	3.625	1.25	34.25	3.75	0.75	0	0	0	539.125	256.25	98.125	44.25	19.5	3.875	0.125369	0.312975	0.834488	1.6621	2.87575	1.99726	1.22074	0.605552	0.261743	0.109111	0.0565762	0.0121235	0.0986209	0.13087	0.166811	0.222829	0.37676
flupentixol	896.25	601.693	1.48955	1.54849	1488.25	1037.38	610.25	231.125	96.5	30.625	9.25	1.625	213.5	113.125	50	31.625	23.75	17.375	12.625	8.375	299.25	82.625	34.5	11.75	1.375	0.375	728.875	293.125	106.875	37.375	8.375	2.375	0.060045	0.150088	0.596527	1.12916	2.47344	1.72409	1.01422	0.384124	0.160381	0.050898	0.0153733	0.00270071	0.0671361	0.136528	0.177487	0.206426	0.354832
fluspirilene	796	539.92	1.47429	1.48202	1254.88	721.625	344.25	147.75	70.5	25.625	10.875	2.125	256.5	110	41.75	19.75	12	6.75	3.25	1.625	105.625	21.25	6.75	1.625	0	0	430	173.75	80.875	31	12.5	1.5	0.0478101	0.160827	0.345868	1.098	2.32419	1.33654	0.637595	0.273652	0.130575	0.0474608	0.0201419	0.00393577	0.0181843	0.07767	0.17881	0.342822	0.475071
fluticasone	921.375	585.031	1.57492	1.44413	1659.25	1313.62	829.875	408.75	225.375	104.375	45.625	12.75	104.625	39.5	18.625	8.5	4.25	2.375	1	0.5	257.25	97.625	42.5	12.625	0.375	0	974.5	479.625	243.75	101.5	31.125	0.875	0.0201677	0.0504502	0.132018	0.437515	2.83617	2.24539	1.41851	0.698681	0.385236	0.178409	0.0779873	0.0217937	0.0401858	0.111854	0.204917	0.346596	0.178837
fluvastatin	909.125	617.351	1.47262	1.58653	1674.38	1152.25	679.625	326.5	186.75	95.375	47.5	12.25	258.5	131.125	64.25	41.875	31.625	24	19	13	207.875	86.5	42	15.375	1.375	0.25	766.125	369.25	195.25	97.25	36.125	3.25	0.138032	0.358927	0.784737	1.20169	2.71219	1.86644	1.10087	0.528873	0.302502	0.154491	0.0769417	0.0198428	0.0915466	0.163796	0.199077	0.226341	0.418725
gefitinib	944.875	651.901	1.44941	1.65643	1616.25	1039.12	621.125	230.5	98.625	30.875	5.5	0.625	221	107.625	72.125	48.875	32.75	22.625	16.5	10.875	177.625	28.375	11.625	4.125	1.375	0.125	740.875	281.875	114.75	34.75	6.875	0	0.0152395	0.049499	0.0512758	0.82349	2.47929	1.59399	0.95279	0.353581	0.151288	0.0473615	0.00843686	0.000958734	0.0345938	0.101052	0.14456	0.189945	0.339008
geldanamycin	1152.88	708.831	1.62645	1.53924	1645.62	1149.75	734.25	349.625	190.625	101.875	43.375	12.125	148.5	57.375	34	22	15.5	9.375	5.375	2.75	182.75	54.625	22	8.125	1.375	0	840.5	402.625	215.375	104.125	33.625	2	0.0403074	0.0853428	0.194743	0.336762	2.3216	1.62204	1.03586	0.493242	0.268929	0.143723	0.0611923	0.0171056	0.0117707	0.0719718	0.110762	0.146399	0.2095
gliclazide	714.5	498.181	1.43422	1.46336	1182.75	704.25	438.75	221.875	121.5	54.875	23.125	4.625	210.75	81.5	29.375	10.625	5.625	1.875	0.375	0.25	37	11.625	4.125	1.75	0.125	0	486.25	250.25	134.75	58.625	22.125	3.375	0.0492847	0.133447	0.239164	0.379808	2.37414	1.41364	0.880705	0.445371	0.243887	0.110151	0.0464189	0.00928378	0.0232817	0.125207	0.235208	0.545275	0.423039
gossypol	1042.38	673.474	1.54776	1.57664	1675	1082.25	647.875	263.625	139.25	74	29	4.375	239.5	93.25	59.25	40	27.125	18.75	12	6.625	102.125	26.25	5.25	0	0	0	618.25	265	142.25	68.75	21.875	1.625	0.0341276	0.0951203	0.213207	0.292067	2.4871	1.60697	0.96199	0.39144	0.206764	0.109878	0.0430603	0.00649617	0.0201957	0.0399382	0.0632848	0.101247	0.355619
halcinonide	878.125	556.09	1.57911	1.40422	1326.38	935.125	584.125	269.25	146	68.75	24.625	1.875	164.5	52.25	15.125	6	2.5	0.875	0.375	0.125	95	27.125	10.625	4.125	0.25	0	692.5	339.25	175.125	79.625	21.875	0.75	0.0330994	0.0690657	0.14571	0.175228	2.38518	1.68161	1.05041	0.484184	0.262547	0.123631	0.0442824	0.00337176	0.0110523	0.0663673	0.269316	0.407608	0.295815
halofantrine	1088.75	732.117	1.48713	1.71087	1636.25	946.125	508.375	204.75	73.375	23.25	8.5	0.375	407.5	178.375	90.875	52.375	29.75	19.625	11.625	7.375	285.625	87.25	38.875	16.75	4.375	0.375	611.125	236.5	80.625	27	9.625	1.25	0.0784409	0.241122	0.363291	0.510849	2.23496	1.29231	0.69439	0.279668	0.100223	0.0317572	0.0116102	0.000512213	0.0312156	0.0710272	0.104344	0.145287	0.556605
helveticoside	1046.25	675.864	1.54802	1.57916	1798.88	1424.5	920.75	438.25	232	117.875	41.75	6.125	112.375	39.25	10.25	4.875	2.125	0.375	0.25	0.125	378.5	142	55.75	14.25	0.5	0	1085.38	536.375	279.25	137.5	34.5	0.625	0.020595	0.0485361	0.159056	0.280532	2.66159	2.10767	1.36233	0.648429	0.343264	0.174406	0.0617728	0.00906248	0.0468708	0.176766	0.30338	0.437378	0.166269
hexestrol	678.75	455.73	1.48937	1.3478	1078.62	594.5	214.25	73.75	33.125	13	2.875	0	253.5	119.5	43.625	23.625	13.125	8	3.375	2	166.125	52.75	17.5	2.375	0	0	221.625	69.75	33.875	13.875	1.25	0	0.000939065	0.00419697	0.0460204	0.248264	2.36681	1.3045	0.470125	0.161828	0.0726856	0.0285257	0.00630857	0	0.000653594	0.00314541	0.00951188	0.0492417	0.556251
hexetidine	946.375	609.754	1.55206	1.49604	1059.75	400.75	129	55	28.5	14.5	4.875	0.125	382.375	135.875	51.5	16.25	7	2	0.5	0	150	63.5	34.25	17.75	6.75	1	94.75	17.125	4.625	1.75	0.25	0	0.0418636	0.364836	0.71289	0.872904	1.73799	0.657232	0.211561	0.0902002	0.0467401	0.0237801	0.00799502	0.000205001	0.0127961	0.03017	0.0824051	0.297324	0.627097
homochlorcyclizine	759.625	489.671	1.5513	1.34132	1024.38	377.375	81.75	16.25	7.5	3.625	1.5	0.75	412.75	190.25	75.375	36.75	19.5	10.625	7.75	5	76.125	15	6.875	3	1.375	0.5	135.375	26	9.25	4.25	2.125	0.5	0.0123414	0.188627	0.744911	0.995767	2.09197	0.770671	0.166949	0.0331856	0.0153164	0.00740293	0.00306328	0.00153164	0.0243051	0.0721247	0.120417	0.185614	0.842913
hycanthone	816.875	555.573	1.47033	1.5074	1329.88	782.125	443.25	162.75	76.25	36	11	1.25	281.25	130.25	57.75	34	24.625	18.25	12.875	8.25	282.5	77.875	33.25	11.5	0.75	0	519.375	207	91.5	44.25	10.75	0.5	0.0677576	0.185989	0.370368	0.15565	2.3937	1.40778	0.797826	0.292941	0.137246	0.064798	0.0197994	0.00224993	0.0244879	0.0631873	0.102091	0.154928	0.506235
hydroquinine	758	514.09	1.47445	1.44598	1114.5	618.375	322.625	137	68.5	31.375	10.75	1	234	102.125	38.5	23.375	14.75	9.25	5.625	3.25	183.375	55.125	23.25	8.125	1	0	386.75	156.75	75.25	32.875	10.75	0.375	0.0628233	0.214065	0.420573	0.602307	2.16791	1.20285	0.627565	0.26649	0.133245	0.0610302	0.0209107	0.00194519	0.0222807	0.085433	0.176954	0.255893	0.455173
hydroxyzine	870.25	595.759	1.46074	1.57122	1343.12	825.5	398.375	155.375	76.25	36.625	7.125	0.375	303.625	158.75	63.125	33.75	17.875	11.625	6.25	4.25	239	72.875	30.375	6.625	1.375	0.5	491.875	188.875	91.75	41.75	7.375	0.875	0.139455	0.469923	1.08876	1.14345	2.25448	1.38563	0.668685	0.260802	0.127988	0.0614762	0.0119595	0.000629449	0.0818556	0.181314	0.267928	0.37274	0.509644
idoxuridine	531.625	378.284	1.40536	1.30135	1189.5	961.625	618.625	308.625	175.625	93.375	33.5	7.75	101.75	58.5	24.375	18	11.25	8	5.25	3.125	311.5	121.375	52	14.875	0.375	0	715.125	366.5	203	99.875	24.875	0.5	0.0795636	0.164262	0.363363	0.882628	3.14446	2.54207	1.63535	0.815856	0.464268	0.246838	0.0885578	0.0204873	0.091729	0.141039	0.197033	0.240352	0.268978
ikarugamycin	1041.75	643.635	1.61854	1.47391	1500.12	906.125	464.5	218	116.75	65.375	27.375	4.125	306.375	137.75	58.125	26.75	13.5	5.75	2.375	0.375	45.5	12	3.625	0.5	0	0	508.375	234.25	131.75	68.625	22.5	1.5	0.0827999	0.279971	0.553119	0.698837	2.33071	1.40782	0.721682	0.338701	0.181392	0.101572	0.0425319	0.00640891	0.0382478	0.0465668	0.0604584	0.101687	0.476007
imipenem	645	460.808	1.39971	1.4421	1308.12	996.875	620.625	288.875	161.375	89.625	40.875	10.5	101.125	39.625	18.5	8.875	4.25	1.875	0.625	0.125	282.75	106.375	46	18	3.125	0.125	597.25	282.5	163.875	85.75	35.25	4.25	0.122299	0.279098	0.772659	1.29615	2.83876	2.16332	1.34682	0.626888	0.3502	0.194495	0.0887028	0.0227861	0.0436129	0.0630183	0.116984	0.249311	0.219451
ionomycin	1687	1097.54	1.53707	2.02671	2415.75	1485.25	862.25	423.25	241.625	131.125	58	12.625	422.875	122.75	52.875	25.25	13.375	6.625	3.5	1	316.125	115.25	48.5	12.875	2.5	0.25	994.625	483.375	263.375	133.5	45.25	3.5	0.0268416	0.0671648	0.141248	0.285669	2.20105	1.35325	0.785618	0.385634	0.220151	0.119471	0.0528453	0.011503	0.00215697	0.0465884	0.0798939	0.105058	0.385292
irinotecan	1228.12	797.729	1.53953	1.7251	1831.75	1139	685.125	305.875	154.75	82.875	37	9.25	321.125	150.875	62.375	43.875	33.5	25.875	18.625	12.25	257.375	62.875	25.5	9.25	2.25	0.5	795.375	354.125	174	85.875	31	2.875	0.0675542	0.209059	0.499342	0.786803	2.29621	1.4278	0.858845	0.383432	0.193988	0.103889	0.0463817	0.0115954	0.0312098	0.0428573	0.104105	0.154428	0.402549
isoconazole	822.375	525.47	1.56503	1.37729	1228.75	585.625	188.5	59	29.125	14	4.75	0.125	455.875	227.875	113.375	64.625	33.875	22.25	13.5	6.625	0	0	0	0	0	0	263.75	79.25	38.625	17.5	6.125	0.125	0.0454807	0.340352	0.9827	1.33762	2.33838	1.11448	0.358726	0.11228	0.0554265	0.0266428	0.00903952	0.000237882	0.0256531	0.0470436	0.054027	0.07158	0.867556
isotretinoin	799	538.757	1.48304	1.47169	1278.62	672.25	290.25	127.125	74.25	42.25	20.625	4	330.375	131	68.75	41	22.5	11.375	5.75	2.5	0	0	0	0	0	0	359.875	147	81.625	43.5	17.75	3.375	0.174933	0.777795	1.59783	2.14531	2.37329	1.24778	0.53874	0.23596	0.137817	0.0784212	0.0382825	0.00742449	0.052579	0.0554731	0.0876146	0.230215	0.613217
ivermectin	1807	1131.94	1.59638	1.98175	2265.5	1464.62	953.875	471.875	264.375	139.125	52.375	9.75	269.625	62.125	17.25	2.625	0.375	0	0	0	336.625	118.625	47.625	13.875	0	0	1115.12	564.125	304.25	143.25	40.25	2.375	0.034904	0.0839527	0.147665	0.161803	2.00143	1.29391	0.842692	0.416873	0.23356	0.122909	0.0462702	0.00861354	0.02882	0.0806663	0.0359581	0	0.238198
ketanserin	844.375	561.556	1.50363	1.48193	1517.5	1034.12	599.125	263.875	138.125	64.25	27	5.125	230.75	131.75	59.125	41.25	30.5	20.5	14	9.5	160.375	33.5	14.125	5.875	2.375	1.625	726	315.5	157.125	68.5	26.125	1.625	0.0407096	0.113382	0.161629	0.145838	2.70231	1.84153	1.0669	0.4699	0.245968	0.114414	0.0480807	0.00912642	0.0574019	0.0922328	0.110875	0.152425	0.410912
labetalol	789.875	555.89	1.42092	1.56027	1328.75	802.75	432.125	198.375	112	62	29.625	10.5	278.5	142.125	54.375	29.875	19	10.875	8	4.125	347	120.5	53	21	5.125	1	452.875	201.875	110.625	56.75	20.5	0.875	0.119372	0.393124	0.754825	1.02241	2.39031	1.44408	0.777357	0.35686	0.201479	0.111533	0.0532929	0.0188886	0.0706238	0.083183	0.0861617	0.1241	0.500998
lanatoside_C	1901.5	1188.57	1.59982	2.02636	2721.75	2076.25	1422.62	691.5	357.75	181.375	65.875	8.875	210.25	69.625	24.375	9.875	5.625	1.75	0.75	0.5	710.75	263.5	113.375	40.5	4.875	0.625	1656.62	842	429.125	199.25	49.75	0.125	0.0514921	0.112016	0.32207	0.641397	2.28993	1.74684	1.19692	0.58179	0.300991	0.152599	0.0554236	0.00746693	0.0505176	0.15184	0.250884	0.450949	0.176893
lasalocid	1311.25	830.917	1.57808	1.71761	1935.12	1202.12	726.75	320.5	174.375	93.125	37.5	8.75	310.5	94.625	38.5	14.375	5.25	1.25	0	0	229.625	75.75	27.25	5.125	0	0	836.75	390.625	203.625	102.125	39	5.125	0.0395825	0.0933836	0.220839	0.615098	2.3289	1.44675	0.874636	0.385719	0.209859	0.112075	0.0451309	0.0105305	0.00783773	0.0599309	0.0937486	0	0.373684
latamoxef	976.125	672.267	1.45199	1.67912	1906.62	1548	1082.5	562.625	319.5	183.125	83.875	23.125	103.5	46.375	26	18	11.875	9.125	7.625	4.75	218.75	75.625	30.125	9.5	1.375	0.125	1149.5	629	356.25	181.625	68.25	10	0.0533031	0.0965409	0.232842	0.470702	2.83611	2.30266	1.61022	0.836907	0.475258	0.272399	0.124764	0.0343985	0.0401645	0.113021	0.196347	0.225032	0.153957
levomepromazine	780.625	525.69	1.48495	1.45186	1109.5	531	221	40.5	13.375	3.125	0	0	300.5	136.875	61.625	37.625	26	19.125	14	10.375	97.5	13.625	5.5	2.125	0.375	0	270.125	60.5	12.125	2.75	0	0	0.0203413	0.106774	0.689545	0	2.11056	1.0101	0.4204	0.0770416	0.0254427	0.00594457	0	0	0.0327161	0.0742818	0.119288	0.148964	0.571629
lidoflazine	1127.62	757.497	1.48862	1.73852	1725.88	993.5	490	209.25	101.375	36.125	16	4.625	368.5	174.875	70.5	34.25	19.875	12.375	8.625	5.625	52.75	8.375	3.625	1.125	0.125	0	608.625	256.625	121.375	43.25	20.5	4.5	0.0432477	0.146296	0.271761	0.794784	2.27839	1.31156	0.646867	0.276239	0.133829	0.0476899	0.0211222	0.00610563	0.0230627	0.0372079	0.100511	0.177232	0.48647
lomustine	548.875	399.394	1.37427	1.36742	925.125	507.125	291.875	123.875	57.625	27.875	12.25	3.5	216.375	80.125	27.125	12.875	8.625	6.25	4.125	2	51.75	11.875	4.875	1.875	0.125	0	339.375	153.5	73.375	33.25	13.25	2.25	0.0542265	0.152611	0.129648	0.214924	2.31632	1.26973	0.730794	0.310157	0.144281	0.0697932	0.0306714	0.00876327	0.0145205	0.035658	0.0845313	0.0859043	0.541758
lovastatin	942.75	612.544	1.53907	1.51211	1409	912	525	239	122.875	61.625	21.875	1.5	240.875	87	37.375	16.75	8.5	3.5	1.625	0.125	136.125	52.25	21.75	4.875	0	0	635.625	288	145.625	71	20.125	0.75	0.0776497	0.204162	0.378633	0.42361	2.30024	1.48887	0.857081	0.390176	0.200598	0.100605	0.0357117	0.0024488	0.0404074	0.0980215	0.120951	0.159239	0.393237
loxapine	726.125	495.195	1.46634	1.42701	1099.5	520.875	231.375	84.375	38.375	12.875	3.75	0.5	336.125	152.125	61.875	36.75	23.375	17.125	13.375	8.125	118	18.5	8.375	2.75	1.25	0	276.5	96.875	42.625	14.875	5.75	1	0.0506468	0.26989	0.670528	1.06078	2.22034	1.05186	0.46724	0.170387	0.0774947	0.0259999	0.00757277	0.0010097	0.0400576	0.100175	0.130479	0.163283	0.678773
luteolin	577.875	398.01	1.45191	1.29205	1177	912.875	532.5	210.75	110.5	51.125	22.5	3.125	79.75	50.125	31	20	11.125	5.25	2.125	0.625	47.375	17	4	0.125	0	0	532.25	226.5	115.375	54	19.625	0.375	0.0475859	0.114764	0.314638	0.463701	2.95721	2.2936	1.33791	0.52951	0.277631	0.128452	0.0565313	0.00785157	0.0326263	0.040049	0.0561245	0.0640083	0.200372
lynestrenol	696.5	444.528	1.56683	1.26532	991.75	454.875	165.375	66.625	35.375	18.25	5	0.125	307.5	126.5	42.75	19.375	8.375	3.125	1.5	0.75	108.875	38.125	16.25	4	0	0	228.125	85.5	44.25	20.75	7.75	0	0.0822936	0.526728	1.08186	1.42985	2.23102	1.02328	0.372024	0.149878	0.0795788	0.0410548	0.0112479	0.000281197	0.0330218	0.0697197	0.139434	0.261408	0.691745
mebendazole	645.25	455.224	1.41743	1.41542	1219.38	805.875	459	199.5	100.375	51.125	22.125	3	217.25	133.375	69.625	46	32.875	24.375	16.125	9.375	88.25	19.625	6.5	1.75	0	0	552.375	233.5	112	54	17.375	0.25	0.0856739	0.248408	0.43622	0.511559	2.67862	1.77028	1.00829	0.438245	0.220496	0.112307	0.0486024	0.00659016	0.0953628	0.0930951	0.0870164	0.0820605	0.477237
mebhydrolin	684	451.473	1.51504	1.31876	965.875	385.375	112.5	36.25	19.375	11.625	5.75	2.375	357.625	180.125	67.875	36.875	26.75	18.25	14.125	9.25	0	0	0	0	0	0	157.5	47	26.625	15	7.875	2.25	0.0271689	0.315992	0.885731	1.11215	2.13939	0.853595	0.249184	0.0802928	0.0429151	0.0257491	0.0127361	0.00526056	0.0260272	0.0718035	0.111146	0.129359	0.79213
mefloquine	704.375	485.083	1.45207	1.42624	1345	969.375	615.125	309	124.75	46.5	18	3.25	110.25	48.75	14	6	4.625	2.375	1.375	0.5	281.625	114.625	55.75	24.625	9.625	2.625	680.25	319.5	106	33.125	8.125	0.125	0.0904011	0.184755	0.340209	0.694109	2.77272	1.99837	1.26808	0.637005	0.257173	0.0958599	0.0371071	0.00669989	0.0706105	0.0968082	0.147247	0.216995	0.227281
menadione	408.75	295.157	1.38486	1.16653	818.25	537.5	297	129.875	69.25	36.125	13.25	0.25	154.375	83.125	45.125	28.875	17.125	12.125	8.5	3.625	0	0	0	0	0	0	367.125	160.5	85.375	40.625	14.625	0	0.0583566	0.149718	0.347892	0.544201	2.77226	1.82107	1.00625	0.440021	0.234621	0.122393	0.0448914	0.000847008	0.0390786	0.0594775	0.0891274	0.192589	0.523028
mepacrine	969.75	651.653	1.48814	1.61302	1361	620.125	244	66.5	26.625	9.625	1.375	0	410.125	181.875	88.25	54.75	32.75	21.25	13.25	7.75	288.625	58.75	21.375	8.875	3	0.125	287.75	47.375	15	2.375	0	0	0.0241635	0.117263	0.295018	0.180276	2.08853	0.951618	0.374432	0.102048	0.0408576	0.0147701	0.00211002	0	0.0281655	0.0878126	0.135729	0.193558	0.629361
mephentermine	476.25	335.253	1.42057	1.21199	669.75	256.75	84.375	29.5	12.875	4.875	0.875	0	219.5	87.125	27.875	11.375	5.875	3.5	2.625	2.125	109.375	36.375	16.5	6.5	2.125	0	0	0	0	0	0	0	0.0630999	0.529954	1.05849	1.45029	1.99774	0.765839	0.251675	0.0879932	0.0384038	0.0145412	0.00260997	0	0.053944	0.140346	0.277228	0.32482	0.654729
mercaptopurine	315	241.896	1.30221	1.12307	770	622.625	392.625	148.375	69.625	32	8.625	0	63.125	38.75	28.25	21	13.875	8.75	4.125	1.125	25.125	8.5	2.875	0.625	0	0	418.875	165.75	75.125	32.875	7.75	0	0.110993	0.258223	1.10319	2.5289	3.18319	2.57394	1.62312	0.613384	0.287831	0.132288	0.0356558	0	0.0948382	0.116285	0.129268	0.146974	0.260959
mesoridazine	855.125	555.149	1.54035	1.43833	1243.62	676.75	348.875	112.375	51.25	29.25	14.375	3.375	307.125	146.25	56	30.625	22.125	16.25	13	9.875	115.875	19	7.75	4.125	1.25	0.25	405.625	142.75	54.875	30.25	13.875	2.75	0.0545725	0.206932	0.703702	1.00374	2.24016	1.21904	0.628434	0.202423	0.0923175	0.0526885	0.0258939	0.00607944	0.0309352	0.0885599	0.146222	0.164765	0.553229
metergoline	949.625	635.91	1.49333	1.58787	1433.75	699.125	313.625	112.875	53.375	22	6.875	0.875	405.125	192.875	85.625	46	29.75	20.125	13.75	9.75	151.25	35.375	16.875	7.375	1.5	0	369.875	117.875	50	21.125	7.5	0.25	0.0347569	0.167872	0.430819	0.955762	2.25464	1.09941	0.493191	0.177502	0.0839349	0.0345961	0.0108113	0.00137598	0.0184583	0.0936933	0.18013	0.261158	0.637079
methylbenzethonium_chloride	1112.88	720.475	1.54464	1.63401	1446.5	575.875	165.125	41.75	16.5	6.375	1	0	437.625	175.625	68.125	34.5	20.75	11.625	6.75	4.625	0	0	0	0	0	0	265.5	61.25	24.125	8	0.75	0	0.0122402	0.126793	0.393032	0.665663	2.0077	0.799299	0.229189	0.0579479	0.0229016	0.00884833	0.00138797	0	0.0116982	0.0306418	0.0489386	0.0477312	0.607412
methylergometrine	769.25	535.203	1.4373	1.51351	1279.25	792.5	437.125	190.375	106.5	54.625	22	6.75	237.375	112.5	58.125	33.625	22.5	16.125	12.25	8.5	206	69.75	26.625	6.375	0.375	0	471.875	211.25	115.625	57.875	20.75	3.625	0.0777659	0.249282	0.600545	0.706384	2.39021	1.48075	0.816745	0.355706	0.19899	0.102064	0.0411059	0.012612	0.0652358	0.171616	0.235823	0.300075	0.443523
meticrane	539.375	378.154	1.42634	1.28199	1115.75	831.5	500.875	236.5	96.125	19	3.375	0.125	103.375	44.25	18.625	9	4.75	3.125	1.875	0.75	131.5	36.25	16.75	7.75	3.25	0.125	499	223.625	81.5	6.375	0	0	0.125345	0.278087	0.542517	1.54146	2.95052	2.19884	1.32453	0.625407	0.254196	0.0502441	0.00892495	0.000330554	0.100817	0.185751	0.294881	0.360206	0.273368
metitepine	807.375	544.449	1.48292	1.47957	1150.5	569.125	250.875	53	17.25	7.5	2.625	0.875	316.125	142.125	52.625	29	19	12.375	8.375	5.5	113	17	7.75	3	0.75	0	304.125	70.125	15.875	7.625	3.75	1.75	0.0133952	0.0810061	0.504711	0.73214	2.11315	1.04532	0.460787	0.0973462	0.0316834	0.0137754	0.00482139	0.00160713	0.0304939	0.0929254	0.158163	0.224449	0.580633
metixene	750	503.927	1.48831	1.41829	1043.75	438.125	149.75	22.5	6.5	2	0.5	0	349.5	172.125	59	30.125	21.125	14.5	12.375	9.125	90.625	18.875	7.875	2.375	0.75	0	186.5	25.125	0	0	0	0	0.0227567	0.148071	0.832827	1.17087	2.07123	0.869421	0.297166	0.0446493	0.0128987	0.00396883	0.000992207	0	0.0189988	0.0691295	0.133438	0.174397	0.693552
mianserin	656.25	427.894	1.53367	1.26826	899.25	339.25	78.25	16	6.375	3	0.125	0	335.625	165.5	60.25	31.375	20.625	14.125	11.375	8.25	85.875	17.75	8.25	3.5	0.75	0	0	0	0	0	0	0	0.0138487	0.247881	0.910638	1.18101	2.10157	0.792837	0.182872	0.0373925	0.0148986	0.00701109	0.000292129	0	0.0244032	0.0642103	0.100017	0.125002	0.784365
miconazole	846.625	571.708	1.48087	1.51825	1314.75	644.375	214.625	60.5	26.375	11	3.5	0	503.375	240.625	129.375	76.75	37.125	25.25	16.625	9.125	0	0	0	0	0	0	309	90.875	36.375	15.5	3.25	0	0.0526998	0.336838	1.14935	1.64063	2.29969	1.12711	0.37541	0.105823	0.0461337	0.0192406	0.00612201	0	0.0225958	0.0334466	0.0397482	0.0499749	0.880476
mifepristone	995.125	631.535	1.57572	1.49966	1436	811.25	382.125	150.75	83.125	42.625	16.375	1	372.75	166.75	86.125	49.875	30.75	19.125	12.125	7.875	155	43.875	18.625	5.75	0.375	0	484	189.875	99.125	50	19.125	0.75	0.028662	0.091063	0.236298	0.310909	2.27383	1.28457	0.605074	0.238704	0.131624	0.0674943	0.0259289	0.00158344	0.00974861	0.028044	0.0376596	0.0590631	0.590229
mometasone	824.5	527.471	1.56312	1.3816	1301.75	856.25	517.375	247	132	67.875	25.375	2	222.25	77.875	31.375	12.875	7.375	3.375	1.375	0.75	197.625	71.75	31.25	9.5	0.375	0	613.75	304.75	159.375	79	24.125	0.625	0.0681716	0.178177	0.346048	0.453613	2.46791	1.62331	0.980859	0.468272	0.250251	0.12868	0.0481069	0.00379168	0.0270119	0.0977664	0.231355	0.298657	0.42135
monastrol	634.25	455.416	1.39268	1.44088	1091.62	736.375	433	139	54.125	20.75	5.375	1	138.375	63.125	30	20.125	12.625	7.625	4.625	2.625	185.125	64.375	23.625	7.125	0.25	0	441	141	46.625	21.375	4.75	0.25	0.0568627	0.1279	0.35011	1.07347	2.39698	1.61693	0.950778	0.305215	0.118847	0.0455627	0.0118024	0.00219579	0.027265	0.0724657	0.120072	0.153427	0.303843
monensin	1438.5	905.993	1.58776	1.78259	1889.75	1200.75	770.875	359.375	193.25	98	38.625	4.75	274.125	71.75	16.25	2.75	0.125	0	0	0	194.125	74	29.125	6.5	0	0	883.25	431	226.375	112	38.125	3.25	0.0782043	0.200976	0.492486	0.888286	2.08583	1.32534	0.850862	0.396664	0.213302	0.108169	0.0426328	0.00524287	0.0303158	0.0857232	0.129286	0	0.302569
monorden	713.375	469.252	1.52024	1.33988	1243	870.125	515.375	215.25	106.25	50	14.875	1.5	147.375	68.25	37.25	18.625	9.75	5.5	3	0.75	68.125	16.125	4.5	0.375	0	0	579	255.375	123.5	52.375	13	0.375	0.0613859	0.147274	0.314903	0.775439	2.6489	1.85428	1.09829	0.458709	0.226424	0.106553	0.0316994	0.00319658	0.0457049	0.0600397	0.0973092	0.131225	0.314064
myricetin	599	416.135	1.43944	1.3326	1252.62	1015	624.875	253.5	137.625	69.125	31.625	8.25	53.5	32.25	17.125	8.625	3.125	0.75	0	0	83	28.625	7.5	0	0	0	564.375	249.875	132.625	58.25	20	0.875	0.0351064	0.0773532	0.237477	0.531774	3.01014	2.43911	1.50162	0.609177	0.330722	0.166112	0.075997	0.0198253	0.0212395	0.0160051	0.0633933	0	0.128564
nicergoline	955.625	638.444	1.4968	1.58734	1496.75	844.875	435.5	173.875	82.25	38.25	14.75	2.375	362.75	183.75	81.75	47.375	28	18.75	13.125	8.25	0	0	0	0	0	0	539	221.125	102.75	47.75	15	2	0.0551802	0.192633	0.40659	0.493688	2.34437	1.32334	0.682128	0.272342	0.128829	0.0599113	0.0231031	0.00371998	0.0177459	0.0400675	0.0754709	0.133344	0.568179
niclosamide	641.25	434.557	1.47564	1.32836	1163.38	798.25	448.75	148	56.5	19.625	8.875	1.125	228.25	96.625	47.75	20.25	7	1.125	0	0	0	0	0	0	0	0	486.375	170.5	65.125	21.875	6.625	0.25	0.0800805	0.230275	0.706553	1.52989	2.67715	1.83693	1.03266	0.340576	0.130017	0.0451609	0.0204231	0.00258884	0.071712	0.0744477	0.0961064	0	0.525247
nisoxetine	707.25	481.905	1.46761	1.40651	991.375	429.125	179.875	57.25	21.875	6.375	1	0	275	133.125	42.25	22.375	14.125	8.125	4.25	1.75	146.375	44	18.25	7.375	2.625	0	158.5	31.75	9.625	1.75	0	0	0.0222273	0.158029	0.421652	1.06254	2.0572	0.890476	0.373258	0.118799	0.0453927	0.0132287	0.0020751	0	0.0250514	0.0539889	0.0658975	0.0725809	0.570651
nocodazole	622.625	444.608	1.40039	1.41584	1232	855.5	501.375	205.5	103.25	54.375	21.25	4	185.375	113.5	61.625	39.25	29	21.5	14.875	10.75	94.875	21	7.875	1.875	0	0	595.875	245.875	115.625	57.5	19.625	0.625	0.0734325	0.198844	0.41013	0.48691	2.77098	1.92417	1.12768	0.462205	0.232227	0.122299	0.0477949	0.00899668	0.0881509	0.0765318	0.0649931	0.0545086	0.41694
norcyclobenzaprine	673.5	454.623	1.48145	1.35336	969.5	403.125	114.375	21.25	7.625	2.625	0.25	0	346.125	192.25	85.5	52	34.875	23.625	17.5	12.875	126.375	29.125	10.625	3.875	1.25	0	0	0	0	0	0	0	0.0190459	0.261222	1.01854	1.47424	2.13254	0.886723	0.251582	0.046742	0.0167721	0.00577401	0.000549906	0	0.0432051	0.0876685	0.113433	0.139161	0.761345
nordihydroguaiaretic_acid	704.625	478.717	1.4719	1.39776	1279.12	801.75	339.875	127.625	58.875	26.25	6.375	1.25	227.125	112.125	56.5	27	14.375	8.625	5	2.25	263.625	87	29.875	6.125	0.375	0	328.75	115.625	56.75	24.25	2.125	0	0.00457471	0.0121776	0.0483361	0.317169	2.67199	1.67479	0.709971	0.266598	0.122985	0.0548341	0.0133169	0.00261115	0.00145587	0.00445934	0.0142557	0.0616182	0.474445
noretynodrel	697.25	460.269	1.51487	1.33169	1129.38	672.5	325.125	144.875	79.25	39.375	14.875	0.375	250.125	101.5	39.375	21.125	10.5	6	4.375	3.125	113.875	38.875	16.5	4.5	0	0	410.625	178.375	94.125	48.125	14.375	0.125	0.053413	0.184907	0.407898	0.663687	2.45373	1.4611	0.70638	0.314762	0.172182	0.0855478	0.0323181	0.000814741	0.0214823	0.0501148	0.100892	0.213393	0.543432
oligomycin	1666.62	965.68	1.72586	1.69311	2065	1335.12	809.625	387	212	113.875	46.875	10.375	327.75	110	40.5	16.375	6.75	1.375	0	0	383.25	136.375	52.875	14.75	2.75	0.5	972.125	477.25	255.25	127.5	44	3.625	0.0254656	0.0711938	0.176535	0.336827	2.13839	1.38257	0.838398	0.400754	0.219534	0.117922	0.0485409	0.0107437	0.0138258	0.0472189	0.0917405	0	0.339398
orphenadrine	720.375	490.912	1.46742	1.41978	951.625	351.25	129.625	37.125	15.75	6.75	1.875	0	333.125	142	45.375	22.625	14.25	8	5.625	3.25	80.5	17.25	7.25	2.875	0.375	0	142.25	35.625	15.125	7.625	2.75	0	0.0100676	0.152428	0.400247	0.782844	1.93848	0.715505	0.264049	0.0756245	0.0320831	0.0137499	0.00381942	0	0.0336458	0.100475	0.179942	0.223389	0.678584
ouabain	1064.38	676.303	1.57381	1.55378	1877	1584.75	1066.88	559.125	320.375	172.75	75	18.25	81.25	34.75	12.875	6.875	3.125	0.875	0.125	0	645.125	292.5	142.375	54.75	6.125	0	1239.38	645.875	349.875	173.375	45.625	0.875	0.0377703	0.0776885	0.212568	0.342983	2.77539	2.34326	1.57751	0.826738	0.473715	0.255433	0.110897	0.026985	0.0708307	0.170063	0.254067	0.397827	0.120139
oxamic_acid	202.625	172.717	1.17316	1.05337	690.5	635.875	443.375	240.625	138.5	75.125	31.5	4.125	0.25	0	0	0	0	0	0	0	69.25	28.5	13.75	5	1.75	0	433.625	243.625	140.625	72.875	24.875	3	0.143363	0.24641	0.55746	1.21755	3.99788	3.68161	2.56707	1.39318	0.801892	0.434961	0.18238	0.0238831	0.19278	0	0	0	0.00144746
oxaprozin	681.25	473.936	1.43743	1.42412	1244.75	757.625	426.25	194.5	104.25	53.875	24.625	5.375	261.5	145.625	60.625	39.25	28.875	18.5	11.5	7.125	0	0	0	0	0	0	481.25	216	113	56.625	23	2.75	0.17624	0.533247	1.18269	1.75588	2.62641	1.59858	0.899382	0.410393	0.219966	0.113676	0.0519584	0.0113412	0.0879762	0.134385	0.154882	0.179105	0.551762
oxetacaine	1112.25	706.169	1.57505	1.58648	1547.88	876.625	409.875	184.375	102.375	56.375	20.75	4	397.25	186.75	66.875	30	15	8.625	6.125	3.75	136.25	53	22.125	3.125	0	0	510.75	226.25	121.375	61.875	17.5	0.75	0.0689094	0.25569	0.487242	0.508515	2.19193	1.24138	0.580421	0.261092	0.144972	0.0798322	0.0293839	0.00566437	0.0224037	0.0269781	0.0327439	0.0553132	0.562543
oxyphenbutazone	753.75	515.687	1.46164	1.46092	1172.12	615.875	292.375	104.375	57.375	32.25	13.875	3.125	241.875	111.5	41.625	25.75	18.625	12.75	8.25	4.125	0	0	0	0	0	0	322.5	120.5	67.25	35.25	15.5	1.25	0.0361453	0.143787	0.395504	0.590246	2.27294	1.19428	0.566962	0.2024	0.111259	0.062538	0.0269059	0.00605988	0.0303512	0.0693218	0.0921143	0.110935	0.469035
oxytetracycline	831.625	546.052	1.52298	1.44277	1483.75	1124.5	747.875	388.375	222.5	125.75	58.125	16.5	111.5	46.375	14.625	8.25	5.25	3.125	2.5	1.25	340.25	130.375	54.5	18.625	3.875	1	787.75	417.5	241.625	122.5	42.75	2.25	0.0956391	0.186896	0.372625	0.541175	2.71723	2.05933	1.36961	0.711242	0.407471	0.23029	0.106446	0.0302169	0.0683739	0.156243	0.205909	0.287166	0.204193
paclitaxel	1605.5	943.002	1.70254	1.69603	2136.38	1412.88	908	457.25	262.375	145.375	67.25	22.125	336.5	163.25	44.25	23.875	15.25	9.875	7	3.875	282.5	75.75	27.75	6.5	0	0	1032.88	529	286.5	146.875	52.625	7.75	0.0381282	0.0956882	0.163092	0.154274	2.2655	1.49827	0.962882	0.484888	0.278234	0.154162	0.0713148	0.0234623	0.029993	0.0721221	0.106199	0.131523	0.356839
papaverine	800.375	542.829	1.47445	1.48585	1213.88	621.125	270	86.625	32.75	10.125	2.125	0.125	228.75	123.625	70.75	46	27.75	16.75	11.5	7.625	0	0	0	0	0	0	353.25	109.75	42.625	11.625	3.125	0.875	0.00989676	0.0553496	0.189332	0.930046	2.2362	1.14424	0.497395	0.159581	0.0603321	0.0186523	0.00391468	0.000230275	0.0155335	0.0378603	0.0528252	0.0587877	0.421404
pararosaniline	669.875	457.739	1.46344	1.3747	1234.38	765.625	293.5	79.75	31.625	10.125	1	0	260.625	168.75	96.25	68.25	44.625	25.375	17.125	11.625	337.125	95.375	39.75	15.75	4	0	0	0	0	0	0	0	0.0147081	0.0515745	0.230983	1.32001	2.69668	1.67262	0.641195	0.174226	0.0690895	0.0221196	0.00218465	0	0.00393162	0.0129495	0.0115367	0.0345467	0.569374
parthenolide	588.875	393.686	1.4958	1.24731	895.375	526.625	281.75	136	66	28.75	8	0.375	190.375	66	30.625	12.125	5.75	2.5	0.875	0.375	0	0	0	0	0	0	337.5	158.875	74.5	32.375	6.25	0	0.147939	0.499789	0.961191	1.77782	2.27434	1.33768	0.715673	0.345453	0.167646	0.0730278	0.0203208	0.000952537	0.0616587	0.113081	0.123723	0.236691	0.483571
penbutolol	767.25	528.022	1.45306	1.48701	1033.62	433.875	196.875	86	47.375	23	10	2	314.5	123.625	32.5	16.125	11	6.375	4.875	2.75	188.25	70.25	31.75	13.625	3	0.25	223.375	90.625	47.5	25.875	11.125	0.625	0.0305295	0.213936	0.451883	0.579922	1.95754	0.821698	0.372854	0.162872	0.0897216	0.0435588	0.0189386	0.00378772	0.033454	0.126811	0.223458	0.273516	0.595619
pentamidine	823.375	574.618	1.43291	1.57306	1517.75	980.375	449.125	152.875	66.25	27	8.25	0.75	229.375	136.25	61.625	32.875	20.375	8.125	1.25	0.375	453.125	146.875	67.125	32.125	13	2.5	344.875	58.625	21.75	3.875	0	0	0.0059785	0.0126028	0.047477	0.327303	2.64132	1.70613	0.781606	0.266046	0.115294	0.0469877	0.0143574	0.00130521	0.00987124	0.0103287	0.0146877	0.0452942	0.399178
pergolide	761.5	508.419	1.49778	1.41559	1088	496.125	164.75	31.75	9.5	3.75	1	0	330.5	146	70.25	39	24	13.375	9.5	6.25	133.375	29.375	11.25	4.625	1.5	0.875	199.75	17.125	0	0	0	0	0.0180431	0.0923184	0.491725	0.809332	2.13997	0.97582	0.324044	0.0624485	0.0186854	0.00737581	0.00196688	0	0.0268158	0.108254	0.196389	0.276705	0.650055
phenazopyridine	505.75	364.639	1.38699	1.29459	974.5	594.875	344.25	128.75	59.625	29.75	10.5	2.5	203.75	106.375	49.25	34.25	23.75	15.875	9.875	6.125	158.75	54.5	22.5	8.875	2.25	0	344.25	141.25	66	29.25	10.625	0.75	0.122449	0.331455	0.812433	1.43298	2.67251	1.63141	0.944084	0.353089	0.163518	0.0815875	0.0287956	0.00685609	0.0561812	0.015869	0.0403612	0.0455359	0.558772
phenoxybenzamine	757.5	520.432	1.45552	1.4738	1070.38	410	127.125	27.875	8.5	2.625	0.375	0	405.125	192.5	67.5	31.125	18.5	12.125	6.5	2.75	0	0	0	0	0	0	182.625	45.5	16.875	4.625	0.875	0.25	0.0188974	0.196613	0.54232	1.00092	2.0567	0.787806	0.244268	0.0535612	0.0163326	0.00504388	0.000720555	0	0.0170782	0.0334343	0.0517417	0.0664129	0.778439
phentolamine	692.5	478.894	1.44604	1.42303	1005.25	479.375	190.625	54.5	22.125	7.625	1	0	279	130.75	58.125	35	22.25	14.25	9.125	6.25	216.125	58.75	19.625	4.5	0.125	0	186.5	37.875	17.125	7.625	0.875	0	0.0647705	0.352746	1.06025	1.63795	2.09911	1.001	0.398053	0.113804	0.0462002	0.0159221	0.00208814	0	0.0282174	0.0724778	0.0912549	0.151392	0.582592
pimethixene	692.125	460.518	1.50293	1.34264	994.375	444.375	155.75	23.375	5.5	2	0	0	327.125	164.25	69.375	39.375	26.625	19.25	15.5	11.75	101.25	17.125	6.875	3	0.5	0	190.875	29.125	0.25	0	0	0	0.00828502	0.0354578	1.0265	0	2.15925	0.964946	0.338206	0.0507581	0.0119431	0.00434294	0	0	0.0173665	0.0468769	0.0952427	0.118982	0.710342
piperacetazine	941.875	632.086	1.49011	1.58652	1542.62	944.25	467.5	172.75	94.375	47.75	16.25	2	329	169.25	75.875	46.25	30.25	21.625	16.375	10.875	260.375	77.75	33	9.125	1.375	0.25	593.75	218.375	103.25	51.625	12.875	1.5	0.0747369	0.249122	0.737466	0.746138	2.44053	1.49386	0.739615	0.273302	0.149307	0.0755436	0.0257085	0.00316413	0.0479864	0.112184	0.180639	0.231743	0.520499
piperlongumine	729.75	510.255	1.43017	1.48519	1165.5	683	367	140.75	72.375	35.625	13.25	1.25	201.625	113.375	62.5	42.375	28.5	17.75	8	3.875	0	0	0	0	0	0	449.5	179.625	89.125	37.375	12.875	0.125	0.0660413	0.22371	0.832621	1.55807	2.28415	1.33855	0.719248	0.275842	0.141841	0.069818	0.0259674	0.00244975	0.0553032	0.0432084	0.0523473	0.106423	0.395145
pirlindole	560.25	380.561	1.47217	1.24603	825.5	351.625	119.625	34.875	15.625	6.125	1.75	0	257.75	121.75	57.25	31.125	22.25	16.125	12.375	9.125	134.875	43.5	18.875	8.125	3.25	0.375	0	0	0	0	0	0	0.0603102	0.431599	1.08764	1.42549	2.16916	0.923964	0.314338	0.091641	0.0410578	0.0160946	0.00459847	0	0.0379687	0.0887267	0.107474	0.124425	0.677289
pizotifen	688	459.202	1.49825	1.3449	1003.25	458.625	155.375	15.5	5.5	2	0.375	0	307.875	140.25	59.25	33	21.75	15.25	10.75	6.875	95.625	17.125	7.125	2.75	0.75	0	194.5	14.25	0	0	0	0	0.0158891	0.0952966	1.07361	1.38168	2.18477	0.998744	0.338359	0.0337542	0.0119773	0.00435538	0.000816635	0	0.0201181	0.041476	0.0809011	0.0841554	0.670457
podophyllotoxin	823.25	553.938	1.48618	1.48914	1374.5	1031.5	623.75	249	103	42.875	16.125	3.375	146	65.75	44.375	32.625	24.25	17.875	12.875	8.375	151.875	49.375	20.375	5.625	0.5	0	751.75	305.625	123.5	45.5	13.375	0.25	0.0566467	0.116607	0.368171	0.934279	2.48132	1.86212	1.12603	0.449508	0.185941	0.0774003	0.0291097	0.00609273	0.0317628	0.0782865	0.110661	0.147411	0.263567
prenylamine	886.5	584.972	1.51546	1.50071	1173	453.5	126.5	32.875	13.875	5.25	1.625	0	445.375	233.75	76.625	38	22	14.375	10.25	6.875	141.625	38.625	16.5	7.625	2.25	0.125	0	0	0	0	0	0	0.014197	0.146263	0.427782	0.585534	2.00523	0.775251	0.21625	0.0561993	0.0237191	0.00897479	0.00277791	0	0.00867844	0.0181229	0.0634616	0.118654	0.761362
primaquine	650.375	457.397	1.42191	1.41433	1132.5	697.25	380.5	151.875	74.375	31.25	8.875	1.625	205	102.75	53.5	32.625	22.875	15.25	10.25	7.625	306.75	120.5	61.75	29.75	10.5	0.75	247.875	86.375	38	14.625	5.5	1.375	0.13559	0.410536	0.944594	1.138	2.47597	1.52439	0.831881	0.332042	0.162605	0.0683214	0.0194033	0.00355271	0.0716663	0.12682	0.161012	0.208624	0.448188
proadifen	895.5	563.648	1.58876	1.40514	1071.12	418.375	148.625	58.5	31.25	17.125	7.375	1.125	388.875	166	46.5	20	11.25	6.625	3.5	1.625	33.875	1.5	0.5	0.125	0	0	208.875	75.5	40.125	21.625	8.125	1.125	0.0405982	0.306626	0.71432	0.949058	1.90034	0.742263	0.263684	0.103788	0.0554424	0.0303824	0.0130844	0.00199593	0.0155357	0.0573604	0.143225	0.20181	0.689925
procarbazine	572.125	420.572	1.36035	1.41757	973.875	634.125	378.5	155.75	79.875	36.625	10.875	0.875	155.625	55.5	30.25	20.125	14.25	9.125	5.5	2.25	149.25	52.875	24.5	10.125	2.25	0	372.375	148.5	73.625	34.75	10	0.25	0.0715358	0.188432	0.403319	0.653374	2.3156	1.50777	0.899965	0.370329	0.18992	0.0870838	0.0258577	0.0020805	0.0540127	0.106654	0.143648	0.214396	0.370032
prochlorperazine	887.5	587.306	1.51114	1.508	1211.5	544.375	244	68.5	31.625	16.375	7.625	2.75	345.25	127.75	40.375	13.5	5.875	3.125	1.125	0.625	92.625	17.875	7.5	3.375	1	0	281.75	90.875	38.75	20.125	10.75	4.5	0.00799629	0.0736303	0.461837	0.669519	2.06281	0.926901	0.415456	0.116634	0.0538475	0.0278815	0.012983	0.00468239	0.0127632	0.0589379	0.093052	0.16878	0.587853
profenamine	756.5	493.047	1.53434	1.36081	1039.75	426.875	151.375	15.875	5.375	2.125	0.875	0	365.25	169.875	66.25	40.25	26.5	18.875	13.25	8.875	89.875	13.375	6.75	3.625	1.625	0.375	194.5	27	0	0	0	0	0.0273409	0.144178	0.808246	1.04791	2.10883	0.86579	0.30702	0.0321978	0.0109016	0.00430994	0.00177468	0	0.00960346	0.0583274	0.125163	0.159067	0.740802
progesterone	732.25	470.942	1.55486	1.3124	1136.5	678	300.375	140.75	80.375	41.75	16.5	1.125	245.375	101.625	38.5	20.375	9	3	1.25	0.25	0	0	0	0	0	0	386.75	171.375	93.875	46.625	14.75	0	0.0273516	0.0899639	0.190252	0.203456	2.41325	1.43967	0.637817	0.298869	0.170668	0.088652	0.0350361	0.00238883	0.00711445	0.0474816	0.0938422	0.286856	0.52103
proguanil	610.75	436.611	1.39884	1.4046	1027.25	513.875	238.375	74.125	31.625	12.25	4.125	0.375	281.125	124.125	68.875	42.125	24.25	15.75	8.25	3.375	272.625	78.625	31.875	12.25	4.5	0.375	205.375	30.25	11.375	2.75	0	0	0.019288	0.140817	0.326381	0.951528	2.35278	1.17696	0.545966	0.169773	0.0724328	0.028057	0.00944776	0.000858887	0.0559491	0.100592	0.0510237	0.131374	0.643879
promazine	699.125	472.865	1.47849	1.38301	1009.75	435.875	159.75	20.5	6.25	2	0.25	0	334.75	161	66.5	36.75	25.875	20.25	15.125	10.5	96.5	19.125	7.875	3.125	0.625	0	193.125	24.75	0	0	0	0	0.0277592	0.144263	0.873257	1.18147	2.13539	0.921775	0.337835	0.0433528	0.0132173	0.00422954	0.000528693	0	0.0156423	0.059783	0.115839	0.1318	0.707919
propafenone	875.875	604.973	1.44779	1.59748	1285.5	613.375	274	120.5	66.25	38.25	19	7.75	384.5	197	61.5	32	21.875	13.125	7.875	3.375	203.125	69.25	29.875	11.375	2.75	0.25	323.5	132	69.25	36	14.5	1.75	0.0243695	0.17865	0.402702	0.537587	2.12489	1.01389	0.452913	0.199183	0.109509	0.063226	0.0314064	0.0128105	0.0438345	0.133017	0.194663	0.25102	0.635566
propofol	507.625	359.616	1.41158	1.26325	688.625	252.125	93.375	27.375	11.25	4.375	0.625	0	226.125	70.5	31.5	16.25	12	6.25	5.125	3.75	65.375	18.625	4.5	0.25	0	0	93.625	27.25	13.25	5	0.875	0	0.0546307	0.438952	1.09953	1.48534	1.91489	0.701095	0.259652	0.0761229	0.0312834	0.0121658	0.00173797	0	0.0366677	0.0752216	0.0867991	0.109208	0.628796
propranolol	662.75	454.858	1.45705	1.37638	1014.25	496.375	229.75	95.25	50.375	25.75	10.75	1.75	279.75	128.125	44.875	23	13.625	9.625	6.875	4	203.25	73.125	32.625	12.75	2	0.25	257.125	101.5	53.5	27.375	11.875	0.25	0.0631104	0.326218	0.690344	0.919288	2.22982	1.09127	0.505102	0.209406	0.110749	0.056611	0.0236337	0.00384735	0.0570989	0.161186	0.246522	0.298134	0.615027
proscillaridin	1075	693.772	1.5495	1.59842	1767.12	1283.62	773.5	371.625	199	103.625	41.25	7.5	205.5	87.75	28.125	12.125	6.5	3.5	1.875	1	376.5	142.875	64.75	22.625	2.875	0.125	925.25	448.375	232.875	114.125	28.375	0	0.0424328	0.107097	0.321619	0.623864	2.54713	1.85021	1.11492	0.535659	0.286838	0.149365	0.0594576	0.0108105	0.0337625	0.101885	0.222303	0.238595	0.296207
protriptyline	693.375	468.09	1.48128	1.37341	978	415.375	126.125	33.375	13.875	5.75	0.75	0	339.625	173.25	68.25	36.75	22.5	14.25	10.75	7.75	138.75	41.125	17.625	7.25	1.75	0.125	0	0	0	0	0	0	0.0280994	0.293055	0.85743	1.28216	2.08934	0.887382	0.269446	0.0713003	0.0296417	0.012284	0.00160225	0	0.0405982	0.100243	0.168348	0.201694	0.725554
proxymetacaine	761.875	544.067	1.40033	1.56628	1152.88	619.75	327.875	126.75	56.75	24.875	8.625	1	251.125	95.125	34.125	18.875	11.5	7.5	4.125	1.875	140.75	39.375	17.625	7	2	0.375	362.875	133.5	53.25	22.25	6.875	0.125	0.0690906	0.239317	0.670415	1.05329	2.11899	1.13911	0.602637	0.232967	0.104307	0.0457204	0.0158528	0.00183801	0.0210818	0.0647575	0.137471	0.175966	0.46157
puromycin	979.625	676.569	1.44793	1.6892	1769.12	1301	870.75	430.25	238.625	129	61.375	22.25	180.75	85.875	46.25	29	18.875	12.625	8.625	4.875	485.375	217.875	117	60.25	25.25	11.625	933	442.25	229.75	109.25	38.75	4.75	0.0339917	0.0776714	0.1823	0.249862	2.61485	1.92294	1.28701	0.635929	0.352699	0.190668	0.0907151	0.0328865	0.0228946	0.0619592	0.100866	0.175155	0.267157
pyrvinium	932.125	610.317	1.52728	1.52101	1304.38	493	99.875	0.125	0	0	0	0	533.75	261.875	145	91.625	60.75	44.75	33.875	21.5	0	0	0	0	0	0	0	0	0	0	0	0	0.00573261	0.0174909	0	0	2.13721	0.807777	0.163644	0.000204812	0	0	0	0	0.00631	0.0115958	0.0280076	0.0379492	0.874545
quinisocaine	722.625	513.664	1.4068	1.51488	1031.25	465.375	242.25	93.875	44.75	19.375	7.5	1.375	302.5	127.125	54	28.75	17.375	12.625	8.75	5	0	0	0	0	0	0	298.375	122.625	58.125	26.25	10.5	2.5	0.0427083	0.216488	0.506595	0.872229	2.00764	0.905991	0.471612	0.182756	0.0871192	0.0377192	0.014601	0.00267685	0.0360109	0.101703	0.131149	0.14309	0.588906
quinostatin	559.875	382.576	1.46344	1.25678	855.75	431.125	186.75	70.75	34.125	15.125	3.875	0	235.125	101.25	42.25	23.125	14.75	10.25	7	3	108.375	27.25	11.625	5.125	1.875	0.875	198.5	60.875	31.25	14.875	4.625	0	0.125152	0.532601	1.12526	1.74905	2.23681	1.1269	0.488139	0.184931	0.089198	0.0395347	0.0101287	0	0.0172364	0.0996319	0.205135	0.273228	0.614584
rescinnamine	1351.12	884.748	1.52713	1.8315	1998.75	1244.25	705.125	285.375	135.5	61.75	25.625	4.875	241.875	132.375	76.125	52.5	36	22.125	12.625	7.625	61.875	8.125	3.75	1.5	0.625	0	854	341.125	157.875	69.75	24.5	3.375	0.0195885	0.0635736	0.206275	0.401951	2.25912	1.40633	0.796978	0.322549	0.153151	0.0697939	0.028963	0.00551004	0.0358432	0.0437219	0.0675659	0.149248	0.273383
reserpine	1268.62	835.109	1.51911	1.78877	1829	1155	669.625	277	135.125	65.75	26	4.625	214.375	113.375	61.875	42.875	29.25	19.625	12.375	7.125	77.25	9.75	3.625	1.375	0.625	0.125	805.5	334.125	160.75	69.625	23.875	2.625	0.022775	0.0717089	0.20644	0.347518	2.19013	1.38305	0.801842	0.331693	0.161805	0.0787323	0.0311337	0.0055382	0.0492063	0.0755015	0.103835	0.187692	0.256703
resveratrol	546.375	383.512	1.42466	1.29256	1020.88	674.125	279	113.875	58.125	26.625	11.625	2	157.625	94.375	49.375	28.25	12.75	5.5	2.25	0.5	55.5	20.5	4.5	0	0	0	295	121.375	62.5	32.5	10.125	0.375	0.00574788	0.068315	0.387714	1.24093	2.66191	1.75777	0.727487	0.296927	0.15156	0.0694241	0.0303119	0.00521496	0.0565354	0.075753	0.138481	0.333146	0.411004
rifabutin	1637.62	960.723	1.70458	1.70985	2144.5	1444.75	930.5	448	238.625	121.25	54.125	16.25	245.25	77.25	35.125	19.375	12.25	8.125	3.5	0.875	190.125	61.625	25.25	8.75	0.75	0	1049.62	508.375	266.25	126.875	47.25	6.25	0.0312304	0.0651266	0.138747	0.227593	2.23217	1.50382	0.968541	0.466315	0.248381	0.126207	0.0563378	0.0169143	0.0274145	0.0699196	0.100659	0.131942	0.255276
rotenone	848.5	570.501	1.48729	1.5101	1327	814.125	446.625	161	68.625	22.75	6.125	0.875	186.625	81	48	29.75	19.5	11.875	7.25	4	0	0	0	0	0	0	552.5	205.625	85.875	24.75	6.75	0.25	0.0324043	0.10309	0.289811	0.979239	2.32602	1.42703	0.782864	0.282208	0.120289	0.0398772	0.0107362	0.00153374	0.0465647	0.0601838	0.0607974	0.0621292	0.327125
rottlerin	1068.62	693.136	1.54173	1.60574	1695	1047.25	594.25	245	119.75	57.5	23.125	3.75	255.125	121	47.375	24.875	13.875	8.375	4.625	2.25	185	43.25	8.75	0.375	0	0	631.25	270.5	132.75	62.75	16.875	1.75	0.0675329	0.204068	0.440745	0.592534	2.44541	1.51089	0.857336	0.353466	0.172766	0.0829563	0.0333629	0.00541019	0.0846982	0.148843	0.221222	0.316943	0.368074
sanguinarine	681.875	455.185	1.49802	1.33922	1243.88	778	373.5	110.125	38	3.625	0	0	260.625	163.875	103.875	71.125	52.375	42.5	35.875	25.875	0	0	0	0	0	0	503.375	154.75	47.5	4.375	0	0	0.024107	0.0864982	0.219423	0	2.73268	1.70919	0.820545	0.241934	0.0834825	0.00796379	0	0	0.0273174	0.038194	0.0365135	0.0366839	0.572569
saquinavir	1467.88	929.303	1.57954	1.81477	2072	1169.75	676.625	320.5	174.5	100.25	48.5	16.125	464	213	80.625	41.75	26.875	18.875	13.75	8.75	280.75	86.75	35.125	12.5	2.125	0	720.25	344.75	193.375	103.625	48	8.875	0.0334264	0.0978034	0.194007	0.27242	2.22963	1.25874	0.728099	0.344882	0.187775	0.107876	0.0521896	0.0173517	0.0210627	0.0758961	0.15569	0.224849	0.499299
scriptaid	706.5	485.925	1.45393	1.42566	1420.75	1021.38	590.875	267.125	144.125	74.125	27.125	3.75	214.5	119.25	65.625	41.5	27.75	18.875	13.375	7	192.125	62.25	27	4.5	0	0	673.75	300.75	162	79.5	23.625	0.375	0.157536	0.374528	0.779546	0.948893	2.92381	2.10192	1.21598	0.549725	0.296599	0.152544	0.0558214	0.00771725	0.110767	0.163249	0.235282	0.280617	0.441426
semustine	583.75	418.1	1.3962	1.3771	937.625	519.125	287.25	117.625	55.5	24.75	10.625	3.375	216.75	76.5	29.75	13	7.875	4.75	3.75	2	52.75	12.5	4.5	1.5	0.125	0	334.75	145.875	68.375	29.875	12.5	2.125	0.0799417	0.23437	0.267755	0.128135	2.24259	1.24163	0.687037	0.281332	0.132743	0.0591964	0.0254126	0.00807224	0.0180806	0.0307062	0.130312	0.138052	0.518417
sertaconazole	881.25	583.187	1.51109	1.50275	1368.5	702.375	275.25	71.375	28.375	11.5	3.375	0	461.75	222.25	113.375	66.625	35.75	25	15	8.875	0	0	0	0	0	0	359.875	106.25	36.5	14.875	3.25	0	0.0414674	0.238548	1.09453	1.61923	2.34659	1.20437	0.471976	0.122388	0.0486551	0.0197192	0.00578717	0	0.0264128	0.0412069	0.0326758	0.0329631	0.79177
simvastatin	961.75	621.343	1.54786	1.51429	1387.62	868.5	502	232.625	120	62.5	22.625	1.625	251.25	88.5	34.25	16	7.25	3.625	1.5	0	126.875	48.25	21.25	5.375	0	0	601.625	278.25	141	70.875	20.125	0.625	0.0761086	0.218528	0.419738	0.458679	2.23327	1.39778	0.807927	0.374391	0.19313	0.100589	0.0364131	0.0026153	0.0433644	0.123918	0.193142	0.245243	0.404366
sirolimus	1909.38	1136.34	1.68028	1.88645	2217.88	1378.75	866.875	433.5	253.25	146.125	68.625	20.75	330.125	111.875	42.125	17.625	6.25	0.875	0	0	259	93.75	37.125	11.25	0.75	0	1016.62	521.25	290.75	156.625	60.375	8.375	0.0189128	0.0516851	0.0946125	0.18986	1.95177	1.21332	0.762866	0.381488	0.222865	0.128593	0.0603912	0.0182604	0.0183618	0.0536991	0.0889714	0	0.290516
sodium_phenylbutyrate	443.5	326.059	1.36018	1.24832	883.375	538.75	275.375	140.25	80.375	44.625	19.875	4.25	172.625	85.125	28.875	14	8.25	3.625	2.75	0.875	0	0	0	0	0	0	321.875	159.875	88.125	45	19.625	2.375	0.27256	0.880041	1.64434	2.36291	2.70925	1.65231	0.844555	0.430137	0.246504	0.136862	0.0609552	0.0130344	0.123115	0.186873	0.254329	0.366864	0.529428
spiperone	887.75	596.051	1.48939	1.54138	1519.12	911.625	419	182	96.625	42.5	20.375	5.5	328.625	182	78	45.125	28.875	17.5	10.875	6.125	134.25	21.375	7.5	1.5	0	0	525.5	206.625	101	43.375	16.875	1	0.0894709	0.324699	0.59498	0.832659	2.54865	1.52944	0.70296	0.305343	0.162109	0.0713026	0.0341833	0.0092274	0.0531115	0.0632923	0.0722651	0.138026	0.551337
strophanthidin	797.75	499.684	1.59651	1.31659	1356.12	986.75	580.875	283.125	156.875	84.25	33.75	4.375	150.625	62.875	19	8.25	3.5	1.375	0.375	0.25	215.5	81.875	37.25	13.125	1.75	0	684.5	331	175.25	88.375	27.25	0.625	0.0805017	0.198628	0.377125	0.480576	2.71397	1.97475	1.16249	0.566609	0.313949	0.168607	0.0675427	0.00875554	0.0550535	0.128788	0.218739	0.45474	0.301441
sulconazole	840.5	567.042	1.48225	1.51063	1291.38	603.5	195.25	62.5	25.25	11.875	3.25	0	492.25	236	121.25	69.625	31.625	20.75	13	7.125	0	0	0	0	0	0	278.25	78.75	33	13.875	4.25	0	0.0418512	0.335463	1.22656	1.67017	2.27739	1.0643	0.344331	0.110221	0.0445293	0.020942	0.0057315	0	0.0225278	0.0307864	0.0533527	0.0758778	0.868102
sulfapyridine	536.5	388.432	1.38119	1.34177	1074.38	714.25	402.75	174.25	76.25	21.5	8.375	2	154.125	85.5	34.375	18.5	12	7.75	5.125	2.25	139	44.375	19.5	8.25	1.75	0	383.25	173.25	74.875	21.5	7.25	1.75	0.0312237	0.0596698	0.144457	1.04147	2.76593	1.8388	1.03686	0.448598	0.196302	0.0553507	0.021561	0.00514891	0.0331014	0.0573421	0.11177	0.119747	0.396788
syrosingopine	1373.5	893.019	1.53804	1.82699	1977.25	1306.5	798.25	351	164.75	79	30.5	5.25	302.375	106.875	52.625	33.875	23.125	14.375	9.75	5.625	81	12.625	5.75	2.375	0.625	0	943.875	410.375	188.125	82.25	28.25	3.875	0.0138479	0.0489859	0.136738	0.196059	2.21412	1.46301	0.893878	0.393049	0.184487	0.088464	0.0341538	0.00587893	0.0371192	0.138933	0.178792	0.22892	0.338599
terbutaline	542.25	388.485	1.39581	1.32781	982.625	672.25	396.5	173.5	87.25	39.25	12.875	2.25	116.125	37.375	16	6.75	4.75	3.375	1.75	1	398.125	152.625	65.5	24.5	5.125	1	378.75	172.5	87.375	41.75	10.375	0.125	0.100674	0.242987	0.488428	0.866551	2.52938	1.73044	1.02063	0.446607	0.224591	0.101034	0.0331416	0.00579174	0.0529072	0.0897856	0.225859	0.337523	0.298918
terconazole	1126	739.993	1.52164	1.68104	1643.62	945.5	478.125	186.125	88.75	37.875	13.625	2.125	421.25	187	87.875	51.75	30	21.875	15.75	9.625	129.25	19.375	9.25	4.5	2.125	0.625	591.375	225.5	105.625	46	13.5	0.5	0.074337	0.268835	0.637945	0.981694	2.22114	1.27771	0.646121	0.251523	0.119934	0.0511829	0.0184123	0.00287165	0.0258027	0.0347001	0.0531177	0.0546927	0.569262
terfenadine	1152.5	749.907	1.53686	1.6755	1590	785	343.75	143.125	76.125	34.125	10.125	1	462.375	211.875	75.125	36.75	23.75	13.375	9	6.25	297.875	99.875	40.875	13	2.375	0	442.625	181.875	85.625	38	10.875	0.25	0.0416866	0.211191	0.42223	0.55536	2.12026	1.0468	0.45839	0.190857	0.101513	0.0455056	0.0135017	0.0013335	0.0202496	0.0519257	0.093149	0.163477	0.616576
terguride	806.125	537.923	1.49859	1.4553	1149.62	562.875	247.5	89.625	44.25	21	7.375	0.75	320	138.625	66.875	37.75	25.5	17	11.25	7.25	140.625	39	16.25	6.75	2.625	1.125	275.125	82.75	41.75	20.625	7.875	0.625	0.0319281	0.178298	0.635967	1.22668	2.13715	1.04639	0.460103	0.166613	0.0822608	0.039039	0.0137101	0.00139425	0.0351959	0.121103	0.174651	0.244423	0.59488
tetrandrine	1308.25	790.746	1.65445	1.59823	1595.88	811	361.25	122	53.125	20.625	8.625	3.5	324.75	145.125	62.5	35	21.5	12.875	7.625	3.5	153.625	17.875	7.25	2.875	1.125	0	455.125	152.25	64.25	24	7.75	3	0.0170665	0.0651966	0.211296	0.706277	2.01819	1.02561	0.456847	0.154285	0.0671834	0.026083	0.0109074	0.0044262	0.00782749	0.0237613	0.0366298	0.0842051	0.410688
thapsigargin	1405.25	915.69	1.53463	1.85414	1931.62	1251.75	808.625	409	225.75	113.875	44	4.875	310.625	94.875	33.625	12.125	5.5	1.75	0.5	0.375	175.375	56	20.5	5.25	0.125	0	926.5	479.5	253.625	122.625	42.625	1.625	0.04845	0.120052	0.221877	0.316969	2.10947	1.367	0.883077	0.446658	0.246535	0.12436	0.0480512	0.00532385	0.0306264	0.0627194	0.085649	0.109149	0.339225
thiethylperazine	930.75	621.914	1.49659	1.56688	1336.12	656.75	311.625	63.875	21.25	10.5	4.75	1.625	373.75	166.25	66.75	38.125	28.125	19.625	15.375	10.875	117	17.125	7.375	3	0.625	0	364.5	100.75	25	12.875	7.125	2.5	0.00959975	0.0305726	0.652425	0.955313	2.14841	1.05602	0.501074	0.102707	0.0341687	0.0168834	0.00763772	0.0026129	0.0246744	0.0959109	0.155662	0.182777	0.600968
thioguanosine	545	393.39	1.38539	1.34621	1278.5	1099.38	752	363.875	198.125	103.5	42.625	12.625	33.5	20.5	13.875	9.75	7.625	5.5	2.875	1.5	368	164.375	75.5	26.75	3.75	0.375	810.625	403.375	210.25	105.25	27.625	4.5	0.0420229	0.0651595	0.274544	0.429242	3.24996	2.79462	1.91159	0.924973	0.503635	0.263098	0.108353	0.0320929	0.0984091	0.195946	0.270242	0.394904	0.0851573
thioproperazine	961.375	621.994	1.54563	1.51726	1417	812.75	436.25	143.25	51.75	12	4.75	1.75	311.875	141.875	63.75	36.125	25.375	19.375	14.75	10.125	140.75	19.5	8.25	3.5	0.625	0	508.625	183	60.5	14.625	7.5	2.375	0.0438724	0.136736	0.295257	0.913802	2.27816	1.30668	0.701374	0.230308	0.0832002	0.0192928	0.00763673	0.00281353	0.0273316	0.0797355	0.151331	0.179336	0.501412
thiostrepton	3139	2014.6	1.55812	2.70874	4345.38	3231.5	2183.88	1034.62	573	333.5	171.75	73.75	500.75	216.125	136.125	90.375	61	39.75	23.75	12.875	1113.12	375.5	167.875	75.375	26.25	10	2503	1218.38	628.125	332.5	144.875	31.875	0.0128879	0.0187751	0.0509139	0.109759	2.15694	1.60404	1.08402	0.513563	0.284423	0.165541	0.0852525	0.0366077	0.012415	0.0344602	0.0495629	0.0503196	0.24856
ticlopidine	595.5	407.855	1.46008	1.30062	951.5	417	147.875	24.5	11.25	4.875	2.625	0.875	311	145.75	53.75	27.75	16.125	9.625	5.25	2.25	0	0	0	0	0	0	195.25	42.625	16.125	8.375	4	1.75	0.028612	0.244406	0.706549	0.938594	2.33294	1.02242	0.362568	0.0600704	0.0275833	0.0119528	0.00643611	0.00214537	0.0422956	0.111398	0.157184	0.189642	0.762526
tioguanine	335.5	257.156	1.30466	1.15578	860.375	680.125	412	147.5	70.25	31.625	10	0.375	82.125	51.375	37.125	29.25	22	16.875	12	7.625	180.875	57.375	24.25	8.5	1.625	0	384.875	125	55	28.25	9.5	0.5	0.123329	0.286596	1.24144	2.30725	3.34574	2.6448	1.60214	0.573583	0.273181	0.12298	0.038887	0.00145826	0.0868395	0.125099	0.132818	0.171816	0.319359
tonzonium_bromide	1379.88	908.751	1.51843	1.86682	1739.12	761.25	242.75	77.875	31.75	11.5	3.25	0.625	516.5	237.5	101.625	44.5	20.25	11.25	7.25	4.75	0	0	0	0	0	0	335	109	43.625	15.625	5.375	1	0.0454045	0.361012	0.798555	1.35939	1.91375	0.837688	0.267125	0.0856945	0.0349381	0.0126547	0.00357634	0.000687757	0.0220865	0.0111793	0.173861	0.361598	0.568362
trazodone	839.125	575.955	1.45693	1.54892	1401	732.875	347	147.25	80.5	45.75	22.125	5.75	413	213	96.5	56.875	37.5	27.625	19.375	12.5	0	0	0	0	0	0	429.875	177.5	96.5	50.375	19.75	3.875	0.0637558	0.286525	0.582908	0.698377	2.43248	1.27245	0.602477	0.255662	0.139768	0.0794332	0.0384144	0.00998341	0.0279561	0.0416018	0.0296074	0.0880694	0.71707
triamterene	534.75	381.281	1.40251	1.30916	1103.62	715.875	417.25	160.5	81.625	41.125	17.75	5	162.625	93.25	44.875	28.875	19.75	12	8.125	3.875	357.875	104.75	46	18.5	5.375	0.375	386.625	147.75	69.625	35.375	15.375	2.625	0.119777	0.312858	0.806376	1.42971	2.89452	1.87755	1.09434	0.420949	0.214081	0.10786	0.0465536	0.0131137	0.0929686	0.0846869	0.0960145	0.15575	0.426522
tribenoside	1086.75	687.676	1.58032	1.56034	1469.25	730.375	357.75	153.75	77.625	37.25	12.625	0.875	399.75	206.875	60.125	28.75	18	10.375	6.625	2.75	116.125	37.5	14	3.375	0	0	436.5	195	97.5	45.125	11.375	0	0.0490487	0.217606	0.473606	0.600573	2.13654	1.06209	0.52023	0.223579	0.11288	0.0541679	0.0183589	0.0012724	0.0295719	0.0623569	0.0876819	0.12046	0.581305
troglitazone	948.375	634.892	1.49376	1.58615	1627.75	1043.38	577.625	239.625	124.125	63.75	21.125	0.75	254.125	113.125	51.75	32.5	20.5	12.375	8	4.125	61.875	16.25	4.375	0.375	0	0	642.875	282.625	138.625	65.625	18.5	0.25	0.114106	0.337813	0.88844	1.4743	2.56382	1.64339	0.909801	0.377427	0.195506	0.100411	0.0332734	0.0011813	0.0449158	0.0932592	0.143866	0.203918	0.400265
tyloxapol	2241	1333.05	1.6811	2.04223	2801.88	1862.62	1084.88	498.625	261.375	126.125	33.875	5.875	474	154.5	67	30.5	16.375	9.875	6.5	3.375	365.875	129.125	53.375	8.25	0	0	1278.62	599.75	301.875	131.875	21.5	0.875	0.0588007	0.157037	0.312934	0.455639	2.10185	1.39726	0.813826	0.374047	0.196072	0.0946135	0.0254116	0.00440717	0.0319355	0.0563186	0.0753447	0.0964837	0.355574
tyrphostin_AG-1478	688.375	477.57	1.44141	1.42562	1176.62	649.25	346	115.5	47.75	17	4	0	256.125	132.25	81.875	57.75	35.25	24.625	17	10.875	62.375	8.375	2.875	0.75	0	0	409.875	140.25	60.75	21.5	5.375	0.375	0.0586587	0.228568	0.660587	1.59032	2.46378	1.35949	0.724502	0.24185	0.0999854	0.0355969	0.00837574	0	0.0714234	0.0735284	0.066091	0.106611	0.536309
ursolic_acid	990.125	590.888	1.67566	1.36409	1378.62	830.25	418.375	195.5	114	61.625	25.75	4.875	291	97.125	32.875	12.625	4.25	1.625	0.25	0	97.625	34.875	14.375	2.125	0	0	498.875	228.75	127.25	68.625	28.125	4.5	0.0735052	0.252111	0.513179	0.884318	2.33314	1.40509	0.708044	0.330858	0.19293	0.104292	0.0435785	0.00825029	0.0255603	0.0568215	0.094373	0.219132	0.492479
valinomycin	2260.38	1287.72	1.75534	1.92231	2488.5	1561.38	1035.62	533.625	314.75	189.125	96.625	30.75	357	79.625	24.25	4.25	1.5	1	0.25	0	159.375	53.375	22.75	7.75	1.5	0	1198	619.5	352.75	186.875	77.25	11	0.0060457	0.0144541	0.0258295	0.0440531	1.93249	1.21252	0.804234	0.414397	0.244425	0.146869	0.075036	0.0238795	0.00231437	0.0120936	0.04909	0.122267	0.277235
vanoxerine	1061.38	710.65	1.49353	1.67837	1582.25	858.875	413	150.75	64.75	16.25	5	1.875	356.75	185.125	60.875	30.25	20.375	13.25	9.25	6.25	103.875	17.625	7.5	3.375	1.125	0.375	504.875	180.875	70.125	20	8	2.375	0.0461997	0.202636	0.359813	0.490479	2.22648	1.20858	0.581158	0.21213	0.0911138	0.0228664	0.00703581	0.00263843	0.0472834	0.0618585	0.0460959	0.0613922	0.502005
verapamil	1125.5	746.657	1.50739	1.70455	1567.88	862.25	398.125	141.375	57.25	16.25	1.875	0	308	136	67.125	39.5	22.875	13.625	8	4.5	140.625	22	8.875	3.625	1	0	520.5	165.125	63.125	17.25	2.5	0	0.0160415	0.0646222	0.265136	1.0241	2.09986	1.15481	0.53321	0.189344	0.0766751	0.0217637	0.00251119	0	0.0133677	0.0313318	0.0440175	0.0365689	0.412505
vorinostat	654.75	469.266	1.39526	1.45991	1289.5	866.875	477	216	113.5	58.75	19.875	2.25	205.875	107.25	49.375	24.125	14.25	7.375	3.75	2	194	73.75	28.75	6.625	0	0	513.125	233.125	125	60.375	15.25	0.375	0.183269	0.495233	1.0464	1.40272	2.74791	1.8473	1.01648	0.460294	0.241867	0.125196	0.0423534	0.00479472	0.110439	0.159539	0.328481	0.49877	0.438717
withaferin_A	980.125	628.771	1.55879	1.51263	1552.62	1080.25	639	303.5	165.125	83.875	32.125	3.25	217.25	77.75	32.625	14.375	6.625	2.875	1.875	1	246.125	96.5	42.25	12	0.125	0	762.5	367.25	193.5	95.75	24.75	0.625	0.03682	0.086969	0.175899	0.257297	2.4693	1.71803	1.01627	0.482687	0.262615	0.133395	0.0510917	0.00516881	0.0137178	0.0404524	0.0480212	0.268628	0.345515
wortmannin	825.125	522.9	1.57798	1.36264	1396.38	1068.25	674.125	312.375	163.625	83	33.25	4.5	116.625	37.125	21.5	14	9.25	6.625	4	2.25	0	0	0	0	0	0	796.375	380.5	195.875	94.5	27.5	0.125	0.026426	0.0609812	0.133261	0.211456	2.67044	2.04293	1.2892	0.597389	0.312918	0.15873	0.0635876	0.00860584	0.0279026	0.079751	0.126075	0.16676	0.223035
zardaverine	546	388.251	1.40631	1.3175	1110.25	834.875	510.125	221.125	89.75	32.875	10.25	0.875	135.125	76.75	45.125	33.875	23.375	15.5	9.5	5.75	80.375	15.125	5.75	1.875	0	0	588.75	261.75	100.125	36.375	11.5	0.5	0.0759446	0.131758	0.84132	2.09885	2.85962	2.15035	1.31391	0.569541	0.231165	0.0846746	0.0264004	0.0022537	0.0560746	0.119896	0.140383	0.231156	0.348035
zuclopenthixol	886.375	601.492	1.47363	1.56495	1494.38	873.375	424.125	138.625	70.125	34.25	10.5	2.125	362.5	182	85	51.375	30.25	19.875	14	8.875	271.75	73.5	32.125	8.875	1.5	0	530.375	183.5	84.125	40.125	12.25	2.875	0.0882936	0.329787	1.09729	1.13174	2.48445	1.45201	0.705122	0.230469	0.116585	0.0569418	0.0174566	0.00353288	0.0640609	0.142953	0.204407	0.26101	0.602668
(+)-chelidonine	712.375	484.229	1.47115	1.4065	1242.88	852.5	463.5	174	72.25	22.625	6.5	0.25	142	72.875	41.625	29.125	18.625	11.375	7.125	4.375	118.25	38.75	16.5	5.75	0.25	0	572.75	215.75	87.625	25.875	7.125	1	0.0316331	0.0888404	0.340808	0.976525	2.56671	1.76053	0.957192	0.359334	0.149206	0.0467238	0.0134234	0.000516285	0.0477653	0.103967	0.136227	0.189144	0.29325
(+)-isoprenaline	516.625	376.642	1.37166	1.33043	957.375	640.375	364.5	153.625	77.375	36.25	11.875	2	120.75	40.625	17.875	8.25	4.375	2	1.25	1	365.25	131.25	56.75	21	5.375	1.25	363.125	155.625	79	35	8	0.125	0.11513	0.263168	0.473293	0.665064	2.54187	1.70022	0.967762	0.40788	0.205434	0.0962452	0.0315286	0.00531008	0.0563785	0.0987752	0.2021	0.350035	0.320596
(+/-)-catechin	575	411.378	1.39774	1.36448	1266.62	978.125	570.375	233.875	108.25	44.75	10.25	0.375	87	59.25	34.375	21.875	13.25	8.375	6.125	2.5	441.125	152.75	57.125	14.25	0.625	0	558.125	243.375	116.25	48.625	5.25	0	0.0158921	0.0308979	0.126468	0.548403	3.07898	2.37768	1.3865	0.568516	0.26314	0.108781	0.0249162	0.00091157	0.0191102	0.0502736	0.114184	0.166761	0.211484
(-)-MK-801	550.375	371.686	1.48075	1.22428	801.125	325.75	106	34.625	15.5	5.875	1.75	0	267.5	129.25	39	16.5	9.75	5.5	4.375	3.5	127	42.625	20.125	9.75	3.375	0.875	0	0	0	0	0	0	0.0498283	0.403283	0.928989	1.22089	2.15538	0.876411	0.285187	0.0931565	0.0417018	0.0158063	0.00470827	0	0.0339394	0.0787109	0.222132	0.378656	0.719693
(-)-atenolol	660.5	479.177	1.3784	1.49329	1173.5	765.5	438.125	208.125	112.5	57.875	24	3.125	182.625	70.75	26.5	10.875	4.875	2.75	1.375	0.625	293.375	111.25	50.375	20.875	5.125	0.5	435.5	204.5	109.75	58.25	20.125	0.625	0.110472	0.274914	0.506103	0.622436	2.44899	1.59753	0.914328	0.434338	0.234778	0.12078	0.0500859	0.0065216	0.0388632	0.0855227	0.0957031	0.252219	0.381122
(-)-catechin	575.5	410.742	1.40112	1.36013	1245.62	959.5	568.25	232.5	109.875	46.125	10.625	0.375	88.5	58.75	31.375	20.875	12	6.875	4.875	2.75	433.875	148.875	60.25	16	0.625	0	552.5	240.875	115.625	50	7.5	0.25	0.0297189	0.0612662	0.205866	0.752751	3.03262	2.33602	1.38347	0.566049	0.267504	0.112297	0.0258678	0.000912982	0.047485	0.0913834	0.163043	0.250106	0.215464
0173570-0000	649.375	443.005	1.46584	1.35018	1092	596.5	324.5	111.625	51.875	23.375	9.125	1.625	271	140.375	76.25	50.875	36.125	24	17.375	11.125	59.625	13.125	5.125	1.875	0	0	389.375	148.875	69	31.5	10.375	1.125	0.0456571	0.174388	0.492667	0.998438	2.46498	1.34649	0.732497	0.251972	0.117098	0.0527646	0.0205979	0.00366813	0.0363835	0.040635	0.0393543	0.0675185	0.611731
0175029-0000	998.25	677.489	1.47346	1.66107	1555.25	830.125	439.5	158.25	72.375	31.375	10.25	0.75	383.875	192.125	86.5	51.375	34	24.375	16.875	11.625	140.25	26	10.75	4.375	1.5	0	516.375	200	93.375	39.75	11.5	0.875	0.0670036	0.223408	0.628692	1.39736	2.29561	1.2253	0.648719	0.233583	0.106828	0.0463107	0.0151294	0.00110703	0.00854964	0.0757462	0.131133	0.195767	0.566615
0179445-0000	884	600.156	1.47295	1.56393	1333	686.75	361.5	139.375	68.625	32.875	12.625	0.625	332.875	154.875	58.25	34.25	23.75	18.125	12.75	9.75	128.5	29.875	12.875	5.375	1.125	0.125	405.375	166.625	80.25	37.125	13.25	0.875	0.0684076	0.244116	0.653949	1.07229	2.22109	1.14428	0.602343	0.232231	0.114345	0.0547774	0.0210362	0.0010414	0.0121904	0.089043	0.161062	0.205037	0.554647
0198306-0000	821.75	561.359	1.46386	1.52193	1372.12	830.625	450.25	192.75	72.375	18.375	5.75	1.375	269	130.5	50.875	25.125	14.625	9.25	5.875	2.875	95.125	19.125	6.25	1.75	0	0	516.25	204.75	68.125	18.875	7.375	1.5	0.0644093	0.18168	0.177258	0.686219	2.44429	1.47967	0.802071	0.343363	0.128928	0.0327331	0.010243	0.00244941	0.0432184	0.0589782	0.0618061	0.07306	0.479194
0225151-0000	1038.25	708.525	1.46537	1.70807	1785.5	1046.12	560	185.75	84.375	38	12.375	1	425.625	245.5	132.25	89.75	64.375	46	31.125	18	126.25	26.125	8.625	2.375	0	0	620	208.25	94.75	43.875	15.125	0.25	0.00945627	0.0447399	0.145973	0.358773	2.52002	1.47648	0.790375	0.262164	0.119085	0.0536326	0.0174659	0.00141138	0.0129492	0.0171557	0.0143771	0.0236786	0.60072
0297417-0002B	990	663.832	1.49134	1.62452	1487	804.875	424.375	157.5	78.375	35.25	13.375	2.375	353.5	165.625	85.625	56.5	42.375	32.125	24.25	16.875	217.625	54.375	24	9.5	3	0.5	447.375	166.125	81	38.75	16.125	1.875	0.0242909	0.103043	0.35338	0.81124	2.24002	1.21247	0.639281	0.237259	0.118064	0.0531008	0.0201482	0.00357771	0.00810473	0.0425664	0.0693545	0.0791884	0.532514
0316684-0000	730	513.27	1.42225	1.49786	1411.38	1078.62	626.25	270.75	121.875	43.375	12.375	3.875	153.5	98.625	49.25	33	21	10.75	7	4	225.75	69.625	30.5	7.25	0	0	719.875	311.75	128.375	43.5	8	0.5	0.0943603	0.212621	0.607739	0.911978	2.74977	2.10148	1.22012	0.5275	0.237448	0.0845072	0.0241101	0.00754963	0.0909551	0.110028	0.102735	0.13033	0.299063
0317956-0000	783.375	548.568	1.42804	1.54223	1504.38	1133.25	657.75	298.5	141.25	59	23.25	9.125	167.375	104.125	49	29	16.875	10.125	6.375	2.625	284.375	105.625	46	16.5	2.125	0	751.875	335.25	144.625	55.125	10.375	0.875	0.0895629	0.203958	0.641196	1.06249	2.74237	2.06583	1.19903	0.544144	0.257489	0.107553	0.0423831	0.0166342	0.0785688	0.115486	0.110138	0.118272	0.305112
10-methoxyharmalan	527.125	374.796	1.40643	1.29435	863	442.375	183.25	48	17	3.125	0.125	0	173	100.625	55.25	37.25	26.875	20.375	14.5	10.875	135.75	29.625	12.5	3.25	0.875	0	180.625	31.375	10	1.625	0	0	0.0224195	0.0930732	0.248554	2.20536	2.30259	1.18031	0.488933	0.12807	0.045358	0.00833787	0.000333515	0	0.0144403	0.036406	0.0490974	0.0720064	0.461585
11-deoxy-16,16-dimethylprostaglandin_E2	933.5	633.571	1.47339	1.6064	1446.62	903.75	525.125	278.25	156.375	87.25	37.375	7.375	266.875	99.5	30.625	11.375	5.875	2.5	1.375	0.5	86.375	30.625	11.375	3.875	0	0	584.25	314	178.125	92.5	35.375	4.125	0.125861	0.36308	0.684457	0.989911	2.28329	1.42644	0.828833	0.439177	0.246815	0.137711	0.058991	0.0116404	0.0495358	0.0946254	0.156034	0.183521	0.421223
12,13-EODE	850.875	600.277	1.41747	1.62531	1249.88	670	309.875	154.125	85.5	43.25	16	3	295.25	121.5	44.875	14.375	5.125	0.875	0	0	0	0	0	0	0	0	361.125	174.875	92.5	42.5	12.25	2.125	0.0983848	0.425315	0.95697	2.26877	2.08216	1.11615	0.51622	0.256756	0.142434	0.0720501	0.0266544	0.00499769	0.0455185	0.0433557	0.0421271	0	0.491856
15(S)-15-methylprostaglandin_E2	907.125	640.424	1.41644	1.67999	1561.25	1126.62	716.75	351	196.125	102	40.125	4.875	180.875	62.75	21.75	7.5	3.625	2	0.875	0.5	211.375	78.375	32.125	7.625	0	0	813.625	413.625	226.25	115	38.25	3.625	0.0694197	0.152996	0.332418	0.656892	2.43784	1.75919	1.11918	0.548074	0.306242	0.15927	0.0626538	0.00761215	0.0433684	0.0570868	0.0549693	0.152885	0.28243
16,16-dimethylprostaglandin_E2	934.375	649.779	1.43799	1.66687	1511.75	1050.12	645.625	323.625	181.375	94.875	39	6.25	200.25	66.125	25.375	7.5	3.375	1.5	1	0.375	197.125	73	28.375	6.5	0	0	725.25	379.75	207.25	105.25	32.5	1.875	0.0865576	0.215392	0.457707	0.868849	2.32656	1.61613	0.993608	0.498054	0.279134	0.146011	0.0600205	0.00961866	0.0569704	0.0747989	0.118492	0.154272	0.308182
16-phenyltetranorprostaglandin_E2	883.75	618.186	1.42959	1.6354	1567.75	1124.88	715.75	357	200.625	103.875	42.25	5.125	200.75	99.75	28.75	14.25	8	3.625	2.875	1.25	202.25	77.75	34	8	0	0	814.375	418.5	227.875	115	43	3	0.0609638	0.14758	0.29544	0.544763	2.53605	1.81964	1.15782	0.577496	0.324538	0.168032	0.0683451	0.00829038	0.0632924	0.142196	0.217294	0.3123	0.32474
2,6-dimethylpiperidine	362.5	278.879	1.29985	1.20806	480.125	175.875	74.625	29	13.5	5.25	1.625	0	147.25	43	9.625	2.25	0.375	0	0	0	99.875	35.375	16.5	8.25	2.5	0.375	0	0	0	0	0	0	0.0794436	0.539957	0.970453	1.26269	1.72163	0.630651	0.26759	0.103988	0.0484082	0.0188254	0.00582691	0	0.0490777	0.149738	0.311888	0	0.528008
2-aminobenzenesulfonamide	367.625	276.473	1.3297	1.17584	761.375	527.5	324.5	135.875	51.25	10	2.375	0	96.375	50.5	15.875	8	5.75	3.875	2.625	0.875	157.125	52.875	22.25	9.25	3	0	271.75	113.125	34.625	1.125	0	0	0.117345	0.31231	0.554108	1.22542	2.75389	1.90797	1.17372	0.491459	0.185371	0.03617	0.00859036	0	0.136608	0.195626	0.327024	0.456489	0.348588
3-acetamidocoumarin	466.25	336.548	1.38539	1.24516	871.375	532.125	285.125	122.125	58	28.625	10.875	0.125	169.75	87.875	37.875	22.625	14.25	8.375	5	1.25	39.125	12.375	4.875	1.875	0	0	310.375	129.25	62.375	28.5	8.75	0	0.163777	0.504975	1.25429	1.89936	2.58915	1.58113	0.847204	0.362875	0.172338	0.0850547	0.0323134	0.000371418	0.0863942	0.104328	0.13098	0.247835	0.504385
3-acetylcoumarin	430.875	306.918	1.40388	1.17343	868.875	579.25	329.125	140.75	67.5	34.875	12.125	0.375	137.5	77.375	32.125	19.625	11.375	7.5	4	1.125	0	0	0	0	0	0	397.375	171.875	81.5	38.5	12.375	0	0.144067	0.383944	0.895707	1.22825	2.83097	1.88731	1.07236	0.458592	0.219929	0.11363	0.0395057	0.00122183	0.106053	0.102348	0.129459	0.222988	0.448003
3-aminobenzamide	330.875	254.73	1.29892	1.1554	763.625	534.5	274.375	116.375	60.625	27.375	9.875	0.625	106.75	64.375	36.875	23.75	12.25	5.75	3.5	1.25	136.5	53.125	24	7.875	1.875	0	214.75	86.125	46.5	23.5	7.625	0	0.160968	0.450858	1.15567	2.473	2.99778	2.0983	1.07712	0.456855	0.237997	0.107467	0.0387665	0.00245357	0.0632018	0.0401942	0.0356957	0.122442	0.41907
3-hydroxy-DL-kynurenine	476.625	345.78	1.37841	1.26852	1109.75	878.625	565.125	281.75	158.5	85.375	39.25	10.375	87.125	52.25	22.75	14.375	9.25	6.25	4.125	1.875	307.625	128.375	61.625	27.5	10.25	1.5	561.75	267.25	142.75	71.375	28.375	3.875	0.166172	0.356235	0.839026	1.3808	3.20941	2.541	1.63435	0.814825	0.458384	0.246906	0.113512	0.0300046	0.123917	0.185808	0.236119	0.271554	0.251967
3-nitropropionic_acid	281.125	224.083	1.25456	1.12198	827.625	693.375	431.5	184.25	84.5	41.5	17.75	3.625	22.375	15.875	10	3.625	1.25	0	0	0	0	0	0	0	0	0	484.5	211.5	97	43.25	16.25	1.25	0.188778	0.36904	1.62917	2.94608	3.69339	3.09428	1.92563	0.822241	0.377093	0.1852	0.0792119	0.0161771	0.181467	0.242675	0.28914	0	0.0998516
4,5-dianilinophthalimide	742.25	503.954	1.47285	1.43321	1340.38	790.75	423.25	184	103	51.875	21.25	2.375	317.25	187.125	83	58.25	40.625	26.625	16.25	10.125	117.625	33.25	11.375	3.625	0.375	0	462.5	186.25	105.25	54	19.625	1.375	0.121347	0.379439	0.828579	1.20775	2.65972	1.56909	0.839858	0.365113	0.204384	0.102936	0.0421665	0.00471273	0.031763	0.00132918	0.015912	0.0205788	0.629522
4-hydroxyphenazone	487	338.439	1.43896	1.20217	860.375	455.875	235.625	96.25	54	28.875	13.25	2	184.75	81.125	30.625	16.5	11.125	6.25	3	0.25	0	0	0	0	0	0	307.125	127.125	64.375	33.875	13.25	0.5	0.151702	0.579633	1.29129	1.76107	2.54219	1.34699	0.696211	0.284394	0.159556	0.0853182	0.0391503	0.00590949	0.0744668	0.104776	0.128747	0.260416	0.545889
5109870	573.75	413.117	1.38883	1.37613	1024.75	598	329	129.25	60.125	27.5	8.75	1.5	204.5	116.875	50.75	31.25	20.875	13.25	8.75	4.875	123.375	30.875	9.75	2	0.5	0	382.625	155	73.375	31.5	10.375	1.25	0.0459037	0.146868	0.237551	0.577441	2.48053	1.44753	0.796385	0.312866	0.14554	0.0665672	0.0211805	0.00363094	0.0633404	0.0732056	0.121452	0.239754	0.495018
5114445	942.25	635.477	1.48274	1.59866	1591.62	951.125	530.75	206.75	89.625	40.5	18.875	4	366	176.125	82.625	46	25.375	16	8	3.25	83.5	11	4.25	1.625	0.375	0.125	619.25	244.125	103.125	46	18.5	3.875	0.0510736	0.178622	0.351332	0.524128	2.50461	1.49671	0.835199	0.325346	0.141036	0.0637316	0.0297021	0.00629448	0.0502785	0.0722052	0.0819529	0.123206	0.575945
5140203	679.375	475.17	1.42975	1.43363	1349.75	977.375	600	261.75	125.25	62.25	26.875	6.125	163.375	89	36.125	21.625	14.375	9.625	6.125	2.875	0	0	0	0	0	0	701.25	312.5	145.125	69.125	27	3.625	0.0158225	0.0311691	0.244904	0.456196	2.84056	2.05689	1.26271	0.550855	0.26359	0.131006	0.0565587	0.0128901	0.0845634	0.150958	0.279096	0.467509	0.343824
5149715	1073.25	727.883	1.47448	1.72054	1923.75	1330.25	792.75	326.625	150.25	63.75	23.25	2.5	297.625	159.125	94	64.125	47.125	32.375	25	16.625	0	0	0	0	0	0	953.25	403.75	180.5	71.25	20.5	1.125	0.0443071	0.118814	0.458405	1.01735	2.64294	1.82756	1.08912	0.448733	0.206421	0.0875828	0.031942	0.00343462	0.0217702	0.0482613	0.102987	0.162703	0.408891
5151277	767.625	500.237	1.53452	1.37053	1119.12	603.5	297.375	135.375	78.875	42.125	19.75	4.75	296.125	95.875	38.625	22.25	12.25	7.375	5.25	4.375	0	0	0	0	0	0	366.25	163	88.875	44.25	16.25	0.625	0.103843	0.386837	0.822849	1.16854	2.23719	1.20643	0.594469	0.270622	0.157675	0.0842102	0.0394813	0.00949551	0.0193898	0.0475027	0.0686967	0.102414	0.59197
5152487	713.5	490.584	1.45439	1.43202	1162.75	675.125	354.375	158.625	79	38.25	15.875	1.625	228.5	88	39.5	22.375	14.75	5.75	1.375	0.375	43.5	13.25	5.5	1.625	0.125	0	394.75	171.375	88.625	40.125	14.75	0.625	0.0815053	0.271122	0.624757	0.986239	2.37013	1.37617	0.722353	0.323339	0.161033	0.0779683	0.0323594	0.00331238	0.0296134	0.0631785	0.125544	0.17518	0.465771
5155877	766.375	508.286	1.50776	1.40603	1223.88	752.375	427.75	180.625	66.5	10.375	0.125	0	215.25	105.75	23.625	9.75	5.625	3.25	2.75	0.375	0	0	0	0	0	0	501.125	214.75	75.125	13.875	0.375	0	0.069881	0.221127	0.399633	0.868189	2.40785	1.48022	0.841554	0.355361	0.130832	0.0204118	0.000245925	0	0.0662697	0.124559	0.214594	0.269983	0.423482
5162773	1163.62	784.429	1.4834	1.77538	1856.38	1230.88	750.625	320.25	133.5	57	27.5	11.625	345.875	197	80.75	47.25	28	19.125	11.75	5.375	0	0	0	0	0	0	869	385.125	153.25	55.25	23.625	4	0.0387411	0.115422	0.28068	0.415802	2.36653	1.56914	0.956907	0.408259	0.170188	0.0726644	0.0350574	0.0148197	0.0356751	0.0458106	0.0673764	0.0963848	0.440926
5182598	613.5	447.199	1.37187	1.44947	1239.25	814.25	467.875	185.5	98.875	51.75	22.5	4	218.625	103.5	69	42.625	29.5	16.875	7.75	2.625	154.625	47.25	21.5	8.5	2.125	0	463.25	178.125	93.25	47.625	16.375	0.875	0.0633648	0.169891	0.393767	0.712815	2.77114	1.82078	1.04623	0.414804	0.221099	0.11572	0.0503132	0.00894457	0.0401447	0.0239853	0.0533767	0.17214	0.488877
5186223	858.25	577.847	1.48525	1.52188	1333.12	699.5	297.75	103.75	50.25	22.625	9.75	2.25	366.5	215.125	84.5	50.125	30.25	19.625	13.25	7.375	71.625	13.25	5	1.5	0	0	354.625	112.375	55.125	25.75	10.25	1.625	0.0498458	0.272471	0.737321	1.12088	2.30706	1.21053	0.515275	0.179546	0.0869607	0.039154	0.016873	0.00389376	0.05071	0.0805859	0.0936517	0.104822	0.634251
5186324	1096.88	732.559	1.49732	1.69973	1747.62	1203.88	666.875	264.5	134.125	69	28.625	5.625	433.125	275.75	159.375	111.75	71.375	47.5	30	13.75	126.875	16.125	5	1.125	0	0	763.375	295.375	155.75	72.875	23.5	0.625	0.0230018	0.0701758	0.222166	0.4007	2.38564	1.64338	0.910337	0.361063	0.183091	0.0941904	0.0390754	0.00767857	0.00952696	0.0163212	0.0153679	0.0584748	0.59125
5194442	666.125	493.207	1.3506	1.54619	1261.75	862.125	517.25	165.25	60	22.5	8.5	0.125	179.625	92.625	46.625	28.875	21.375	11.625	6.125	2.375	0	0	0	0	0	0	622	225.375	75.125	29.25	9.375	0.25	0.042768	0.0921012	0.546591	1.35329	2.55826	1.748	1.04875	0.335052	0.121653	0.0456198	0.0172342	0.000253443	0.00756223	0.0887557	0.123016	0.135718	0.364198
5211181	856.125	572.101	1.49646	1.50295	1451.75	913.125	519.125	218.625	85.125	23.875	10.75	4	263	125.125	50.75	28.875	18	13.5	8.625	5.5	76.75	6.625	0.625	0	0	0	609	264.625	100.5	26.25	10.125	1.5	0.0460553	0.123975	0.324537	0.845364	2.53758	1.59609	0.907402	0.382144	0.148794	0.0417322	0.0187904	0.00699178	0.0263251	0.0574528	0.104627	0.145266	0.459709
5213008	734	504.661	1.45444	1.45237	1073.88	473.125	197.5	77.125	41	22.125	10.125	2.5	331.125	144.125	79.75	41.375	24.375	14.125	9.75	6.25	74.5	20.125	8.375	2.75	0.25	0	220.375	77.5	43.125	23	10.125	1.625	0.0422009	0.238474	0.649225	0.989755	2.12791	0.937511	0.391352	0.152825	0.0812427	0.0438413	0.020063	0.00495382	0.0136348	0.0489345	0.0867742	0.10478	0.656134
5224221	1000	665.539	1.50254	1.61449	1538.25	777.875	340.75	125.625	67.125	34.5	15.25	1.5	462.375	263.375	99.875	56.375	37.375	24.75	16.625	9.125	38.5	3.75	1.125	0.125	0	0	427.5	156.125	80.5	41.25	14.375	1.25	0.0559717	0.265075	0.63803	0.847954	2.31128	1.16879	0.511991	0.188757	0.100858	0.0518377	0.0229137	0.00225381	0.0164667	0.0185451	0.0233173	0.0506691	0.694737
5230742	604.375	425.777	1.41946	1.36691	1099.12	815.5	536.875	226.75	110.25	56.125	26.5	8.875	148.5	83.375	35.875	20.25	9.5	4.375	2.375	0.5	23.75	0	0	0	0	0	590.375	265.75	123.25	57	26.125	4.875	0.0835325	0.179827	0.452656	0.711266	2.58146	1.91532	1.26093	0.532556	0.258938	0.131818	0.0622391	0.0208442	0.0886948	0.0913334	0.188607	0.384521	0.348774
5248896	842.25	558.398	1.50833	1.47316	1284.38	588	239.75	67.5	29.5	11.125	3.5	0.625	451.625	231.75	110.875	69.5	45.375	25.625	16.25	9.875	36.125	0	0	0	0	0	306	97.75	42.25	15.625	4.875	0.75	0.0147043	0.0674039	0.234004	0.709543	2.3001	1.05301	0.429353	0.120881	0.0528297	0.019923	0.00626793	0.00111927	0.0115098	0.0365193	0.0441743	0.0610869	0.808786
5252917	773.375	506.066	1.52821	1.38419	1225.38	665.5	331.25	131.625	49.125	6.625	2.5	1	291	149.25	56.5	33.75	22.5	15	9.625	5	62	9.5	2.75	0.5	0	0	399	156.75	57.375	9.25	2.75	0.25	0.062378	0.220232	0.534008	1.04442	2.42137	1.31505	0.654559	0.260095	0.0970723	0.0130912	0.00494007	0.00197603	0.0187186	0.0179513	0.0313098	0.0547932	0.575024
5253409	588.875	408.596	1.44122	1.31884	1079.5	593.25	315.875	131.625	66.875	33.125	10.625	0.375	303.75	149.125	77.5	49.125	32	24.25	18.125	10.875	0	0	0	0	0	0	391.375	167.875	85.375	40.5	13.125	0.375	0.0346921	0.144331	0.311113	0.291745	2.64197	1.45192	0.773074	0.32214	0.16367	0.0810703	0.0260037	0.000917777	0.0263602	0.04206	0.0639474	0.109631	0.743399
5255229	851.375	578.816	1.47089	1.53803	1485.25	940.75	532	182.125	73.375	29.75	12.5	3.125	299.625	156.75	90.625	60.75	41.375	27.5	15.625	7	64.5	7.375	2.5	0.5	0	0	616	210.125	86.5	32.375	12.625	0.625	0.0863939	0.241131	0.455148	0.639529	2.56601	1.6253	0.919118	0.314651	0.126767	0.051398	0.0215958	0.00539895	0.0453621	0.0414943	0.056131	0.105332	0.517652
5279552	496.125	348.733	1.42265	1.2343	859.875	479.125	280.25	110.625	54.625	23.75	6	0	259.5	124	57.25	40.875	31	22.625	16.875	11.125	0	0	0	0	0	0	333.375	146.625	72.25	31.875	9.5	0	0.101914	0.336791	0.848175	1.74751	2.46571	1.3739	0.803624	0.31722	0.156639	0.0681038	0.0172052	0	0.0249196	0.0625239	0.0726455	0.100766	0.744123
5286656	597.25	415.408	1.43774	1.333	1055.12	559	279.375	106.75	53.625	26.5	9.75	0.875	319.375	157.875	82.75	50.5	31.125	23.125	17.875	11.25	0	0	0	0	0	0	350.875	137.375	70	33.125	11.5	0.25	0.027347	0.143872	0.312176	0.482608	2.53997	1.34567	0.672532	0.256976	0.12909	0.0637927	0.0234709	0.00210636	0.0280293	0.0475533	0.0496109	0.0734963	0.768823
5666823	686	469.954	1.45972	1.39647	1120.12	701.375	399.75	129	46.125	17.5	4.25	0.75	152.125	68.25	33.125	21.875	14.125	7.25	4	2.375	102	29.75	12.375	3.5	0.5	0	440.875	139.625	44.375	15.875	4.25	0.25	0.0447629	0.103385	0.226097	1.23971	2.38348	1.49243	0.850615	0.274495	0.0981479	0.0372377	0.00904344	0.0015959	0.0257409	0.061695	0.0883293	0.162907	0.323702
5707885	1007.5	682.499	1.47619	1.66411	1485.5	913.25	474	198.25	101.875	46.5	17.875	3.625	307.875	165.375	75	44.75	26	15.75	10.125	6.5	95	22.875	10.5	4.875	1.625	0	527	209.875	100.375	42.125	11.125	0.25	0.0707005	0.232675	0.533558	0.75992	2.17656	1.3381	0.694506	0.290477	0.149268	0.0681319	0.0261905	0.00531136	0.0683859	0.139505	0.151083	0.166926	0.451099
6-azathymine	548	379.438	1.44424	1.26825	797.625	338.875	139.5	58.875	33.625	17.25	7.5	1.375	264	104	42	21.625	12.75	7.625	5.125	3.375	0	0	0	0	0	0	179	74.75	40.75	19.75	7.875	0.625	0.0781826	0.481472	0.974694	1.31693	2.10212	0.893096	0.367649	0.155164	0.0886178	0.0454619	0.0197661	0.00362378	0.0311508	0.088799	0.139615	0.236396	0.695765
6-benzylaminopurine	525.625	375.867	1.39843	1.30361	982	600.375	363.625	148.375	75.375	35.625	11.75	0.75	209.125	120.125	53.625	34.75	23.25	16.375	11.375	7.125	82.75	24.75	10.125	3	0.125	0	367.125	151.375	77.875	37.875	14.25	0.75	0.167331	0.478696	1.1279	1.82424	2.61263	1.59731	0.96743	0.394754	0.200536	0.0947809	0.0312611	0.00199539	0.0647991	0.0442076	0.0785292	0.153747	0.556381
6-bromoindirubin-3'-oxime	636.375	428.956	1.48354	1.31274	1181.25	755.875	415.25	186.375	100.25	49.5	17.75	1.75	264.25	157.625	65.125	40.875	25.5	16.125	9.25	6	222.375	67.625	28	6.875	0.125	0	471	215.5	115.875	56.75	20.5	1.375	0.0504034	0.154384	0.350928	0.595488	2.75378	1.76213	0.968049	0.434485	0.233707	0.115397	0.0413796	0.00407968	0.0503882	0.117996	0.1737	0.224049	0.616031
7-aminocephalosporanic_acid	543.125	395.317	1.3739	1.36079	1209.88	1013.12	695.75	358	195.875	100.5	42.875	8.25	50	21.5	12.375	8.375	5.875	2.75	0.625	0	157.25	69.875	33.25	13.125	1.5	0	770.125	404.25	212.625	100.125	34.875	4.125	0.0454969	0.0768852	0.135656	0.386598	3.06052	2.56282	1.75998	0.905602	0.495488	0.254226	0.108457	0.0208693	0.0672108	0.241408	0.30612	0.37505	0.126481
8-azaguanine	296.625	231.053	1.28379	1.11336	894.875	791.75	526.625	251.5	134.125	67.5	23	2.875	48.125	36.25	28.125	22.75	17.75	13.75	10.25	6.75	192.75	63.125	26.375	9.75	2	0.125	512.625	241	129.375	64.5	20.375	0.375	0.106222	0.183714	0.499091	0.970775	3.87302	3.4267	2.27924	1.08849	0.580494	0.29214	0.0995441	0.012443	0.0872207	0.138545	0.172093	0.228489	0.208285
AG-012559	564.125	391.359	1.44145	1.29051	980.125	572.125	294.5	104.875	48.625	19.25	4	0	274	150.625	74.125	51.625	36.75	24.125	15.875	7.25	79.125	20.125	6	1.625	0	0	314.625	108.75	52.25	22.625	6	0	0.101227	0.352207	0.941424	1.70599	2.50442	1.46189	0.752507	0.267977	0.124247	0.0491876	0.0102208	0	0.0210794	0.0265001	0.0428718	0.0632227	0.700125
AG-013608	1134.75	758.523	1.496	1.73112	2079.25	1453.75	889	373.75	153.125	42.375	11.25	1	274.625	150.25	85.5	60.625	45.875	30.75	19.5	8.375	171.75	37.25	14.25	4.375	0.125	0	998.875	416	154.875	45.125	12	0	0.017621	0.036889	0.130941	0.560127	2.74118	1.91655	1.17201	0.492734	0.201872	0.0558651	0.0148314	0.00131835	0.00874915	0.063646	0.0811534	0.121365	0.362052
AG-028671	1074.25	713.286	1.50606	1.66749	1813.5	1183.12	690.75	276.25	128	56.125	18.375	2.875	321.75	173.25	91.625	63	46.375	35.375	25.5	17.875	108.5	11.375	4.25	1.125	0	0	797.875	335.5	159.5	69	22.625	3.125	0.0279083	0.080955	0.200499	0.138767	2.54246	1.6587	0.968405	0.387292	0.179451	0.0786851	0.025761	0.00403064	0.0663097	0.138823	0.175785	0.227495	0.451081
AH-23848	1079.75	686.985	1.57172	1.56809	1623.38	999.75	538.875	262.375	154.375	84.375	37.25	10.5	326.125	177.375	71.75	37.625	26.25	15.5	9.5	5.5	0	0	0	0	0	0	627.625	297.375	163.25	83.125	31	5.5	0.108497	0.368392	0.723453	0.979552	2.36304	1.45527	0.784406	0.381923	0.224714	0.122819	0.0542224	0.0152842	0.0800026	0.152811	0.224551	0.281898	0.474719
AH-6809	645.75	447.823	1.44198	1.37997	1253.88	889.375	551.5	236.875	128.25	68.375	32.75	9.625	158.5	72.75	44.75	31.125	22	13	8.25	4	0	0	0	0	0	0	621.75	275	143.875	68	27.375	3.125	0.195192	0.440634	1.13355	1.85336	2.79993	1.986	1.23151	0.528948	0.286386	0.152683	0.0731316	0.0214929	0.0622096	0.044151	0.0269228	0.0370544	0.353935
AR-A014418	648.75	466.436	1.39087	1.46011	1308.12	924.625	552.375	204.625	77.75	30.25	11.75	1.375	181.875	98.25	54.75	32.25	18.625	8.625	4.125	2.375	36.25	9.75	3.5	0.875	0	0	622.25	244.375	91.125	31.5	9.5	0	0.0859724	0.225489	0.329909	0.750419	2.80451	1.98232	1.18425	0.438699	0.166689	0.0648534	0.025191	0.00294788	0.0636438	0.0440765	0.0892621	0.177752	0.389925
BAS-012416453	550.375	382.469	1.43901	1.27794	1001.88	559.25	291	115.375	59.125	28.125	10.5	0.625	273.375	144.875	71.25	43.375	27.125	18.625	12.5	6.625	0	0	0	0	0	0	362	146.875	74	35.5	10.375	0.125	0.0533459	0.156237	0.333381	0.619142	2.61949	1.46221	0.760846	0.301659	0.154588	0.0735354	0.0274532	0.00163412	0.0146664	0.0224873	0.0287568	0.0492221	0.714764
BCB000038	631.75	458.98	1.37642	1.46359	1297.5	890.5	507.5	231.625	126.875	68.375	30.875	7.875	181.125	90.5	45.375	24.125	12.875	6.25	1.5	0	38.375	12.5	5.375	1.625	0	0	552.125	248.5	134.25	69	26.875	3.625	0.178546	0.481046	1.09228	1.57762	2.82692	1.94017	1.10571	0.504651	0.276428	0.148971	0.0672687	0.0171576	0.124351	0.178443	0.252209	0.345106	0.394625
BCB000039	667.375	448.835	1.48691	1.33978	1086	510.25	209.875	56.5	22	7.25	1.5	0.125	352.5	197.5	82	54.625	40.75	28.5	20.375	11.25	97.125	22.5	7.625	0.5	0	0	224.875	65	27.875	9.875	1.75	0	0.0411614	0.213538	0.69225	1.35359	2.4196	1.13683	0.4676	0.125882	0.0490158	0.0161529	0.00334199	0.000278499	0.0269632	0.0524516	0.0752081	0.0989142	0.785367
BCB000040	727.25	481.988	1.50885	1.36819	1154.88	516.25	184	47.75	19.375	9.125	3	0.625	408.375	239.75	102.625	71.25	52.625	37.25	28.125	20.125	55.125	11.625	2.875	0.75	0	0	211.5	47	22.25	10.625	4.375	1	0.0169746	0.123377	0.525733	0.936733	2.39606	1.07108	0.381752	0.0990688	0.0401981	0.018932	0.00622422	0.00129671	0.0135209	0.044169	0.0583285	0.0773999	0.847271
BW-B70C	705.5	483.83	1.45816	1.41845	1343.62	929.375	532.375	233.125	115.375	46	18.375	2.375	194.25	97.5	39.375	23.875	16	9.625	6.625	3.375	199.5	67.75	29	8.875	0.75	0	591.25	263.5	122.625	46.625	15.875	0	0.0744759	0.21105	0.744959	1.90381	2.77706	1.92087	1.10034	0.481833	0.238462	0.0950748	0.0379782	0.00490875	0.0369239	0.064387	0.118	0.19852	0.401484
C-75	659	471.55	1.39752	1.4611	1064	659.125	406	223	124.625	66.375	29.5	4.625	195.5	72.5	26.125	8.25	2.25	0.375	0.25	0	0	0	0	0	0	0	440.625	244.75	134	69.5	27.75	3.25	0.18391	0.507933	0.922746	1.2793	2.25639	1.39778	0.860991	0.472909	0.264288	0.140759	0.0625597	0.00980808	0.0809331	0.113287	0.119356	0.430492	0.41459
CAY-10397	330.875	254.73	1.29892	1.1554	763.625	534.5	274.375	116.375	60.625	27.375	9.875	0.625	106.75	64.375	36.875	23.75	12.25	5.75	3.5	1.25	136.5	53.125	24	7.875	1.875	0	214.75	86.125	46.5	23.5	7.625	0	0.160968	0.450858	1.15567	2.473	2.99778	2.0983	1.07712	0.456855	0.237997	0.107467	0.0387665	0.00245357	0.0632018	0.0401942	0.0356957	0.122442	0.41907
CP-319743	920.375	614.099	1.49874	1.55477	1490.25	820.625	420.25	124	46.5	14.875	3.625	0.5	302	171.625	92.5	59.375	39.375	25.5	16.5	8.5	0	0	0	0	0	0	525	173.5	66	22.75	5	0.25	0.0379266	0.165796	0.508522	1.43411	2.42673	1.33631	0.684336	0.201922	0.0757207	0.0242225	0.00590296	0.000814201	0.0543387	0.0281948	0.0281943	0.0692054	0.491777
CP-320650-01	783.625	525.612	1.49088	1.44598	1386.38	884.875	482.5	192.125	90.375	36	7.125	0.125	311.875	141.875	91.125	66	44.625	32.125	18.875	12.375	181.75	55.875	24.375	5.75	0	0	589.75	241.625	114.625	45.125	5.125	0.125	0.124983	0.367533	0.861934	1.28515	2.63764	1.68351	0.917977	0.365526	0.171942	0.0684916	0.0135556	0.000237818	0.0728267	0.0972731	0.0741272	0.0892282	0.593356
CP-645525-01	965.5	665.979	1.44975	1.67383	1669.12	1153.5	700.5	290.25	137.75	56.25	19.125	3.875	270.125	148.375	84.5	60.25	44.625	33.25	21.5	13.625	410.625	150.5	75.625	34.625	12.375	2.5	727.75	283.25	130	50.75	15.125	1.875	0.0703958	0.16089	0.480093	1.12883	2.50627	1.73204	1.05184	0.435825	0.206838	0.0844621	0.0287171	0.0058185	0.0277945	0.0528082	0.0763186	0.100366	0.405606
CP-690334-01	1067.88	701.278	1.52276	1.63527	1513.12	777.25	383.75	112.5	50.5	21	6.625	0.375	428.5	196.75	111.375	75.75	59.25	42.75	29.875	19.375	201.125	39.625	14.25	4.875	0.625	0	446.5	112.25	51.125	23.625	8.25	0.375	0.0136874	0.0724089	0.202122	0.365431	2.15767	1.10833	0.547215	0.160421	0.0720114	0.0299453	0.00944704	0.000534738	0.0224539	0.0564379	0.0676453	0.0819689	0.611028
CP-863187	699.625	486.775	1.43727	1.44345	1310.25	898.25	543	223.75	102.25	31.625	9.75	0	172.5	84.875	49.875	35.625	28.375	21.375	16.875	10	0	0	0	0	0	0	644.875	275.75	119.25	37.625	9.75	0.125	0.0472123	0.103277	0.231439	0.783109	2.6917	1.84531	1.11551	0.459658	0.210056	0.0649684	0.0200298	0	0.0226795	0.0355065	0.0654094	0.113805	0.354373
CP-944629	736.5	502.402	1.46596	1.43773	1378.5	955.875	590.75	235.875	90.625	27.375	7.375	0	160	73.5	47.25	33.125	25.5	20	14.625	9.125	0	0	0	0	0	0	697	290.75	99.375	33.25	10.625	0.25	0.0747479	0.165547	0.218865	0.659698	2.74382	1.90261	1.17585	0.469494	0.180383	0.0544882	0.0146795	0	0.0489788	0.0484121	0.0790586	0.128128	0.31847
Chicago_Sky_Blue_6B	1584.12	1053.8	1.50325	2.0306	2642.25	2039.25	1454.5	753.875	338.5	80.375	20.75	3.875	266.375	162.625	107.5	79	59	44.625	29.25	16.125	260.125	48.625	12.625	2.5	0.375	0	1489.88	766.25	315.5	60.125	9.5	0.125	0.0147136	0.0262394	0.0667416	0.204798	2.50735	1.93513	1.38024	0.715385	0.321217	0.0762714	0.0196906	0.00367716	0.0209866	0.028451	0.0353908	0.0506736	0.252775
DL-PPMP	1240.88	842.772	1.47237	1.854	1619.5	857.375	433.375	211.5	115.625	57.5	21.375	4	414.25	176.875	69.25	22.75	8.625	2.5	1.375	0.75	139.375	53	21.875	6.5	0	0	486	245	130.125	62.625	23	4	0.077172	0.340376	0.592794	0.806741	1.92164	1.01733	0.514226	0.250958	0.137196	0.0682272	0.0253627	0.00474624	0.0467316	0.0753482	0.0315248	0.337159	0.491533
DL-thiorphan	587.75	419.129	1.40231	1.37278	1127.88	787.625	474	214.375	123.375	68.625	32	7.125	152.25	82.5	27.25	12.125	7.375	4.125	2.5	1.5	80.125	8.375	3.5	1	0.25	0	523.75	245.25	133.375	69.75	28	4	0.172819	0.440445	0.975631	1.31417	2.691	1.8792	1.13092	0.511478	0.294361	0.163732	0.0763488	0.0169995	0.128764	0.205714	0.305913	0.40703	0.363253
F0447-0125	682.25	475.857	1.43373	1.43069	1282.5	784.25	428.875	141.5	45.5	15.875	6	0.375	256.125	139.125	71.875	48.625	31.375	17.375	8.375	4.25	57.375	7.75	2.5	0.75	0	0	484.375	163	54.375	19.125	4.75	0	0.102049	0.300714	0.602407	1.24272	2.69514	1.64808	0.901269	0.297358	0.095617	0.0333609	0.0126088	0.000788052	0.0585241	0.0446176	0.0613935	0.183636	0.53824
GW-8510	877.125	597.629	1.46767	1.56625	1716.25	1204.38	711.375	289.5	133.125	53	19.5	3.75	271.375	167.75	88	60.375	43.625	29.875	21.625	12.125	181.5	33.25	12.125	3.25	0.25	0	829.125	340.875	148.75	58.125	18.875	1.5	0.032543	0.0789918	0.227956	0.537435	2.87177	2.01526	1.19033	0.484414	0.222755	0.0886838	0.0326289	0.0062748	0.0358465	0.0958258	0.139151	0.177131	0.454086
Gly-His-Lys	743.625	534.915	1.39017	1.5644	1508	1264.88	886.5	456.75	262.25	143.25	70.25	23.5	74	35.375	20.5	12.625	7.625	6.125	4.875	2.375	579.875	250.625	128.125	62.75	26	3.375	625.75	340	196.125	110.625	50.75	10.125	0.0781489	0.142211	0.362049	0.778177	2.81914	2.36463	1.65727	0.853875	0.490265	0.2678	0.131329	0.0439322	0.118319	0.24198	0.326618	0.353197	0.13834
H-7	609	408.677	1.49018	1.27563	1086.75	744.75	409.625	165	71.75	17	3.875	0	154	73.75	36.5	22.5	15.375	10.25	6.625	3.875	168.5	43.625	19.25	7.75	3	0.5	425	169.375	71.25	16.625	4	0	0.0475724	0.129527	0.272583	1.02474	2.65919	1.82235	1.00232	0.403742	0.175567	0.0415977	0.00948182	0	0.0726726	0.159736	0.204568	0.218559	0.376826
H-89	905	609.875	1.48391	1.5649	1510.38	870.375	427.375	180.375	80.25	23.75	6.75	0.25	375.125	213	94.375	54.375	33.25	19.75	13.875	9.125	227.125	65.125	28.75	12.25	3.625	1	465.75	163.625	66.125	15.125	3.25	0	0.0576499	0.271548	0.548373	0.668575	2.47653	1.42714	0.700759	0.295757	0.131584	0.0389424	0.0110678	0.00040992	0.0592561	0.0560897	0.0332743	0.0908429	0.615085
HNMPA-(AM)3	959	657.499	1.45856	1.65309	1623.38	1122.25	677.75	326.75	168.25	77.75	22.375	0.625	234.25	109.75	41.125	22.125	12.625	8.5	6.625	4.375	0	0	0	0	0	0	789.25	382.75	187.125	82.25	18.5	0	0.0874582	0.216607	0.427498	0.702667	2.46902	1.70685	1.0308	0.496959	0.255894	0.118251	0.0340305	0.000950572	0.0752823	0.165785	0.262998	0.317422	0.356274
IC-86621	508.625	357.616	1.42227	1.25026	983.25	670.875	352.125	140	69.375	31.625	7.875	0.375	123.625	73.25	37.75	24.625	18.375	13.75	8.625	3.625	76.375	17.625	5.875	0.875	0	0	416.875	168.25	82.625	36.125	7.125	0	0.0471294	0.135378	0.444868	1.78129	2.74946	1.87596	0.984646	0.391481	0.193993	0.0884329	0.0220208	0.00104861	0.035738	0.0865991	0.102717	0.17339	0.345692
L-methionine_sulfoximine	405.75	306.62	1.3233	1.24428	991.625	836.5	582.125	301.375	157.5	74.25	31.625	6.125	28.375	4	0.875	0.375	0.125	0	0	0	308.875	131.5	64.375	30.5	12.25	2.375	499	247.75	120.875	49.75	21	2.75	0.203213	0.349703	0.84968	1.76674	3.23405	2.72813	1.89852	0.982893	0.513665	0.242156	0.103141	0.0199759	0.136872	0.340257	0.56406	0	0.0925412
LM-1685	787.125	530.209	1.48456	1.45848	1342.38	838.375	446.875	164.375	56.5	13.875	5.125	0.375	274.875	124.125	67.875	41.25	25	16.5	11.25	7.75	0	0	0	0	0	0	546	212.625	73	17.5	5.875	0.375	0.0412786	0.136738	0.188258	1.4389	2.53178	1.58122	0.842828	0.310019	0.106562	0.0261689	0.009666	0.000707268	0.0580298	0.0856783	0.064227	0.0492987	0.518427
LY-294002	685.375	454.83	1.50688	1.33082	1176.88	694.75	344	131.625	65.25	30.125	8.75	0.375	265.875	158.75	73.375	46.875	35.125	22.75	14.875	9.75	0	0	0	0	0	0	423.125	164.75	78.5	31.625	7.125	0	0.0796462	0.284515	0.712752	1.51957	2.58751	1.5275	0.756327	0.289394	0.14346	0.0662336	0.019238	0.000824485	0.0567294	0.0747858	0.0829598	0.0951901	0.58456
MG-132	863.875	567.56	1.52209	1.47177	1427.75	962.375	607	275.125	130.625	51.375	20.5	4.75	202.75	76.25	33	18.25	12.25	8.25	4.25	2.75	49.75	7.25	2.125	0.625	0	0	674.75	311.375	139.125	50.375	17.625	3.125	0.0838312	0.207412	0.519978	1.02865	2.51559	1.69564	1.06949	0.48475	0.230152	0.090519	0.0361195	0.00836916	0.0508971	0.124371	0.201699	0.24972	0.357231
MG-262	1166.75	747.757	1.56033	1.64792	1552.88	953.125	608.125	325.875	198.125	119.375	61.875	19.625	272.375	96.5	29.25	8.75	5.375	3.25	2.125	1.25	237.25	102.5	48.375	17.25	1.625	0.125	691.875	371.375	214.5	118.5	51	8.375	0.0671447	0.175174	0.333836	0.41727	2.07671	1.27465	0.813266	0.435804	0.264959	0.159644	0.0827475	0.0262452	0.0201839	0.0656277	0.177959	0.205705	0.364256
MK-886	1057.62	663.207	1.59471	1.5185	1384.5	664.75	290.5	127	71.25	42.875	23.625	9.375	423.25	158.5	75.25	38.625	21.375	14	8.375	6	0	0	0	0	0	0	345	145.25	79.625	47.625	25.125	7.875	0.0616793	0.31333	0.695577	0.866142	2.08758	1.00233	0.438023	0.191494	0.107433	0.064648	0.0356224	0.0141359	0.0325109	0.09085	0.136906	0.157597	0.638187
MS-275	852.125	587.242	1.45106	1.57035	1563.25	1016.88	583	229.125	106.25	48.25	16.5	0.375	275.875	161.625	75.25	47.5	32.25	21	13.875	6.875	144.875	44.625	17.125	6.25	1.875	0.25	611.75	241.25	114.125	51.5	16.125	0.25	0.0251673	0.0798414	0.208361	0.239563	2.66202	1.73161	0.992777	0.390171	0.180931	0.0821638	0.0280975	0.000638578	0.0124205	0.0356698	0.0594079	0.110029	0.469781
N-acetyl-L-aspartic_acid	387.75	295.903	1.3104	1.23437	893.25	762.75	555.625	317.625	191.125	111.875	54.75	13.875	29.75	8.25	4.125	2.125	0.5	0	0	0	22.125	7.5	3	0.875	0	0	581.5	342.25	204.75	108	44.5	5.625	0.191116	0.322052	0.661024	1.02199	3.01873	2.5777	1.87773	1.07341	0.645904	0.37808	0.185027	0.0468904	0.134587	0.224298	0.368377	0	0.10054
N-acetyl-L-leucine	452	333.048	1.35716	1.26443	822.125	575.125	383.25	205.75	122.375	68.5	33.75	7.375	92	17.875	5.875	1.375	1.25	0.75	0.25	0.25	31.125	12.125	5.375	1.5	0	0	410.75	222.875	129.125	67.25	27.5	3.125	0.205451	0.442589	0.820549	1.21169	2.46849	1.72686	1.15074	0.61778	0.36744	0.205676	0.101337	0.022144	0.0793424	0.22426	0.385542	0.480755	0.276237
N-acetylmuramic_acid	565.875	399.113	1.41783	1.32494	1184.25	1022.62	676.5	364.75	212.375	115.375	50	12.75	32.625	7.125	2.625	1	0.5	0	0	0	351	150	68.625	29.125	6.375	2.5	778	414.375	235.875	116.125	31.75	0.75	0.077011	0.130912	0.249605	0.309163	2.9672	2.56224	1.69501	0.913901	0.532117	0.289078	0.125278	0.0319458	0.0753864	0.259644	0.358634	0	0.0817437
N-phenylanthranilic_acid	512.5	361.583	1.41738	1.26151	904.625	492.25	269.625	125.875	70.625	38.875	20.875	5.75	225.875	125.625	47.25	23.25	13.75	8.5	5.625	2.625	17.125	2.875	0.125	0	0	0	301.5	143.25	80.5	43.5	20.875	4	0.172288	0.643141	1.36861	1.86287	2.50185	1.36137	0.745679	0.348122	0.195322	0.107513	0.0577323	0.0159023	0.0743361	0.109447	0.158407	0.272688	0.624684
N6-methyladenosine	551	395.804	1.3921	1.34383	1197	1009.75	677.25	331.625	175.875	89.375	33.125	7.875	70.5	35.75	23	17	12.75	11	7.375	4.625	385.375	155.375	69.375	26.875	2.875	0.25	784.375	402.125	213.375	99.25	24.5	1.25	0.103703	0.171504	0.391069	0.470734	3.02422	2.55113	1.71107	0.837851	0.444348	0.225806	0.0836904	0.0198962	0.136061	0.209773	0.269283	0.319881	0.178118
NS-398	647.625	449.084	1.4421	1.38179	1214	824.625	506.625	217	84.75	17.375	5.625	0.75	108.875	43.125	12.25	4.375	1.75	0.875	0.125	0	0	0	0	0	0	0	566.75	253.625	98.125	24	8.125	2.75	0.0517382	0.10891	0.216905	0.720941	2.70328	1.83624	1.12813	0.483205	0.188717	0.0386898	0.0125255	0.00167006	0.0529786	0.105153	0.223916	0.349872	0.242438
NU-1025	394.375	297.236	1.32681	1.22184	835.5	571.875	326	137.125	70.875	34.625	13.875	2.5	125.25	67.375	38.625	28.125	19.5	14.75	10.875	7.25	127.375	40	15.25	3.25	0	0	359.375	153.125	79.625	37.75	11.5	0.625	0.074607	0.187144	0.543059	0.801526	2.8109	1.92398	1.09677	0.461334	0.238447	0.11649	0.0466801	0.00841083	0.0414674	0.0858091	0.098327	0.14993	0.421383
PF-00539745-00	802.25	546.254	1.46864	1.49643	1317.12	712.25	346.125	128	59.125	25.875	8.625	0.375	311.375	163.25	68.5	34.75	24.125	17.875	11.25	6.375	41.75	7.125	2.375	0.5	0	0	416.625	158	71.25	31.75	8.375	0	0.0532679	0.185165	0.444072	0.683395	2.41119	1.30388	0.633634	0.234323	0.108237	0.0473681	0.0157894	0.000686494	0.00834007	0.0542217	0.118993	0.123962	0.570018
PF-00539758-00	745	519.239	1.43479	1.49337	1335.38	822.375	450.625	161.25	71.25	30.5	10.125	0	270.25	141.375	83.25	54.625	38.75	26.25	18	9.625	54.625	8	2.5	0.375	0	0	546.875	194	90.75	37.5	11.625	0	0.0200934	0.0613531	0.199127	0.614996	2.57179	1.58381	0.867856	0.31055	0.13722	0.0587398	0.0194997	0	0.0170533	0.0214014	0.0582772	0.120756	0.520473
PF-00562151-00	890.75	601.707	1.48037	1.5581	1456.88	845.375	460.5	177.875	83.5	37.875	13	0.75	341	156.25	89.125	56	37.75	24.25	14.75	8.875	57.25	8.75	2.375	0.375	0	0	529.875	217.125	100.5	44.625	14.5	0.625	0.0886201	0.282547	0.662021	0.822367	2.42124	1.40496	0.765323	0.295617	0.138772	0.0629459	0.0216052	0.00124645	0.022485	0.0251419	0.0351181	0.0596489	0.566721
PF-00875133-00	911.625	624.56	1.45963	1.60997	1679.12	1094.25	632.625	250.375	122.125	59.375	23.625	5.125	302.125	183.375	100.25	65.75	47.125	32	22.625	13.5	110.375	22.125	8.375	1.875	0.25	0	724	285.25	131.625	62	19.75	1.375	0.101115	0.272308	0.498742	0.337249	2.68849	1.75203	1.01291	0.400882	0.195538	0.095067	0.0378266	0.00820578	0.0213126	0.0288303	0.0697308	0.182718	0.483741
PF-01378883-00	982.625	664.996	1.47764	1.64102	1544.88	781.5	356.75	132.625	68.5	31.375	10.875	1.125	440.875	225.625	110.625	70.375	51.375	35.25	21	12.625	53.5	7.375	2.375	0.5	0	0	428.5	155.25	78.75	33.875	9.375	0.25	0.0477528	0.201961	0.519773	0.724951	2.32313	1.1752	0.53647	0.199437	0.103008	0.0471807	0.0163535	0.00169174	0.0204014	0.0436482	0.0613681	0.113216	0.662974
PHA-00665752	1320.25	854.229	1.54555	1.77819	1982.88	1136.5	587.625	228.875	111	43.625	17.125	2.75	482.5	232.75	106.25	64.375	43.25	30.25	21.5	12.5	243.5	36.125	13.125	4.5	1.25	0.125	677.5	263.75	126	51	16.125	1.5	0.0317649	0.0982182	0.190567	0.481534	2.32125	1.33044	0.687901	0.267932	0.129942	0.0510695	0.0200473	0.00321928	0.0192696	0.0692624	0.0892069	0.106458	0.564837
PHA-00745360	1100.12	746.412	1.47389	1.74301	1942.75	1255.75	698.5	285	119.375	40	8.875	0.5	361.25	203	106.125	69.875	52.75	35.75	22.75	12	161.75	35.5	12.625	3.625	0.25	0	793.75	310	122.5	39.875	10.875	0.375	0.0105592	0.0199421	0.187079	0.738323	2.60279	1.68238	0.935811	0.381827	0.159932	0.0535897	0.0118902	0.000669872	0.0246549	0.0836383	0.11703	0.15819	0.483982
PHA-00767505E	815	554.033	1.47103	1.50459	1612	1170.75	760.75	335.75	175.125	89.875	37.125	6.5	238.375	138.625	78.75	57.25	41.75	29	21.625	12.25	243.25	103.25	56.125	28.25	10.5	0.375	701.375	305.625	151.5	77	29.875	3.375	0.108277	0.241917	0.581135	0.922128	2.90958	2.11314	1.37311	0.606011	0.316091	0.16222	0.0670087	0.0117322	0.0889354	0.116653	0.139061	0.192496	0.430254
PHA-00816795	823.25	570.756	1.44239	1.55746	1339	769.25	386.125	144.25	53.375	14.125	5.125	0.875	317.5	162.5	69.5	39.375	22.875	12.875	7.875	4.875	86.875	11.625	3.5	0.5	0	0	439.875	166.5	57.75	16.5	5.25	1	0.0401786	0.123741	0.107015	0.82884	2.34601	1.34777	0.676515	0.252735	0.0935164	0.0247479	0.00897932	0.00153306	0.0365372	0.0610694	0.073664	0.0887336	0.55628
PHA-00846566E	961.75	655.668	1.46683	1.64149	1687.62	1067.12	553	226.625	119.375	61.125	22.625	3.375	343.25	188.5	104.25	69.625	46.75	27.5	15.375	7.875	132	35.75	12.375	4.375	0.25	0	603.5	233.5	121.875	58.75	17.75	0.375	0.0673587	0.194288	0.450387	0.675762	2.5739	1.62754	0.843415	0.34564	0.182066	0.0932256	0.0345068	0.00514743	0.0247464	0.0760148	0.146254	0.255231	0.523512
PHA-00851261E	743.5	505.183	1.47174	1.43604	1415.62	924.375	525.75	221.875	123.5	66.25	30.25	6.75	269.75	156.125	87.625	64.125	47.75	30.25	18.5	10.75	113.25	22.625	6.625	2.375	0	0	601	268.125	142.375	67.5	23.5	0.75	0.0621271	0.154737	0.316477	0.322669	2.8022	1.82978	1.04071	0.439197	0.244466	0.131141	0.0598793	0.0133615	0.018671	0.0109844	0.0183723	0.0282403	0.533965
PNU-0230031	625.625	453.821	1.37857	1.45307	1144.25	702.75	386.75	150.75	74.25	33.25	12	1.5	216	105.875	58	37.75	26.875	19.125	10.625	6.25	148.875	49.25	21.75	8	1.625	0	358.375	147.75	67.75	31.625	10.5	0.125	0.0505505	0.106938	0.202663	0.292842	2.52137	1.54852	0.852209	0.33218	0.163611	0.0732668	0.0264422	0.00330527	0.0103098	0.0713806	0.0961718	0.118903	0.475959
PNU-0251126	617.75	445.284	1.38732	1.43027	1150.12	727.25	406.75	165	79.125	36.875	11.875	1.5	203.875	93.875	50.375	33.75	25.875	18.5	10.125	5	158.5	50.125	18.75	4.875	0.5	0	431.875	181.625	83.625	39	11.5	0.125	0.0663136	0.148516	0.244621	0.345007	2.5829	1.63323	0.913461	0.37055	0.177695	0.0828122	0.0266684	0.00336863	0.0276127	0.048507	0.0733552	0.130702	0.457853
PNU-0293363	645	455.194	1.41698	1.41582	1236.62	812.25	487	206.25	85.125	25.875	10.5	1.625	183	91.25	51.875	34.75	25.5	17.5	11.75	7	114.75	23.5	8.625	3.125	0	0	513.5	219.125	87.625	25.25	9	0.5	0.107176	0.278503	0.578792	1.19136	2.7167	1.78441	1.06987	0.453104	0.187008	0.0568439	0.0230671	0.00356991	0.0886888	0.133902	0.162612	0.202168	0.402027
Prestwick-1080	600.5	434.888	1.38082	1.42012	1080.12	684.25	390.125	133.125	61	31.5	14.125	2.125	177.125	82.125	48.875	28.625	20.25	16.375	12	8.375	79.625	20.25	6.5	1.75	0	0	468.125	173.125	70.625	35.125	12	0.125	0.0982976	0.276985	0.700221	0.954631	2.48369	1.57339	0.897071	0.306114	0.140266	0.0724325	0.0324797	0.00488632	0.0688431	0.0463179	0.0135778	0.0222573	0.407289
Prestwick-1082	539.25	367.46	1.46751	1.22828	826.625	392.25	156.625	53.75	23	8.875	1.5	0	214.75	73.875	30.875	17	10.875	7.375	4.625	3.125	166.125	50.875	19.5	7	2	0.75	148	37.5	17.25	7.25	1.25	0	0.0926461	0.417007	0.904081	0.920596	2.24957	1.06746	0.426237	0.146275	0.0625919	0.0241523	0.00408208	0	0.0234293	0.0923035	0.182038	0.259717	0.584418
Prestwick-1083	923.625	593.438	1.5564	1.47177	1269.5	834.25	509.5	229.875	121.5	59.875	20.875	3	119.375	33	7.5	2	0.75	0.375	0	0	248.75	83.625	35.5	12.875	1.125	0	637.375	302.125	154.875	72.875	22.125	0.75	0.0375435	0.0901842	0.228572	0.518281	2.13923	1.40579	0.858556	0.387361	0.204739	0.100895	0.0351764	0.00505529	0.0163075	0.0918212	0.190046	0	0.201158
Prestwick-1084	570	392.156	1.4535	1.28111	961	601.625	323.25	145.125	75.125	36.625	13.625	0	168.75	62.125	33.75	15.875	10.125	7	4.375	1.75	0	0	0	0	0	0	395.25	174.5	90.5	42.625	13.375	0	0.0771568	0.227929	0.460587	0.689411	2.45056	1.53415	0.82429	0.37007	0.191569	0.093394	0.0347438	0	0.0380096	0.104462	0.175741	0.220933	0.430314
Prestwick-1085	600.5	416.777	1.44082	1.33234	1119.25	772	452.375	202.5	108.125	55.625	18.5	2	141.5	72.25	32.875	21.75	16.25	12	9.5	7.125	208	82.625	36.25	11.625	0.375	0	547.625	250.125	126.875	53.75	13.375	0	0.15388	0.374787	0.814697	1.30237	2.68549	1.85231	1.08541	0.485871	0.259431	0.133465	0.0443883	0.00479873	0.105571	0.160597	0.190802	0.209456	0.33951
Prestwick-1100	1181.75	771.83	1.5311	1.7062	1581.5	763	308.625	123	64.75	33.75	12.875	1.25	513.75	224	122.625	67.75	43.25	23.875	16	7.875	0	0	0	0	0	0	397.25	151.625	79.25	37.25	12.75	0.5	0.0672054	0.386507	0.78276	1.00633	2.04903	0.98856	0.399861	0.159362	0.0838915	0.0437273	0.0166811	0.00161953	0.0155653	0.00634873	0.058365	0.155966	0.665626
Prestwick-1103	450.375	318.34	1.41476	1.18587	944.125	680	427.25	191.5	105.25	56.875	26.75	7.25	99.625	54.875	29	20.125	13.625	8.625	5.625	2.375	0	0	0	0	0	0	482.625	219.125	115.5	56.5	22	3.5	0.160104	0.366873	0.890748	1.5288	2.96577	2.13608	1.34212	0.601558	0.330621	0.178661	0.0840296	0.0227744	0.0762356	0.116652	0.143726	0.238412	0.312951
Prestwick-559	1014.75	674.516	1.50441	1.62332	1547.62	761.5	301.625	98.375	45.125	19.125	7.75	0.5	416	233	95.875	57.75	37.125	23.25	14.25	8.125	131.875	25.75	10.75	3.75	0.875	0.125	353.625	101.875	47.75	22.875	7.375	0.5	0.0322618	0.15218	0.556029	1.00951	2.29442	1.12896	0.447172	0.145845	0.0668998	0.0283537	0.0114897	0.000741272	0.0184515	0.0517468	0.0755275	0.101521	0.616738
Prestwick-642	574.125	403.341	1.42342	1.32671	1258.38	970.125	565.875	232	109.625	46.125	10.25	0.5	90.625	57	32.75	20.125	12.75	7.75	5.375	2.625	434.125	150.5	61	16.25	0.5	0	554.125	238.5	115	47.625	7.5	0	0.0252327	0.0552663	0.180376	0.78219	3.11988	2.40523	1.40297	0.575196	0.271793	0.114357	0.0254128	0.00123965	0.0421205	0.0823545	0.136715	0.216379	0.224686
Prestwick-664	943.125	589.102	1.60095	1.42558	1198.75	732.75	458	204.125	104.375	52.375	15.75	1.875	97.375	24.375	5.75	1.875	0.5	0.125	0	0	97.875	34.5	14.625	5.125	0.125	0	546.25	254.5	125.75	56.125	14.25	0.125	0.0510245	0.132997	0.277983	0.326714	2.03488	1.24384	0.777454	0.346502	0.177176	0.0889065	0.0267356	0.00318281	0.0284752	0.138632	0.190603	0	0.165294
Prestwick-665	737.875	512.917	1.43859	1.48034	1277.12	849.375	503.75	201.75	94.5	41.125	13.75	4.25	180	67.875	42.5	31.75	23.5	15.625	8.75	5.125	232.25	81.5	34.625	8.625	0.125	0	608.25	252.5	114.875	46	11.25	0.125	0.0626136	0.176882	0.56279	0.955855	2.48993	1.65597	0.982128	0.393339	0.18424	0.0801787	0.0268075	0.00828595	0.0625422	0.142858	0.169375	0.201739	0.350934
Prestwick-674	615.625	414.798	1.48416	1.29036	1138.38	710.125	354.375	129.625	59.75	22.25	8	0.375	233.5	139.625	77.375	49	36.125	26.375	20.125	13.25	0	0	0	0	0	0	437.125	158	69	22.875	7.375	0	0.0885445	0.29344	0.75905	1.62079	2.74441	1.71198	0.854332	0.312502	0.144046	0.0536406	0.0192865	0.000904055	0.0687551	0.063426	0.0699914	0.124536	0.562925
Prestwick-675	637.625	431.299	1.47838	1.32092	1127.5	826.125	524	245.625	116.5	47.625	14.625	0.375	115.625	48.125	25	16.125	10.875	8	5	3.25	224	86.75	41.875	17.25	4.125	1.25	606.625	286.5	130.875	51.375	12.75	0.25	0.0773562	0.168804	0.380296	0.728205	2.6142	1.91544	1.21494	0.569501	0.270115	0.110422	0.0339092	0.000869467	0.0296925	0.126582	0.256512	0.293176	0.268086
Prestwick-682	1341.38	820.76	1.63431	1.64835	1615.75	729.875	322.875	119.75	57.625	30.125	14.5	2.375	397.125	135.125	34.125	16.375	10	5.5	3.25	1.625	0	0	0	0	0	0	437.5	173.625	78.5	38.875	16.25	2.625	0.00847916	0.0492652	0.141803	0.191284	1.9686	0.889267	0.393385	0.145901	0.0702093	0.0367038	0.0176665	0.00289366	0.0117502	0.0443346	0.0727027	0.086053	0.48385
Prestwick-685	691.75	460.965	1.50066	1.34532	982.875	467.25	215	68.25	30.125	12.75	4.25	0.875	265.75	128.25	45	28.25	20.375	13.5	10.75	7.375	163.75	50.25	22.75	9.125	2.75	0.125	189.75	41.875	17.25	9.875	4.625	1.5	0.0462984	0.246908	0.592274	1.06155	2.13221	1.01363	0.466413	0.148059	0.065352	0.0276594	0.00921979	0.00189819	0.0497648	0.146792	0.207191	0.259651	0.576508
Prestwick-689	692	462.338	1.49674	1.35085	1148.88	757.25	434	193.125	94.375	40.5	16.5	2.25	172.625	72	42.375	22.375	14.625	10.25	6.25	3.25	96	24.125	11.375	6	3.625	1.25	524.75	226	98.875	37.75	9.5	0	0.0970234	0.258734	0.608839	1.10872	2.48492	1.63787	0.938707	0.417714	0.204125	0.0875982	0.0356882	0.00486657	0.0438632	0.0999732	0.189459	0.243155	0.373374
Prestwick-691	658	445.541	1.47686	1.34394	1065.38	649.75	341.625	128	60.5	24.5	7.875	0.5	159.5	63.25	28.125	13.75	7.875	5	2.5	0.875	169.875	48.5	18	5	1.125	0	378.625	143.25	62.125	27.125	8.625	0.375	0.0491978	0.152645	0.382517	0.912317	2.39119	1.45834	0.766764	0.287291	0.13579	0.0549893	0.0176751	0.00112223	0.0306792	0.0367713	0.127118	0.161358	0.357992
Prestwick-692	1043.12	654.157	1.59461	1.5082	1549.88	1050	676.375	334.5	186.375	94.5	40	4.625	216.625	79.5	21.25	9.375	5.125	3	1.625	0.375	124.625	46.375	21	7.75	0.375	0	796.75	400.375	217.25	107.125	39.125	2.375	0.0503132	0.11848	0.26512	0.367886	2.36927	1.60512	1.03396	0.511345	0.284909	0.144461	0.0611474	0.00707017	0.0383047	0.10942	0.219976	0.31705	0.331152
Prestwick-857	718.375	509.602	1.40968	1.50581	1143.38	660	372.75	168.75	93.375	48.125	20	3	232.75	88.125	33.625	18	12.375	8.25	5.125	2	214.125	78	38	16	4.875	1.125	435.625	192.75	102.875	49.875	17.5	0.125	0.0948431	0.265301	0.495075	0.530561	2.24366	1.29513	0.731454	0.331141	0.183231	0.0944365	0.0392463	0.00588695	0.019478	0.108106	0.215342	0.275838	0.456729
Prestwick-860	269.625	211.908	1.27237	1.07581	715.5	569.75	341.25	172.625	97.5	51	19.125	0.75	57.75	26.5	16.125	11	7	4.25	2.375	0.75	81.625	27.25	9.875	2.375	0	0	370	181.875	102.125	52.5	16.625	0	0.211745	0.40821	0.779272	1.12179	3.37646	2.68866	1.61037	0.814622	0.460105	0.24067	0.0902514	0.00353927	0.0498901	0.114446	0.154514	0.124542	0.272524
Prestwick-864	269.5	216.062	1.24733	1.10811	715.25	570	340.75	172.125	98.625	49.875	19	0.625	57.75	24.75	15.5	10.375	6.375	4.375	2	0.875	82	27.5	9.875	2.375	0	0	369.625	182.5	102.75	52	16.375	0	0.206466	0.399007	0.752292	1.1081	3.31039	2.63813	1.57709	0.796646	0.456466	0.230836	0.0879377	0.00289269	0.0474848	0.11597	0.135247	0.11544	0.267284
Prestwick-920	763.375	527.038	1.44843	1.49038	1179.75	741.75	470.75	214.75	93.375	32.125	10.875	1.125	174.125	73	27.75	19.5	11	6.75	3.375	1.25	236	67.625	29.125	12.375	4.75	0.5	450.25	194.5	80.875	24.625	7.375	0.5	0.0484609	0.137981	0.187481	0.643591	2.23845	1.40739	0.8932	0.407466	0.177169	0.0609539	0.0206342	0.00213457	0.0407804	0.0713336	0.110641	0.183227	0.330384
Prestwick-967	370.25	272.571	1.35836	1.14288	732.5	523.375	308.5	153	86.125	44.25	14.75	0.75	73.5	18.375	4.875	0.625	0.25	0	0	0	178.25	64.5	27.25	9.25	1.375	0.25	348.75	169.25	95.125	47.25	13.75	0	0.230118	0.525052	1.01556	1.55594	2.68737	1.92014	1.13181	0.561321	0.315972	0.162343	0.0541143	0.00275157	0.0928518	0.229655	0.454089	0	0.269654
Prestwick-972	321.75	248.171	1.29648	1.14257	741.375	546.5	315.5	134	65.125	26.25	7.625	0.75	29.875	13	3.75	1.25	1	0.125	0	0	101	38.125	16.125	6.125	1.875	0.125	277.75	117.75	58.25	23.125	7	0.25	0.151934	0.339415	0.90391	1.87979	2.98735	2.20211	1.2713	0.53995	0.26242	0.105774	0.0307248	0.00302211	0.116483	0.217868	0.378356	0	0.120381
Prestwick-981	809.625	552.154	1.4663	1.50688	1181.75	670.5	378.625	141.125	55.375	21.75	8.875	0.75	240.5	89.25	27.875	14.625	7	3.5	1.875	0.5	91.375	13.25	5.75	2.75	1.125	0	452.125	165.25	61.5	22.75	8.25	0.375	0.056172	0.173365	0.49461	1.01442	2.14026	1.21434	0.685724	0.25559	0.100289	0.0393912	0.0160734	0.00135832	0.0159873	0.0700946	0.149578	0.205461	0.435567
Prestwick-983	442.375	331.2	1.33567	1.2812	789	467.125	235	74.75	34.625	14.625	4.25	0.5	123.875	35.875	15.125	5.875	2.875	0.375	0	0	317.5	101.5	46.375	21.75	8.75	1.875	141.75	7.375	0	0	0	0	0.120437	0.347276	0.893084	1.80837	2.38225	1.4104	0.709541	0.225695	0.104544	0.0441576	0.0128321	0.00150966	0.0579335	0.0800734	0.193756	0	0.374019
Prestwick-984	829.875	545.825	1.5204	1.44491	1356.25	892.625	512.375	225.5	120	59.5	26.875	7.25	164.625	86.75	44.25	25.75	17.75	11.875	8.375	5.25	161.875	44.875	18.5	5.25	0.125	0	592.875	260.375	137.5	66.5	26.625	6.875	0.0738065	0.216201	0.602174	1.10652	2.48477	1.63537	0.938716	0.413136	0.219851	0.109009	0.0492374	0.0132826	0.0807026	0.160619	0.239719	0.291031	0.301608
R-atenolol	665.5	481.099	1.38329	1.491	1160.88	742.75	411.625	190.375	104.25	54.125	21.625	3.875	184.875	74.25	28	13.375	6.875	3.25	1.5	0.875	283.25	108.625	50	19.75	4	0.5	410.5	190.375	103	52	18.875	1.125	0.0876566	0.221981	0.383458	0.505614	2.41296	1.54386	0.855593	0.395709	0.216691	0.112503	0.0449492	0.00805447	0.0309978	0.122803	0.248812	0.303353	0.384276
SB-202190	709	481.276	1.47317	1.40029	1324.88	883.875	485.5	173.875	74.75	19.875	4.875	0	226.25	137.625	81.375	60.875	45.875	32.625	23.125	14	154.875	35	11.375	2.125	0	0	527.875	192.625	82.625	27.75	5.625	0.25	0.0131198	0.0607071	0.19564	0.773565	2.75284	1.83652	1.00878	0.361279	0.155316	0.0412965	0.0101293	0	0.0224556	0.0466144	0.0564539	0.0669796	0.470104
SB-203580	790.625	534.857	1.4782	1.47116	1435.25	987.5	587.125	229.375	101.625	40.75	15.25	2.875	221.5	132.5	81.375	57.75	42.25	32	25	17.875	78.75	8.625	3.125	1.25	0	0	676.5	272.875	122.25	47.75	17.125	1.125	0.0490322	0.119395	0.400275	1.42679	2.68343	1.84629	1.09772	0.428853	0.190004	0.0761886	0.0285123	0.00537527	0.0292788	0.0657911	0.0831543	0.0846862	0.414129
SC-19220	704.75	494.011	1.42659	1.46502	1213.38	709.875	381.125	173	95.375	46.5	20.75	5.625	287	136.875	59.75	37.875	22.125	14.875	8.875	6	94.875	19.25	7.375	2.625	0.125	0	459.25	211.25	110.875	49.75	20	3.125	0.0647314	0.239886	0.526726	0.799532	2.45617	1.43696	0.771491	0.350195	0.193063	0.0941275	0.0420031	0.0113864	0.0535694	0.083123	0.129511	0.239732	0.580959
SC-560	705.625	484.156	1.45743	1.41964	1229.5	762.625	413	164.25	50	9.375	3.25	0.375	289.125	143.375	78.25	50.25	32.75	21.75	15.5	10.25	0	0	0	0	0	0	500	197.625	51.5	11	3.625	0.375	0.0746046	0.260755	0.538812	1.2255	2.53947	1.57516	0.853031	0.33925	0.103273	0.0193636	0.00671271	0.000774544	0.0590812	0.084816	0.0657121	0.0765003	0.597173
SC-58125	726.25	504.277	1.44018	1.46619	1434.62	1064	658.75	288.625	87.875	7.75	2.75	0.75	134.25	76.5	42.25	31.25	24.375	17.75	12.125	8.25	0	0	0	0	0	0	771.375	339.125	101.5	13.375	3.625	0.5	0.020745	0.067511	0.145057	1.20473	2.84491	2.10995	1.30633	0.572354	0.174259	0.0153685	0.00545335	0.00148728	0.0446331	0.0732473	0.0821437	0.117343	0.266223
SR-95531	666.125	471.478	1.41285	1.44514	1211.88	794.75	450.25	186.375	99.125	50.5	23.375	4.375	155.375	90.5	49.625	35.125	25.25	14.125	9.75	5.125	111.375	21.75	8	2.25	1.125	0	500.875	214.875	107.75	49	20.25	4	0.123828	0.392482	1.18754	2.12417	2.57038	1.68566	0.954976	0.3953	0.210243	0.10711	0.0495782	0.00927934	0.0880011	0.114618	0.116041	0.111457	0.329549
SR-95639A	756.375	512.199	1.47672	1.4411	1255.75	714.375	379.625	148.625	73.5	34.5	10.25	2.75	268.625	131.875	59.625	40.25	29	20	13.875	9	57.75	11.875	4.875	1.25	0	0	421.5	172.25	86	38.75	11.25	3	0.0901273	0.315458	0.714206	0.879933	2.45168	1.39472	0.741167	0.29017	0.143499	0.0673566	0.0200117	0.00536901	0.0760844	0.13847	0.154602	0.1999	0.524454
STOCK1N-28457	553.375	381.907	1.44898	1.26821	942.5	626.875	368	146.5	62.875	23	6.25	0.25	100	40.25	19.375	11.875	7.625	3.625	1.625	0.5	321.625	126.75	63.375	33.125	15.125	3.5	292	93.75	32.125	6	0.125	0	0.0542667	0.161092	0.506265	1.4815	2.46788	1.64143	0.963585	0.383601	0.164634	0.0602241	0.0163652	0.000654609	0.0721326	0.11967	0.150595	0.245632	0.261844
STOCK1N-35215	908	612.565	1.48229	1.57006	1429.5	925.125	531.875	212	97	47.25	19.875	1.875	235	107.875	45.875	25.75	18.375	12.5	9.875	6.75	77.75	12.5	4.5	1.25	0.125	0	618	262.25	112.5	54	19.25	0.875	0.0304711	0.0907425	0.261976	0.423291	2.33363	1.51025	0.868275	0.346085	0.15835	0.0771346	0.0324455	0.0030609	0.0309459	0.0741316	0.139707	0.189415	0.383632
STOCK1N-35696	908	612.565	1.48229	1.57006	1429.5	925.125	531.875	212	97	47.25	19.875	1.875	235	107.875	45.875	25.75	18.375	12.5	9.875	6.75	77.75	12.5	4.5	1.25	0.125	0	618	262.25	112.5	54	19.25	0.875	0.0304711	0.0907425	0.261976	0.423291	2.33363	1.51025	0.868275	0.346085	0.15835	0.0771346	0.0324455	0.0030609	0.0309459	0.0741316	0.139707	0.189415	0.383632
STOCK1N-35874	773.75	534.338	1.44805	1.50106	1275.12	760.75	452.75	213.125	119.5	65	29.625	7.5	250	118	41.625	24.25	15.375	9.125	6.375	3	91.875	29.625	10.625	3	0.25	0	485	232.25	128.375	65.75	28	2.875	0.0670747	0.199171	0.387581	0.442605	2.38637	1.42373	0.847311	0.398858	0.223641	0.121646	0.0554425	0.0140361	0.0481048	0.130297	0.191321	0.26318	0.467869
TTNPB	850.25	559.709	1.51909	1.46444	1345.5	725.25	330.5	133.625	75.125	41.125	19.875	3.75	346.875	141.25	76.625	43.75	29.75	18.75	11.25	6.375	0	0	0	0	0	0	392	152.5	82.625	43.875	18.5	3.875	0.157519	0.657463	1.4834	2.01953	2.40393	1.29576	0.590485	0.23874	0.134222	0.0734757	0.0355095	0.00669991	0.044825	0.046772	0.0473274	0.10589	0.619742
Trolox_C	599.125	409.926	1.46154	1.30261	1042.75	691.875	398.5	171.875	88.875	47.75	20.625	4.875	124.125	44.125	24.625	17.25	9.875	5.75	2.75	1	57.25	15.625	4.125	0.125	0	0	436.375	198.25	104.75	51.25	21.25	3.375	0.143479	0.382102	1.04233	1.82116	2.54375	1.6878	0.972126	0.419283	0.216807	0.116484	0.0503139	0.0118924	0.0517637	0.133942	0.184967	0.319538	0.302798
U0125	768.375	538.465	1.42697	1.5291	1376.62	850.375	554.625	268.5	127	54.375	11.375	0	253.125	129.25	30	15.25	8.25	5.375	3.5	1.375	258.625	97.25	42.25	14	2.5	0	622.25	323.25	156.375	68.25	18.375	0.125	0.0193476	0.050333	0.0957651	0.0950906	2.55657	1.57926	1.03001	0.498639	0.235856	0.100981	0.0211249	0	0.0109103	0.025609	0.0441799	0.0645491	0.470086
W-13	685	480.998	1.42412	1.4481	1291.88	854.5	474.5	199.875	89	25.25	7	0	254.625	128.75	62.875	36.875	23.5	16.75	11.625	7.625	352	133.25	70.25	35	14.375	1.875	336.25	118.125	42.375	2.5	0	0	0.12967	0.383578	0.904499	2.0382	2.68582	1.77651	0.98649	0.415542	0.185032	0.052495	0.0145531	0	0.109646	0.194914	0.251827	0.298619	0.529368
Y-27632	600.625	418.693	1.43452	1.34126	1111.12	774.25	453.875	194.25	98.625	45.25	12.875	0.375	156.25	74.75	37.5	22.375	15.625	11.125	7	3.625	272	109.5	56.125	27	9.875	0.625	340.125	132.25	67.375	30.625	8.875	0.25	0.0633844	0.165906	0.352741	0.63131	2.6538	1.84921	1.08403	0.463944	0.235555	0.108074	0.0307505	0.000895645	0.0487385	0.138657	0.217159	0.310226	0.373185
abamectin	1689.25	1011.82	1.66952	1.79156	2100.25	1321.38	806.75	380	208.125	109.125	41.75	8.375	314.375	101.625	31.625	11.5	5.75	2	1.25	0.625	220.25	75.5	33.125	9.375	0.25	0	963.75	468.125	251.625	119.5	34.375	4	0.0205173	0.0551475	0.0874669	0.105227	2.07572	1.30594	0.797328	0.375562	0.205694	0.107851	0.0412624	0.00827719	0.0188198	0.0579826	0.113403	0.166898	0.310704
acacetin	609	418.231	1.45613	1.32063	1162.88	794.75	435.625	166.625	84.25	38.5	16.125	2	118.5	73.75	43.75	28.375	15.75	8.125	5.375	1.5	0	0	0	0	0	0	482.5	189.375	90.75	41.125	13.125	0.25	0.0780213	0.21461	0.72758	1.43151	2.78046	1.90027	1.04159	0.398405	0.201444	0.0920545	0.0385553	0.00478205	0.0649121	0.0726591	0.0918197	0.0863393	0.283336
acebutolol	825.375	579.259	1.42488	1.5883	1345.12	864.25	513.25	228.5	121.75	63.5	25.125	3.375	225.75	88.25	46.75	27.75	16.625	9.125	4.875	1.5	254	87.125	40.625	16.125	4.375	0.875	591.375	257.75	132.375	62.625	21.5	0.5	0.0552099	0.141826	0.304872	0.426775	2.32215	1.49199	0.886046	0.39447	0.210182	0.109623	0.0433744	0.00582641	0.0232664	0.0643424	0.117242	0.126211	0.389722
aceclofenac	727.5	502.009	1.44918	1.45381	1225.12	725.75	399.375	198.125	109.875	62.625	28.75	6.5	294	152	70.25	39.875	23.25	17.25	13.125	9.375	20.875	0.75	0	0	0	0	452.875	225.625	123.625	64.25	28	4.125	0.139253	0.493349	1.05833	1.43754	2.44044	1.44569	0.795554	0.394664	0.218871	0.124749	0.0572699	0.012948	0.085061	0.154061	0.206314	0.224375	0.585647
acemetacin	864.625	582.067	1.48544	1.52723	1534	1032.38	606.625	294.875	164.625	86.75	36.375	7.25	275.375	124.875	69.125	44.625	29.375	18.5	11.75	7.125	0	0	0	0	0	0	690.625	337.25	179.125	92	36.25	3.25	0.0813725	0.213804	0.483529	0.803635	2.63544	1.77364	1.04219	0.5066	0.282828	0.149038	0.0624928	0.0124556	0.0554613	0.0981073	0.126355	0.163488	0.473099
acenocoumarol	748.75	508.671	1.47197	1.44076	1265.38	856.875	512.625	210	95.75	45.625	23.25	4.5	171.75	82.25	38.25	21.375	12.875	8.125	4.375	1.375	0	0	0	0	0	0	583	239.25	103.875	48.875	17.5	0.5	0.0691247	0.184858	0.509127	0.7898	2.48761	1.68454	1.00777	0.412841	0.188236	0.0896945	0.0457074	0.00884658	0.0630834	0.061765	0.0970574	0.0889702	0.337645
acetazolamide	414	312.945	1.32292	1.25741	998.625	837.875	579.125	292.25	140.25	57.625	19.25	3	57.125	28.875	22.25	15.375	9.5	6.25	3.75	3	174.5	53.375	23.875	10.5	3.25	0.5	580.25	289.375	129.25	49.5	16.375	0.375	0.104426	0.183415	0.173725	0.2842	3.19105	2.67739	1.85056	0.93387	0.448162	0.184138	0.0615124	0.00958635	0.112672	0.143423	0.214038	0.317487	0.18254
acetohexamide	708.75	496.793	1.42665	1.46907	1280	826.5	515.875	251	129.375	54.375	22.5	5.25	179.875	75.375	24.5	12.75	7.125	2.75	1.25	0.125	50.375	14.125	6.125	1.625	0.125	0	561	285.625	143.25	57.875	17.625	3.625	0.0685496	0.164295	0.250918	0.32013	2.57653	1.66367	1.03841	0.505241	0.260421	0.109452	0.0452905	0.0105678	0.0264385	0.110074	0.256399	0.361428	0.362073
acetylsalicylsalicylic_acid	650.375	457.048	1.42299	1.41271	1176	786.125	513.125	248.875	131.125	71	33	7	155.125	66.625	13.875	5.375	3.5	1.25	0.5	0.125	0	0	0	0	0	0	574.25	290.5	150.25	79.25	30.75	5.375	0.0605187	0.139662	0.326745	0.604001	2.57304	1.72001	1.12269	0.544528	0.286896	0.155345	0.0722025	0.0153157	0.0236236	0.0614988	0.092431	0.390083	0.339407
aciclovir	461.875	347.267	1.33003	1.31748	1121	970.5	659.75	307.5	160.375	79.5	23.25	2.875	38.875	27.5	22.25	17.375	13.125	8.375	5.25	3	282.75	104.875	45.875	15	1.5	0	681.625	333.375	172.625	81.375	20.625	1.125	0.0225368	0.0531752	0.221288	1.13481	3.22806	2.79468	1.89984	0.885486	0.461821	0.228931	0.0669514	0.00827893	0.137992	0.204885	0.244448	0.30825	0.111946
aconitine	1226.38	748.651	1.63811	1.57061	1583.12	976.75	632.5	305.625	166.5	85.375	34.25	5.375	176.125	58.75	14.375	6	2.875	1.875	1.375	0.625	259.5	90.75	37.125	10.375	0.625	0	740.25	371	192.375	93.75	28.25	1	0.0371442	0.0970304	0.223042	0.344571	2.11464	1.30468	0.844854	0.408235	0.2224	0.114039	0.045749	0.00717958	0.0340734	0.134139	0.240848	0.305434	0.235257
adenosine_phosphate	617	439.316	1.40446	1.40331	1457	1298.75	926	494.75	278.25	133.625	33.875	5.875	46.375	30.75	24.25	18.375	13.25	10.375	7.125	4.125	247.75	98.25	44.75	14.125	1.875	0	974.25	528.5	280.5	121.375	18.5	0.875	0.0504303	0.0943765	0.216929	0.580687	3.31652	2.9563	2.10782	1.12618	0.633371	0.304166	0.0771085	0.0133731	0.177881	0.260345	0.328871	0.397854	0.105562
adiphenine	811.625	554.079	1.46482	1.51104	1083.88	456.5	203.5	76.25	33.625	15.5	6.5	1.125	339.375	149.125	34.75	15.75	9.125	6.125	4.75	3.875	68.625	12.25	5.625	2.375	0.875	0	243.375	90.625	37.375	16.625	7.25	0.875	0.0162677	0.11177	0.448229	0.750939	1.95618	0.82389	0.367276	0.137616	0.0606863	0.0279744	0.0117312	0.0020304	0.0313165	0.134199	0.280722	0.375758	0.612503
adipiodone	1227.12	800.411	1.53312	1.73522	1979.38	1351.12	832.875	363.375	198	112.625	57	20.125	348.25	197.875	67	36.875	19.5	8.875	4.75	1.75	102	21	7.5	2	0.125	0	865.625	398.5	218.625	124.625	61.25	16.25	0.00686281	0.0123043	0.0100328	0.0266669	2.47295	1.68804	1.04056	0.453985	0.247373	0.140709	0.0712134	0.0251433	0.00449248	0.0168881	0.0385577	0.0811882	0.435089
adrenosterone	658.375	425.998	1.54549	1.25578	1144.5	791.125	427	206.125	115.5	62.25	22.75	1.5	171.125	72.125	32	16	8	4.125	1.875	0.5	0	0	0	0	0	0	525	244.5	136	68.5	22.875	0.25	0.0830121	0.227024	0.412804	0.56145	2.68663	1.85711	1.00235	0.483864	0.271128	0.146127	0.053404	0.00352114	0.043262	0.0663706	0.101227	0.15433	0.401704
ajmaline	691.875	457.01	1.51392	1.32781	1074.38	617.75	345.625	158.25	88.375	45.5	18.875	3.25	223.5	87	28.625	13.25	9	4.5	2.875	2	221.125	78.75	33.75	8.125	0	0	414.25	199.875	107	55.875	20.125	2.875	0.0585538	0.198913	0.390057	0.548298	2.35088	1.35172	0.756274	0.346272	0.193376	0.0995601	0.041301	0.00711144	0.0477703	0.145448	0.255714	0.45447	0.489048
alcuronium_chloride	1385.12	866.581	1.59838	1.7318	2033	1185	677.75	299.375	152.625	78.25	29.125	4	460.25	207.875	80.5	49.625	35.25	25.625	20.25	13.75	328.75	112.125	49.375	11.25	0	0	787.125	403.125	199.625	98.5	33.25	8.75	0.0251844	0.0784544	0.200184	0.227353	2.346	1.36744	0.782097	0.345467	0.176123	0.0902974	0.0336091	0.00461584	0.00859293	0.0158344	0.0234096	0.0250736	0.53111
alfadolone	839.125	536.85	1.56305	1.39388	1346.75	924.125	530.125	260	146.875	79	32.125	5.5	182.625	67.375	20.75	9	4.5	1.5	0.25	0	123.375	46.375	18.625	4.375	0	0	626	310.625	170	83.875	25.375	1.25	0.0933048	0.240434	0.479455	0.810476	2.50862	1.72138	0.987473	0.484307	0.273587	0.147155	0.0598398	0.0102449	0.0403809	0.0580805	0.0629182	0.267226	0.340179
alfaxalone	736.5	471.424	1.56229	1.30683	1133.62	725.5	387.625	187.375	105.75	56.5	24	5.875	197.125	70.625	23.75	10.125	4.75	1	0.25	0	115	43.875	17.75	3.375	0	0	462.375	224.875	122.875	63.75	18	0.375	0.0868268	0.266164	0.50574	0.885711	2.40468	1.53896	0.822243	0.397466	0.224321	0.11985	0.0509096	0.0124623	0.0414366	0.0599013	0.100262	0.431619	0.418148
alfuzosin	886.625	618.935	1.4325	1.63306	1506	923.625	524.375	195.25	93.75	41.25	11.625	2.25	196	100.625	58.75	41.625	29.5	20.5	13.625	7.125	272.125	66.875	26.25	10.75	3.25	0	588	204.75	94.125	37	10.125	0.375	0.0254154	0.0752858	0.340296	0.569505	2.43321	1.49228	0.847221	0.315461	0.15147	0.0666467	0.0187823	0.00363528	0.0197599	0.0976305	0.150576	0.200816	0.316673
allantoin	315.375	249.301	1.26504	1.17363	880.125	755.625	494.625	261.375	154.75	84.375	34.75	6.625	43.875	32.375	21.75	14.75	9.25	6.625	4	2	185.875	65.125	28	11.375	2.75	0.125	494.625	261.5	151.875	80.5	25.375	0.75	0.0399924	0.0931629	0.271327	0.229793	3.53038	3.03098	1.98405	1.04843	0.620736	0.338447	0.13939	0.0265743	0.0159104	0.0344482	0.146576	0.262489	0.175992
alpha-estradiol	623.75	420.601	1.483	1.30037	1013.25	595.875	269.75	109.25	52	24.25	6.625	0	211.625	98.25	36.375	20.75	12.875	8.75	5.5	3.375	195	68.75	25	4.75	0	0	302.25	124.25	64.625	28.375	5.75	0.125	0.0395661	0.166603	0.456437	0.873728	2.40905	1.41672	0.641345	0.259748	0.123633	0.0576556	0.0157513	0	0.0227015	0.0994217	0.163933	0.218114	0.503149
alpha-yohimbine	771.625	515.798	1.49598	1.42754	1190.5	696.75	388.125	181.5	94.625	48.125	15.875	1.125	232.25	120.125	45.25	26.125	16.75	11.375	8.5	6	155	53.75	21.125	4.875	0.125	0	451.5	211	108.5	51.625	17.625	1.25	0.0930796	0.324408	0.668098	0.829583	2.30807	1.35082	0.752474	0.351882	0.183454	0.093302	0.0307775	0.00218109	0.0809524	0.164109	0.261502	0.315214	0.450273
alprenolol	676.625	478.616	1.41371	1.45515	958.25	427.5	199.125	86.875	46.75	25.25	11.375	1.375	286.5	116.25	36.375	13.625	9	6.375	5.125	3.5	187.875	71.125	32.875	13.125	2.75	0	223.5	90	50	25.75	10.25	0.125	0.0517193	0.288085	0.602666	0.815478	2.00213	0.8932	0.416043	0.181513	0.0976774	0.0527563	0.0237664	0.00287287	0.0403475	0.126852	0.253024	0.295253	0.598601
alprostadil	894.5	634.454	1.40987	1.67994	1630.62	1184.5	723.125	362.375	198.75	105.25	39.25	5.375	177.125	62.625	22.375	8.25	3.125	1.25	0.5	0.125	215.375	83.25	35.5	8.625	0	0	825.875	422.125	234.75	115.5	39.5	2.25	0.110642	0.248245	0.499873	0.973928	2.57012	1.86696	1.13976	0.571161	0.313262	0.165891	0.0618642	0.00847185	0.0741891	0.116359	0.118819	0.142254	0.279177
alsterpaullone	615.375	419.402	1.46727	1.31244	1245.88	827.625	443	160.5	68.75	28.625	12.25	1.75	217.5	127.25	70.25	49.5	35.5	25.75	17.75	8.625	114.875	21.75	7.5	2.5	0	0	489.625	164.875	71.5	28.875	10.75	0	0.0985036	0.274376	0.869348	1.58347	2.9706	1.97335	1.05627	0.382688	0.163924	0.068252	0.0292083	0.00417261	0.0677826	0.0795618	0.111006	0.139958	0.518596
altizide	722	508.25	1.42056	1.49229	1414.62	1003.25	632	287	115.375	16.875	3.375	0.5	182.125	69.75	28.875	12.625	7.125	4.25	3.25	1.625	229.125	60.5	26.375	10.75	3.125	0.75	603.5	266	90.875	7	0	0	0.113435	0.256092	0.516062	1.50136	2.78333	1.97393	1.24348	0.564683	0.227005	0.0332022	0.00664044	0.000983768	0.0819768	0.130753	0.178956	0.240548	0.358338
altretamine	537.125	382.43	1.40451	1.30926	812	335.125	206.375	55	15.75	2	0	0	226.625	70	48.125	32.125	22.25	15.75	10	7.125	0	0	0	0	0	0	254.75	85.25	30.625	8.75	0.25	0	0.00749839	0.0258667	0.0615823	0	2.12327	0.876305	0.539641	0.143817	0.041184	0.00522972	0	0	0.00393959	0.0179519	0.0203462	0.0252664	0.592592
alverine	811.875	554.743	1.46352	1.51329	1055.62	360.875	60.125	10.5	4.875	1.5	0.375	0	438.75	220.875	74.875	34.375	21.375	12.625	6.875	4.875	68.625	13.375	5.625	2.5	0.875	0	0	0	0	0	0	0	0.00356415	0.148278	0.450379	0.621141	1.90291	0.650526	0.108384	0.0189277	0.00878785	0.00270395	0.000675989	0	0.0105279	0.0305626	0.0426054	0.0801982	0.790907
amantadine	385.875	273.118	1.41285	1.0999	635.375	334.25	177.125	79.625	40.375	19.125	4.75	0	145.125	61.125	16.625	0.5	0	0	0	0	220.875	98.375	53.125	25.625	9.875	0.875	0	0	0	0	0	0	0.201086	0.726101	1.29068	1.60128	2.32638	1.22383	0.648529	0.291541	0.14783	0.0700247	0.0173918	0	0.0692749	0.10274	0	0	0.531364
ambroxol	661.125	461.847	1.43148	1.41168	1186.88	713.875	360.625	135.25	67	29.75	7.625	0.25	252.625	140.625	50.125	32.875	18.25	11.25	5.625	3	362.125	125.125	52.75	20.125	4.625	1	363.5	101.875	54.375	26.125	6.25	0	0.104507	0.369293	0.983414	1.18525	2.56984	1.5457	0.780832	0.292846	0.14507	0.0644153	0.0165098	0.000541305	0.0988836	0.207788	0.243237	0.294508	0.546988
amikacin	1057	722.355	1.46327	1.72713	2130.75	1996.25	1481.12	854.375	502	283.25	127.375	39.25	0.375	0	0	0	0	0	0	0	1395.62	698.875	374.25	186.125	75.125	25.125	1427.75	792.75	446.75	219.75	60.75	2.5	0.0108733	0.0188588	0.0427662	0.0764263	2.94973	2.76353	2.05041	1.18276	0.694949	0.39212	0.176333	0.0543362	0.0487612	0	0	0	0.000519135
aminocaproic_acid	362.125	284.857	1.27125	1.2484	861	702.625	459.5	225.875	124.5	64.25	24.375	3.25	44	13.75	5.5	1	0	0	0	0	220.5	102	55.625	27.25	9.875	0	300	160.875	88.875	45.875	18.875	3.25	0.109049	0.217461	0.555072	1.94825	3.02257	2.46659	1.61309	0.792942	0.437062	0.225552	0.0855693	0.0114092	0.0938604	0.145181	0	0	0.154464
aminoglutethimide	526.875	363.527	1.44934	1.237	969.25	671	366.5	171	94.125	49.375	18.875	3	145	72.875	35.25	22.375	13.25	7.875	4.125	1.625	123.25	39.625	16	5.375	1.125	0	353.75	171.375	95.875	50.375	15	0	0.130528	0.379439	0.897378	1.47107	2.66624	1.84581	1.00818	0.470392	0.258922	0.135822	0.0519219	0.00825249	0.0473705	0.063626	0.0577196	0.0996583	0.39887
aminohippuric_acid	443.625	330.601	1.34188	1.27413	1051.62	814.625	490.25	227.75	125.25	67.625	28.5	5.25	86.375	56.375	31	20.75	13.5	9	6	3.25	89.375	30	11.625	4.75	1	0	471.875	232.625	128.375	65.375	24.625	2.375	0.164929	0.380471	0.975886	1.7531	3.18095	2.46407	1.48291	0.688897	0.378856	0.204552	0.0862067	0.0158802	0.121995	0.200024	0.243741	0.285746	0.261267
aminophenazone	570.625	390.596	1.46091	1.27208	868.125	369.5	156	48.5	25.375	11.25	4.375	0.25	268.125	111.125	47.875	27.625	20.125	14	8.625	2.75	0	0	0	0	0	0	237.5	83.75	34.875	15	6.25	0.5	0.0620217	0.371467	0.990366	1.43012	2.22257	0.945991	0.39939	0.124169	0.0649649	0.0288022	0.0112008	0.000640048	0.0265595	0.0440804	0.0496783	0.0697705	0.686451
aminophylline	380.5	275.897	1.37914	1.1325	856.75	658.625	405	170	92.625	46	18	2.375	94.25	54.5	43.875	35.125	25.875	18.875	12.75	8.625	54.75	10.375	4.5	1.25	0	0	479	204.75	105.625	50.875	14.875	0.5	0.0425731	0.0855949	0.277431	0.474905	3.10533	2.38721	1.46794	0.616172	0.335723	0.166729	0.0652418	0.00860829	0.0542847	0.085536	0.0906098	0.110807	0.341613
amiodarone	1115.88	727.605	1.53363	1.65387	1553.88	738.5	347.875	111.5	50.125	21.5	6.125	1.125	451.125	207.375	71.875	44.875	30	20.125	13.375	8.375	141.875	16.375	7.25	2.75	1.25	0.25	429.25	142.375	62	23.75	7.375	0.875	0.0168524	0.0835127	0.264251	0.767811	2.1356	1.01497	0.47811	0.153242	0.0688904	0.029549	0.00841803	0.00154617	0.0102723	0.0519448	0.0879974	0.140798	0.620014
amiprilose	703.125	501.714	1.40145	1.50288	1161	831.25	540.625	264.25	146.125	71.5	20.5	3.75	81.5	10.875	1.625	0.125	0.125	0	0	0	293	112.125	53.875	21.25	4.625	0.5	604.25	303.375	164.75	76.25	13.375	0	0.115281	0.239426	0.498079	0.799546	2.31407	1.65682	1.07756	0.526695	0.291252	0.142512	0.0408599	0.00747438	0.0340515	0.10213	0.245808	0	0.162443
amitriptyline	729.75	485.021	1.50458	1.37639	986.375	356.625	81.25	17.625	6.5	1.875	0.375	0	375.625	177.25	76.375	40	26.875	15	11.375	6.875	87.125	20.25	7.875	3.25	0.625	0	0	0	0	0	0	0	0.0109384	0.20978	0.799456	1.08991	2.03368	0.735278	0.167519	0.0363387	0.0134015	0.00386581	0.000773163	0	0.0241637	0.0662923	0.112811	0.124365	0.774452
amodiaquine	825.625	547.319	1.50849	1.45832	1277.88	629.5	265.875	77.125	34.125	14.875	4.375	0	390.25	184.375	95.875	57.25	36	26.25	20.25	12.5	172.75	32.5	10.875	2.5	0.125	0	326.5	82.25	40.375	18.625	5	0.125	0.0516595	0.221404	0.663414	1.24763	2.33479	1.15015	0.485777	0.140914	0.0623493	0.0271779	0.00799351	0	0.0287537	0.0871473	0.127315	0.160356	0.713021
amoxicillin	725.75	495.649	1.46424	1.42971	1363.25	1037	679.875	342.5	199.25	112.5	55.875	15	98	38.5	12.5	4.875	1.625	0.5	0.125	0	293.625	123.375	62.125	29.75	13.375	3.5	605.125	296.5	170	90.625	39.375	6.25	0.0588401	0.13644	0.400423	0.782218	2.75043	2.09221	1.37169	0.691013	0.401998	0.226975	0.112731	0.0302633	0.0337834	0.0750729	0.196991	0.342541	0.19772
ampicillin	720.75	489.089	1.47366	1.41114	1252.38	874.125	583.375	304.75	182.375	107.375	54.375	15.5	151.25	65.75	13.75	5.125	1.375	0.25	0	0	196.875	91.375	50.25	27	12	3.5	526	263	153	84.125	39	6.75	0.107022	0.237431	0.489279	0.772257	2.56063	1.78725	1.19278	0.623097	0.372887	0.219541	0.111176	0.0316916	0.0710367	0.0817188	0.217852	0	0.309248
amprolium	618.625	434.175	1.42483	1.37513	970.625	498.375	268.375	101.875	51.75	26.75	11.625	2.875	205	84.875	34.125	20.125	15.375	9.875	6.5	4.75	147.125	39.125	15.75	6	1.75	0.125	316.125	119.75	58	29	13	2.375	0.0402163	0.192154	0.497579	0.817596	2.23556	1.14787	0.618126	0.23464	0.119192	0.0616111	0.0267749	0.00662175	0.0149425	0.0501032	0.0548364	0.0698955	0.47216
ampyrone	491.125	349.863	1.40376	1.25293	858.875	443.75	209.375	76.25	39.875	20.75	9.5	2.625	211.75	100.125	42.5	26.5	20.875	14.25	8.25	2.375	218.5	47.625	22.875	9.875	2.875	0	258.625	96.125	44.5	21.25	8.25	0.625	0.119627	0.494647	1.2099	1.74288	2.45489	1.26835	0.598449	0.217943	0.113973	0.059309	0.0271535	0.00750294	0.0547463	0.0520475	0.0535059	0.0516347	0.605237
amrinone	428.75	306.151	1.40045	1.17483	922.5	672.5	348.875	146.875	77	40	14.375	3.125	159.125	98.75	61.5	41.25	26.875	15.25	8.625	5.25	115.375	37.125	14.5	5.875	0.375	0	375.375	146.125	77.5	36.75	11.5	0.375	0.0851879	0.207555	0.583509	1.62313	3.01322	2.19663	1.13955	0.479746	0.25151	0.130654	0.0469539	0.0102074	0.0345939	0.0292679	0.0353853	0.126082	0.519759
amylocaine	609.75	418.569	1.45675	1.3206	849	372.5	178	60.25	27	12	5	0.375	230.75	88.625	26.875	11.75	6.875	4.125	2.75	0.375	59.625	14.875	5.75	2.25	0.25	0	206.625	69.75	30.25	14.625	4	0	0.0545382	0.270989	0.824288	1.3922	2.02834	0.889937	0.425259	0.143943	0.0645055	0.0286691	0.0119455	0.00089591	0.0362918	0.0954923	0.215093	0.283419	0.551283
anabasine	436.75	318.099	1.373	1.22148	721.5	388.125	195.875	79	37.25	16.125	4.75	0	169	76	23.125	11.625	7.125	3.875	2.625	1.625	113.875	40	18	7.75	2.75	0.25	181.5	60.375	30.5	13.625	3.75	0	0.135731	0.474511	1.02618	1.49946	2.26816	1.22014	0.615767	0.24835	0.117102	0.0506917	0.0149324	0	0.0413915	0.14783	0.304513	0.450377	0.531281
androsterone	667.625	425.001	1.57088	1.23403	1049.5	640.25	306.375	145.125	78.875	41	14.125	0.5	200.125	78.75	24.25	8.25	3.375	0.75	0.375	0.125	113.125	42.625	16.5	3.375	0	0	385	177.5	97	47.25	13	0	0.0776945	0.270588	0.484768	0.752112	2.46941	1.50647	0.720881	0.34147	0.185588	0.0964704	0.0332352	0.00117647	0.0287571	0.0411609	0.0678448	0.24511	0.470881
antazoline	679.75	459.472	1.47941	1.36243	971.375	374.875	103.875	21.375	7.625	2.25	0	0	337	174.25	57.25	30.125	21.625	15	9.75	6.5	120.75	25.625	9.5	3.25	0.625	0	0	0	0	0	0	0	0.0163293	0.171022	0.526767	0	2.11411	0.815881	0.226074	0.0465207	0.0165951	0.00489692	0	0	0.0254486	0.0608065	0.0777469	0.102206	0.73345
apomorphine	601.5	403.703	1.48996	1.26803	978.125	512	224.125	68.375	31.625	13.5	3.25	0.625	233.75	116.875	54.875	30.625	21	14.875	12.125	7	220.375	54.875	20.875	6.5	1.75	0.125	211.375	51.625	23.5	10.625	1.875	0	0.0804733	0.323413	0.855571	1.48723	2.42289	1.26826	0.555174	0.16937	0.0783374	0.0334405	0.00805048	0.00154817	0.0290087	0.0137058	0.0423539	0.0549469	0.579015
apramycin	973.625	639.539	1.52239	1.56201	1895.38	1675.38	1191.75	659.875	376.5	202.375	86.5	27.5	33.625	5.125	1.875	0.375	0	0	0	0	1065.5	511.625	263.25	124	33.625	8.25	1337.88	715.5	386.625	179.875	39.625	0	0.027443	0.0407363	0.0807691	0.140404	2.96366	2.61966	1.86345	1.0318	0.588705	0.316439	0.135254	0.0429997	0.04188	0.0370119	0	0	0.0525769
arachidonic_acid	902.25	625.774	1.44182	1.63145	1266.5	586.75	225	114.75	64.875	35.75	17	4	387.375	182.125	68.75	27.125	12.625	5.625	2.25	0.875	0	0	0	0	0	0	264.25	124.25	69.625	35.875	15.125	3.75	0.0847542	0.558084	1.08804	1.51571	2.0239	0.937639	0.359555	0.183373	0.103672	0.0571293	0.0271664	0.00639209	0.044872	0.0856892	0.146735	0.195952	0.619034
arachidonyltrifluoromethane	967.875	681.565	1.42008	1.72868	1431.62	727.375	324.625	162.375	59.75	19.25	8.625	0.25	408.375	178.125	83.5	35.5	17.875	7.5	3.5	1.125	0	0	0	0	0	0	386	174.75	54.5	19.25	6.125	0.25	0.166068	0.787247	1.32948	1.87182	2.1005	1.06721	0.476293	0.238238	0.0876659	0.0282438	0.0126547	0.000366803	0.0617808	0.080704	0.0950879	0.123526	0.599172
arcaine	450.5	342.064	1.31701	1.3205	1005.5	695.25	334.875	128.875	57.875	28.75	11.5	0.875	101	69.25	46	22.625	9.75	3.375	0.25	0	512.75	171.75	81.125	37.5	16.75	3.125	0	0	0	0	0	0	0.00266364	0.00684271	0.00861979	0.194091	2.93951	2.03252	0.978984	0.376757	0.169194	0.0840486	0.0336195	0.002558	0.00139253	0.0022074	0.0312533	0.330484	0.295266
arecoline	410.125	305.623	1.34193	1.225	675.75	404.25	226.75	82.5	35.875	17.875	6.125	0.375	94	27.375	7.125	2.875	1.5	0.625	0.5	0	61.125	20.125	8.5	2.875	1	0	253.75	93.25	36.875	17.375	6.125	0.125	0.1078	0.333244	1.07154	1.64293	2.21106	1.32271	0.741928	0.269941	0.117383	0.0584872	0.0200411	0.001227	0.0988109	0.234964	0.328899	0.40344	0.307569
artemisinin	591	398.355	1.4836	1.265	921.875	593.125	342.75	161	77.125	33.875	9.5	0	153.625	43.75	11.5	3.25	1.375	0.375	0	0	0	0	0	0	0	0	410.75	194.75	95.5	35.125	7.25	0	0.127348	0.348444	0.738501	1.49454	2.3142	1.48894	0.860413	0.404162	0.193609	0.0850372	0.0238481	0	0.0568007	0.165491	0.278694	0	0.385648
articaine	667.625	481.571	1.38635	1.48844	1034.88	627.25	375.75	145.125	68.375	36.625	16	4.25	156	46.5	18.25	7.75	4.5	2.5	1.625	0.625	167.75	53.5	24.125	11.375	4	1.25	421.375	165.375	71.625	36.375	14.625	1.25	0.0446471	0.100796	0.276433	0.479234	2.14896	1.30251	0.780259	0.301358	0.141983	0.0760532	0.0332246	0.00882529	0.0402253	0.10375	0.207438	0.269075	0.32394
ascorbic_acid	347.125	273.531	1.26905	1.22545	987.5	896.625	590.875	310	171.125	86.625	30.5	5.625	1	0	0	0	0	0	0	0	272.375	121.5	57.25	18.75	1.125	0	658.375	348.5	186.75	89.75	16.5	0.375	0.0510659	0.0898266	0.243067	0.588057	3.6102	3.27797	2.16018	1.13333	0.625615	0.316692	0.111505	0.0205644	0.116997	0	0	0	0.0036559
asiaticoside	1779.62	1107.45	1.60695	1.9473	2655.25	2107.25	1426.62	798.75	480.75	273.875	113.125	31.125	221.875	70	25.75	10	2.5	0.875	0.25	0	979.125	443.25	203	67.75	6.625	0	1620.75	902.5	518.5	258.875	71.75	1	0.0653817	0.12182	0.212255	0.28034	2.39762	1.90279	1.2882	0.72125	0.434105	0.247302	0.102149	0.0281051	0.0414334	0.100525	0.189544	0.241685	0.200347
astemizole	1061.62	700.346	1.51586	1.64162	1515.62	763.75	291	94.125	41.375	13.5	7	4.25	397.875	214.375	89.375	54.125	35	22.625	17	11.375	139.125	28.25	12	5.375	1.375	0.375	385.5	103.375	39.5	10.375	4.5	1.5	0.0148494	0.0694518	0.179266	0.596905	2.16411	1.09053	0.415509	0.134398	0.059078	0.0192762	0.00999506	0.00606843	0.0212567	0.0436796	0.0887469	0.144979	0.568112
atovaquone	798.5	541.653	1.47419	1.4845	1333.75	736.875	357.125	147.875	83.75	45.125	19.875	2.875	339.75	172.625	76	46.5	28	18.75	11.375	5.125	0	0	0	0	0	0	413.625	178.625	98.125	49.125	17.25	1.75	0.0618504	0.269277	0.515873	0.620629	2.46237	1.36042	0.659325	0.273007	0.154619	0.0833098	0.0366932	0.00530783	0.0440541	0.0790294	0.0432515	0.0675065	0.627247
atractyloside	1301.62	823.174	1.58123	1.70618	2081.5	1619.38	1093.62	603.625	339	150.625	59.375	19.625	177.375	57.875	20.125	6.25	2.375	0.875	0.25	0.25	331.75	127.5	56.5	18.5	1.625	0	1156.5	640.25	335.875	132.25	35.25	2.625	0.059066	0.12176	0.201223	0.31013	2.52863	1.96723	1.32855	0.73329	0.411821	0.182981	0.0721294	0.0238407	0.0505528	0.0996445	0.16034	0.236289	0.215477
atracurium_besilate	2080.12	1331.95	1.56172	2.19743	2779.75	1629	787.625	278.125	117.5	46.375	15.125	1.75	396.375	185.25	103.125	60.25	34.25	21.375	13	6.875	0	0	0	0	0	0	1094.25	374	146.625	57.25	18	1.625	0.00574057	0.0176757	0.11041	0.198304	2.08698	1.22302	0.591333	0.208811	0.0882166	0.0348174	0.0113555	0.00131386	0.0067408	0.0169771	0.0310678	0.0164707	0.29759
atropine	682.375	467.557	1.45945	1.39316	1072.75	638.25	361.25	157.75	79.5	37.5	12	1	192	74.75	12.25	2	0.375	0	0	0	207.875	73	32.375	11.25	1	0	405.375	187	94	42.75	12.25	0.75	0.103045	0.299977	0.676097	0.899916	2.29437	1.36507	0.772633	0.337392	0.170033	0.0802042	0.0256653	0.00213878	0.0383791	0.0633785	0.161329	0	0.410645
atropine_methonitrate	713.125	467.645	1.52493	1.33347	1074.75	594	331.125	148.625	76.875	40.375	12.625	1	168.375	63.5	9.375	2.625	1.625	0.875	0.375	0.125	157.75	55.625	26.625	9.625	0.625	0	404.125	192.5	98.375	48.125	14.625	1.5	0.0997573	0.342622	0.676241	0.829754	2.29822	1.27019	0.708069	0.317816	0.164387	0.0863369	0.026997	0.00213837	0.0334542	0.116237	0.229115	0.25878	0.360049
atropine_oxide	686	452.927	1.51459	1.32127	1113.88	676.5	363.5	157.375	79.25	40.625	13.75	1.875	133.75	52.875	9.75	1.875	0.625	0	0	0	120.75	46.875	20.625	5.375	0	0	440.375	198.875	98.25	49.375	13.75	1.5	0.0639205	0.205793	0.429254	0.492081	2.45928	1.49362	0.802558	0.347462	0.174973	0.0896944	0.0303581	0.00413974	0.0677147	0.142106	0.195438	0	0.295301
azaperone	772.5	538.492	1.43456	1.52105	1375.75	822.125	398.125	162.375	75.375	27.625	9.125	0.75	286.5	159.125	66.375	37.125	25.75	17.375	11.625	6.875	94.75	17.875	7.75	3.5	1.375	0	498	188.625	86.5	30	10	0.375	0.0870237	0.296027	0.55106	0.863115	2.55482	1.52672	0.739333	0.301536	0.139974	0.0513007	0.0169455	0.00139278	0.0555341	0.0652741	0.0903535	0.167811	0.532041
azapropazone	692.875	481.559	1.43882	1.43414	1079.88	545.375	303.75	95	46.875	23	8.75	1.5	233.75	91.375	53.625	35.625	23.875	17.625	14.375	11	0	0	0	0	0	0	351	120	57.875	27.75	11.25	1.375	0.0347544	0.12005	0.437257	0.958758	2.24246	1.13252	0.630764	0.197276	0.0973402	0.0477616	0.0181702	0.00311489	0.0291333	0.0857442	0.100704	0.107473	0.485403
azlocillin	913.5	609.387	1.49905	1.54848	1465.75	979.25	637.25	346.375	207.125	122.875	59.375	15.75	210.25	93.375	30.625	18.5	12.75	9.25	6.75	3.875	97	24.75	7.375	2.125	0	0	659.875	367.375	219.25	126.25	57.375	9.375	0.0739782	0.189516	0.40752	0.61185	2.40529	1.60694	1.04572	0.568399	0.339891	0.201637	0.0974339	0.0258456	0.066713	0.203078	0.29271	0.35959	0.345019
aztreonam	794.75	555.857	1.42977	1.55056	1542.75	1170.38	793.5	386.75	211.875	102.875	54	23.25	103.5	32.875	18.25	12	8.625	6	3.625	0.875	92.625	29.625	13.375	6.625	2.125	0.25	801.5	395.625	201	89.125	36	7.875	0.0804233	0.155393	0.316711	0.351537	2.77544	2.10553	1.42753	0.695772	0.381168	0.185075	0.0971473	0.0418273	0.0445313	0.130751	0.181106	0.215332	0.186199
bacampicillin	979.5	668.968	1.4642	1.66103	1537.38	1036.75	659.25	309.125	164.5	89.25	38.125	10	190.625	58.625	7.875	1.75	0.75	0.125	0	0	175.625	72.75	37	15.875	4.25	0.25	767.125	365.75	184.5	91.75	32.75	3.75	0.0280444	0.0644404	0.20339	0.392195	2.29813	1.54977	0.985473	0.462092	0.245901	0.133414	0.0569908	0.0149484	0.0396948	0.162598	0.29272	0	0.284954
bacitracin	2804.75	1736.36	1.61531	2.42571	3695.5	2933.62	2144	1217.38	755.375	452.875	239	83.25	292.5	90.5	33.625	14.125	6.75	3.25	2	1.375	741.625	312.5	155.25	76.25	32.5	5.875	2076.75	1166.62	693.75	393.375	179.5	32.5	0.0171659	0.0298174	0.0646202	0.118918	2.12831	1.68953	1.23477	0.701109	0.435034	0.260819	0.137645	0.0479452	0.00822	0.0228237	0.0752237	0.101873	0.168456
baclofen	491.75	360.421	1.36437	1.30841	950.25	649.375	403.5	216.625	127.5	72	30.25	6.5	159.375	68.125	30.75	16.25	5.75	2.5	1.625	1.25	199.125	95	50.5	26.875	10.75	1	300.875	153.125	90.875	48	20.25	3.375	0.202028	0.52221	0.987988	1.53806	2.6365	1.80171	1.11952	0.601032	0.353752	0.199766	0.0839295	0.0180344	0.139488	0.238659	0.31664	0.451943	0.442191
bambuterol	877.75	623.305	1.40822	1.66707	1295.62	782.5	504	237.375	126.25	69	36.25	12.625	204.875	43.125	20.25	6.125	1.75	0.875	0	0	240.875	87.375	42.75	19.875	6.625	1.875	576	276.75	135.25	69.625	28.625	4.375	0.0239447	0.0626285	0.219254	0.375912	2.07864	1.2554	0.808593	0.380833	0.202549	0.1107	0.0581577	0.0202549	0.0143287	0.0664133	0.206842	0	0.328691
bemegride	391.25	283.57	1.37973	1.14765	740.375	500.125	305.25	161.625	92.875	51	20.5	2.5	116.75	37.25	12.875	6.875	2.75	2	0.875	0.25	39	13.25	4.625	1.25	0	0	351.125	187	105.25	54.125	16.75	0	0.231836	0.548029	0.969629	1.32832	2.6109	1.76367	1.07645	0.569964	0.32752	0.17985	0.0722925	0.00881616	0.0588657	0.0984415	0.274814	0.397816	0.411714
bendroflumethiazide	747	506.795	1.47397	1.43616	1446.62	1093	717.125	366.125	144.625	23.5	5.125	0.375	141.25	72.75	24.875	12.5	7.875	4.125	3.625	1.25	242.625	70.125	30.5	14.375	4.875	0.25	736.625	345.75	116.5	9	0	0	0.113672	0.246841	0.410009	0.763716	2.85446	2.15669	1.41502	0.722432	0.285372	0.0463699	0.0101126	0.000739944	0.137116	0.226538	0.334342	0.400891	0.278712
benfotiamine	920.625	608.271	1.51351	1.53227	1621.75	1209.62	776.875	358.25	195	96.5	31.375	10.5	173.125	98.25	45	28.5	19.5	13.875	10.625	6.625	131.5	33.625	12.625	4.625	1.125	0	832.5	390.875	197.125	88.25	25.25	2.125	0.089335	0.190768	0.417348	0.395224	2.66617	1.98863	1.27719	0.588965	0.320581	0.158647	0.0515807	0.0172621	0.0633957	0.0696965	0.0892755	0.132283	0.284618
benperidol	860.25	585.736	1.46867	1.54954	1532.62	932	464.75	198.125	102.875	42.875	21.125	5	307.125	172.5	75	44.375	29.375	18.125	12.75	7.625	145.5	32.25	13.5	4.75	1.625	0.375	564.125	223.75	108.375	45.25	17.625	1.5	0.0746895	0.248447	0.487169	0.860288	2.61658	1.59116	0.793447	0.33825	0.175634	0.0731986	0.0360658	0.00853628	0.0534695	0.0804058	0.126837	0.243753	0.524341
benserazide	534.625	391.303	1.36627	1.36143	1300	1070	664.625	310.75	170.375	86.125	31.5	5.75	50.375	29.25	13	7.5	3.875	2.5	0.5	0	378.625	165.5	72.875	24.25	2.625	0	680.375	332.125	175.75	79.375	15.875	1.25	0.110242	0.223543	0.541199	0.645134	3.32223	2.73445	1.69849	0.794141	0.435404	0.220098	0.0805002	0.0146945	0.101022	0.171282	0.249091	0.390398	0.128736
benzathine_benzylpenicillin	730	497.35	1.46778	1.42871	1232.88	783.25	470.25	227.875	138.625	84.25	48	21.125	193.75	82	24.875	12.375	7	3.25	1.75	0.375	38.5	13.125	5.25	1.5	0	0	499.625	242.75	140.625	81	41.125	11	0.0806536	0.224652	0.559224	0.804602	2.47889	1.57485	0.945511	0.458178	0.278727	0.169398	0.0965114	0.0424751	0.0537782	0.137307	0.241856	0.485419	0.389564
benzbromarone	717.875	493.349	1.45511	1.43535	1199.38	653.125	316.875	105.125	50.875	25.375	10.5	1.25	298.125	152.625	60.125	38.875	26.25	17.875	11.5	5.25	0	0	0	0	0	0	380	130.625	63.375	30.75	9.5	0.5	0.0408037	0.144184	0.49853	0.87792	2.43109	1.32386	0.642294	0.213084	0.103122	0.0514342	0.0212831	0.0025337	0.00888599	0.0241135	0.0397011	0.0531724	0.604288
benzocaine	417.125	315.58	1.32177	1.26378	792.875	520.875	271	98	42	18.875	6.125	0.25	111.375	46.75	24.625	14.875	8.5	4.25	2.875	1.125	77.375	28.125	11.625	5.125	1.375	0	253.75	94	38.125	18.125	4.625	0	0.0840467	0.22989	0.870857	1.83495	2.51244	1.65053	0.858737	0.31054	0.133088	0.0598105	0.0194087	0.000792193	0.0259064	0.181335	0.226741	0.235728	0.352922
benzonatate	1465.38	1054.82	1.38921	2.19834	2289	1765	1049.12	434.625	212.625	94	18	0.875	170.375	78.5	40.5	24.375	14.125	8.25	4.625	1.375	46.875	13.5	5.25	2	0.125	0	1269.25	531.875	251.25	105.125	8.75	0.125	0.0605223	0.142148	0.296639	0.329128	2.17003	1.67327	0.994597	0.412036	0.201574	0.0891144	0.0170645	0.000829522	0.145151	0.318201	0.422021	0.486698	0.16152
benzthiazide	817.375	571.925	1.42916	1.57348	1554.5	1071	697.75	351.25	163.625	45.375	10.25	1	221.125	107.375	35.875	15	8.5	4.875	2.75	1.5	103.25	27.625	12.75	6.125	1.875	0	680	344.5	150.5	36.625	9.25	1.5	0.101438	0.251085	0.391576	0.304736	2.71801	1.87262	1.22	0.614154	0.286095	0.0793373	0.0179219	0.00174848	0.100141	0.187839	0.312948	0.446402	0.386633
benzydamine	792.125	548.299	1.4447	1.52407	1141.38	482.875	185.75	60.875	26.25	7.5	1.375	0.125	362	165.625	59.875	33	22.5	16	13.25	9.875	93.375	17	6.625	2.625	0.75	0	210.25	68.75	28.125	10.25	2.375	0.625	0.0261898	0.202254	0.439873	0.630943	2.08167	0.880679	0.338775	0.111025	0.0478754	0.0136787	0.00250776	0.000227978	0.0353918	0.118919	0.181208	0.214573	0.660224
benzylpenicillin	711.125	478.099	1.4874	1.38231	1187	768.375	479	246.125	145.25	84.5	41.375	11.375	186	82.5	25.625	11	5.25	3.125	2.125	1	29.25	8.75	3.375	1	0	0	524.125	267.375	152.875	86.25	36	4	0.122585	0.340489	0.738904	1.05489	2.48275	1.60715	1.00188	0.514799	0.303807	0.176742	0.0865406	0.0237921	0.0862337	0.195988	0.399247	0.5344	0.389041
bephenium_hydroxynaphthoate	682.75	465.263	1.46745	1.38216	980.625	375.625	80.625	22.125	8	1.75	0	0	302	157.125	45	21.125	12.875	7.875	4.875	2	0	0	0	0	0	0	142.125	30.375	10.375	2.5	0	0	0.0231044	0.300524	0.72481	0	2.10768	0.80734	0.173289	0.0475538	0.0171946	0.00376132	0	0	0.00639925	0.00995199	0.0346189	0.0424796	0.649096
berberine	724.5	487.717	1.48549	1.39794	1222.75	711.625	326.75	83.375	25.875	2	0	0	264.5	142.625	89	62.125	44.625	31.375	21.375	14.375	0	0	0	0	0	0	458.875	127.625	34.125	2.25	0	0	0.0504545	0.160988	0.635814	0	2.50709	1.45909	0.669958	0.170949	0.0530533	0.00410073	0	0	0.0106638	0.0249474	0.0262306	0.0387184	0.542322
bergenin	592.125	413.85	1.43077	1.33698	1288.38	1105.5	716.625	361	192.875	90.5	25	1.375	49.5	25.75	18.125	13.75	8.75	5	2.75	0.875	460.25	183.125	74.625	22.875	0.625	0	802.75	411.5	211	93.5	18.25	0.125	0.0830369	0.150555	0.29622	0.459886	3.11314	2.67125	1.7316	0.872296	0.46605	0.218678	0.0604083	0.00332246	0.103695	0.154387	0.188128	0.291623	0.119608
betahistine	397.125	303.336	1.30919	1.25093	656.25	340.375	164.625	61.375	25.625	9.75	2.75	0	165.25	70.625	25.875	13.375	8.75	5.75	3.625	2.75	120.5	39.125	16.75	6.625	1.75	0.125	123.75	43	19.25	9	2.75	0.375	0.0693616	0.324227	0.650341	0.966219	2.16344	1.1221	0.542715	0.202333	0.0844772	0.0321426	0.00906585	0	0.0795448	0.157334	0.188147	0.257593	0.544775
betamethasone	767.125	492.091	1.55891	1.33806	1349.25	1028	651.25	335.125	186.5	97.25	33.875	4.875	128.25	47	17.5	7.625	4.25	1.875	1	0.5	312.5	125.5	55.25	15	0.5	0	755.125	395.5	217.125	103	28.625	0.25	0.0841699	0.180714	0.313564	0.376511	2.74187	2.08904	1.32343	0.681022	0.378995	0.197626	0.0688388	0.0099067	0.071443	0.184235	0.292702	0.366312	0.260622
betaxolol	818.5	580.708	1.40949	1.60765	1211.88	640.5	326	141.5	76	36.25	12.875	1.375	280.375	108.625	36.25	14.125	9.5	5.125	3.125	1.875	203.25	78.25	37	14.5	3.125	0.75	388.125	158	80	41.125	12	0	0.0484467	0.184842	0.419859	0.859864	2.08689	1.10296	0.561384	0.243668	0.130875	0.0624238	0.0221712	0.0023678	0.0189251	0.048574	0.0803262	0.106152	0.482816
bethanechol	431.25	312.443	1.38025	1.20421	749.125	423.625	233.625	106.625	56.875	28	10.875	0.5	44.5	8.125	3.5	1.25	0.125	0	0	0	86.25	29.75	12.875	5.375	1.625	0.125	243	109.875	56.5	27.375	9.125	0	0.23261	0.702884	1.42496	2.07579	2.39764	1.35585	0.747736	0.341262	0.182033	0.0896164	0.0348063	0.00160029	0.0447584	0.155456	0.427089	0	0.142426
betonicine	381.75	286.084	1.3344	1.19189	784.375	566.5	357.5	182.5	105.125	57.75	24.875	4.875	9.875	0.75	0.25	0	0	0	0	0	100.625	35.375	13.125	4.125	0	0	421.75	216.625	120.625	63.5	24.375	3.125	0.296572	0.629097	1.2217	1.91097	2.74176	1.98018	1.24963	0.637924	0.367461	0.201863	0.0869499	0.0170404	0.0868559	0.191883	0	0	0.0345178
betulin	985.625	588.487	1.67485	1.36197	1300	733.625	340.5	146	79.75	36.875	10.625	0	315	108.25	41.375	15.75	6.25	2.875	1	0.375	229.875	86	34.75	9.125	0	0	433.75	178.875	94.25	44.75	9.75	0.125	0.0392274	0.152329	0.292004	0.373346	2.20906	1.24663	0.578603	0.248094	0.135517	0.0626607	0.0180548	0	0.017444	0.0478615	0.142811	0.167089	0.535271
betulinic_acid	975.25	587.266	1.66066	1.37218	1331.12	787	402.375	193	110.5	61.25	28.5	6.25	290.125	94.5	37.625	14.25	3.625	1.625	0.625	0.25	97.125	35.375	13.625	2.5	0	0	482	229.125	128.75	68.125	26.625	4.375	0.0462762	0.154799	0.378891	0.803746	2.26665	1.34011	0.685166	0.328641	0.18816	0.104297	0.04853	0.0106425	0.0155134	0.0442089	0.117183	0.211153	0.494026
bezafibrate	812.25	566.341	1.43421	1.56027	1379.38	833.5	459	203.625	113.5	60.75	27.875	6.25	282.625	131.75	68.25	44.25	25	14.25	9.625	5.125	35.5	8.25	2.875	0.5	0	0	508.125	226.375	126.625	66.875	28.5	5	0.0780563	0.286602	0.702607	1.08114	2.43559	1.47173	0.810466	0.359545	0.200409	0.107268	0.0492195	0.0110358	0.0900935	0.171163	0.165206	0.195911	0.499037
bicuculline	739.375	501.024	1.47573	1.42625	1315	889.75	493.625	196	82.125	28.875	10.75	1.875	197.75	95.25	56.125	36.375	27	19.75	13.25	6.75	0	0	0	0	0	0	600.375	238.25	92.125	28.375	7.75	0.25	0.0634827	0.170782	0.521307	1.2213	2.62462	1.77586	0.985232	0.391199	0.163914	0.057632	0.0214561	0.00374234	0.0282945	0.0250379	0.022484	0.0448178	0.394692
biotin	527.5	388.204	1.35882	1.36346	1128.5	862.875	527.375	232.5	130.875	69.375	29.75	3.875	83.875	39.25	19.25	9	4.625	2.375	1.125	0	63.875	21.5	6.625	1.875	0	0	547.875	250.125	135.875	72.5	27.125	3	0.0968788	0.212228	0.566175	1.03752	2.90698	2.22274	1.3585	0.598912	0.33713	0.178708	0.076635	0.00998187	0.0729849	0.185449	0.335403	0.570826	0.216059
biperiden	774.375	508.528	1.52278	1.3925	1019.25	400.375	156.25	57.125	24.875	10.625	2.625	0.125	331.25	151.625	39	13.5	6.25	3.375	2.25	1.375	154.125	42.875	17.125	5.375	0.875	0	184	62.375	28.375	11.75	3.625	0.5	0.0286093	0.223683	0.483725	0.658384	2.00432	0.787322	0.30726	0.112334	0.0489157	0.0208937	0.00516196	0.000245808	0.0201885	0.0759603	0.191921	0.276964	0.65139
bisoprolol	850.125	613.055	1.3867	1.67896	1273.12	733.5	413	174.75	87.375	41.75	12.375	1.375	242	76	25.25	10.625	5.625	3.25	2	0.375	207.125	79.75	38.5	13.875	3.625	0.25	498.875	204.875	105.875	48.625	11.875	0	0.0310576	0.103129	0.277727	0.979012	2.07669	1.19647	0.673675	0.285048	0.142524	0.0681015	0.0201858	0.00224286	0.0198509	0.0606341	0.137765	0.165473	0.394744
boldine	703.375	470.238	1.49579	1.36321	1143.25	678.375	334.375	104.25	45.5	17.5	2.875	0	179.625	87.625	53.125	34.75	23.625	15.625	10.875	6.625	277.375	60.875	22	7.5	1.75	0.5	342.75	103.125	40.375	12.625	1.125	0	0.0271189	0.0998529	0.274781	0.609855	2.43122	1.44262	0.711077	0.221696	0.0967596	0.0372152	0.00611393	0	0.0457387	0.0432901	0.0656793	0.088202	0.381988
bretylium_tosilate	539.875	369.016	1.46301	1.23466	773	234.875	13.5	0	0	0	0	0	268.125	119.625	41	22	11	6.125	3.5	2.375	0	0	0	0	0	0	0	0	0	0	0	0	0.0230231	0.129553	0	0	2.09476	0.63649	0.0365838	0	0	0	0	0	0.064399	0.166456	0.207852	0.215236	0.726594
brinzolamide	764.75	531.873	1.43784	1.50823	1354.38	1028	673.625	340.125	145.5	37.5	10.125	2.25	110	26.875	7.375	1.625	0.625	0	0	0	260	80.25	36.875	18.625	8.375	3.125	726.625	346.125	135.5	25.75	2.375	0.375	0.0838608	0.1722	0.25193	0.582091	2.54643	1.93279	1.26651	0.639485	0.273562	0.0705056	0.0190365	0.00423033	0.0689818	0.131107	0.232105	0	0.206816
bromopride	730.375	509.526	1.43344	1.48073	1111.88	562.375	291	92.375	40.75	17.25	5.625	0.375	255	110.125	48.125	31.125	19.25	13.75	9	4.625	207.75	53.125	21.125	6.875	1.75	0.125	241.75	65.75	30.875	14.875	7	0.125	0.0370386	0.117983	0.344426	0.860452	2.18218	1.10372	0.571119	0.181296	0.0799763	0.033855	0.0110397	0.000735978	0.0258042	0.0984413	0.176188	0.202462	0.500465
bromperidol	854.375	580.386	1.47208	1.53886	1490.62	924.5	458.375	188.875	90	32.75	11.75	0.75	303	174.25	69.875	40.625	24.25	14.125	7.5	2.375	222.75	65.5	26.625	11	1.625	0.25	578	226.875	103.25	37.75	12.375	0.625	0.0705467	0.212583	0.340283	0.388699	2.56833	1.59291	0.789776	0.32543	0.155069	0.056428	0.0202452	0.00129224	0.051834	0.0630842	0.0290412	0.0889891	0.522067
brompheniramine	710.125	482.929	1.47046	1.40528	991.375	403.5	126.125	38.75	20	11.125	5	2	366.375	179.625	68.75	38.625	21.5	13.875	8.625	6.25	99.75	20.125	8	3.125	0.25	0	163.125	40.125	18	9.125	4.375	0.875	0.0284305	0.282177	0.783774	1.01538	2.05284	0.835527	0.261167	0.0802396	0.041414	0.0230365	0.0103535	0.0041414	0.0363542	0.0858919	0.119165	0.162782	0.758653
bucladesine	934.625	649.853	1.43821	1.6667	1521.12	1108.75	756.75	383.125	207.75	104.625	41.875	14.25	177.875	71	33.75	20.125	12.25	8.75	5.25	3	54.125	11.125	4.75	1.5	0.25	0	834.5	435.125	224.375	97	26.5	3.25	0.0480104	0.108953	0.25466	0.348066	2.34072	1.70616	1.16449	0.589557	0.319688	0.160998	0.0644377	0.021928	0.0481995	0.109578	0.157625	0.187483	0.273716
budesonide	892	577.981	1.5433	1.4648	1435.5	1038.38	654.875	330.875	186.75	97.375	35.875	3.5	177	62.75	23.25	9.625	5.25	1.5	0.75	0.5	250.375	92.375	39.5	10.75	0.25	0	773.375	394.5	219.5	107	27.75	0.25	0.0388496	0.0751808	0.130197	0.175892	2.48364	1.79655	1.13304	0.572467	0.323107	0.168474	0.0620695	0.00605556	0.0268303	0.134882	0.25189	0.431189	0.306238
buflomedil	759.375	533.666	1.42294	1.52659	1107.75	551	292.5	102.625	44.125	18.625	6.25	0.75	189.375	85.625	36	23.875	14	7.75	3.625	1.125	101.25	19.125	8.25	3.5	1.375	0	346.375	124.375	48.5	17.25	6.625	0.375	0.0271678	0.103839	0.432428	1.00433	2.07573	1.03248	0.548095	0.192302	0.0826827	0.0349001	0.0117114	0.00140537	0.0255254	0.0855375	0.139309	0.213239	0.354856
bumetanide	781.125	534.068	1.46259	1.48576	1369.25	926.75	593.5	294.125	150.5	60.5	25.875	5.5	198.25	87	28.75	13	6.25	3.375	2.75	2	108.75	32.375	13.625	6	2.125	0	608.75	303.25	145.25	54.625	20.5	2	0.142321	0.33174	0.676329	1.29218	2.56381	1.73527	1.11128	0.550726	0.281799	0.113281	0.0484489	0.0102983	0.0692368	0.0929081	0.130622	0.230946	0.371207
bupivacaine	755.5	517.799	1.45906	1.4665	988	401	172.625	70.875	39.125	21.375	11.375	3.75	318.5	124.125	37.125	14.375	7.75	4.375	3.125	1.75	112	28.125	12.625	5.375	2.625	0.875	189.375	73.125	40.375	23.5	11.375	2.875	0.0337943	0.213908	0.567214	0.897077	1.90808	0.774432	0.333382	0.136877	0.0755602	0.0412805	0.021968	0.00724219	0.015437	0.0833974	0.193012	0.290739	0.615103
bupropion	594.25	418.133	1.4212	1.35293	865.125	405.125	185.25	80	43	24	10.875	2.875	264.25	92	41.875	23.125	11.125	7.125	4.625	2.875	118.375	32.25	15.125	7.375	2.875	0.5	208	83	45.375	24	9.75	0.75	0.0804724	0.419041	0.884638	1.21687	2.06902	0.96889	0.443041	0.191327	0.102838	0.057398	0.0260085	0.0068758	0.0567827	0.14045	0.202032	0.232865	0.631976
buspirone	892.875	595.12	1.50033	1.52894	1448.38	887.375	507	221.625	113.875	57.125	20.75	1.75	278.625	133.375	47.625	28.5	18.125	11.75	9	6.875	99.125	17.875	8.125	3.625	1.25	0.25	604.5	266.875	139.625	68.25	24.875	1.875	0.0243637	0.0705526	0.144251	0.385442	2.43375	1.49109	0.851929	0.372404	0.191348	0.095989	0.0348669	0.00294058	0.020197	0.101153	0.178858	0.354863	0.468183
butacaine	829.25	585.058	1.41738	1.60467	1244	671.75	317	113.25	46.375	20.875	6.25	0.375	279.5	120.375	50.625	23.375	11.5	5.625	3.125	1.75	142.75	43.25	17.75	7.625	2.125	0.125	316.125	102.875	41.375	20	6	0	0.0832139	0.283997	0.682345	0.986519	2.12629	1.14818	0.541827	0.193571	0.0792657	0.0356802	0.0106827	0.000640963	0.0239249	0.0456015	0.186479	0.338146	0.477731
butamben	506	373.036	1.35644	1.3389	884.75	535.5	277.25	100	42.875	18.875	6.125	0.125	161.25	67.875	30.375	14.875	7.625	3.75	2.375	1.125	77.125	27.5	12.375	3.875	1.25	0	263.125	97.125	40.625	17.5	6.5	0	0.0945592	0.259574	0.785547	1.40296	2.37176	1.43552	0.743226	0.268071	0.114935	0.0505984	0.0164193	0.000335089	0.0214784	0.143605	0.271948	0.287026	0.432264
butirosin	1020.38	691.703	1.47516	1.67646	2049.38	1925.5	1414.12	831	497.875	274.125	116	36.75	2.25	1	0.75	0.375	0	0	0	0	1414.88	723	388.625	187.625	66.125	18.875	1351.88	754.625	430	204	52	1.625	0.0142109	0.0169314	0.0545433	0.153643	2.9628	2.78371	2.04441	1.20138	0.719782	0.396305	0.167702	0.0531297	0.0863399	0.142543	0	0	0.00325284
butyl_hydroxybenzoate	498	368.943	1.3498	1.33809	892.25	555	298.125	109.625	48.125	21.375	6.625	0	142.875	58	22.125	8.625	5.5	3.375	1.625	0.125	80.625	27.75	9.375	2.125	0	0	330	133.625	56.125	24.125	5.25	0.125	0.119631	0.303396	0.809394	1.37113	2.41839	1.5043	0.808051	0.297132	0.13044	0.0579358	0.0179567	0	0.0364312	0.0835775	0.235358	0.348572	0.387255
caffeic_acid	404.625	298.261	1.35661	1.19706	997.5	795.875	453.5	205.125	107.75	54.25	22	5.375	70.375	43.75	21.25	9.625	4	2.375	1	0.5	109.25	40.375	15	2.75	0.125	0	469.75	216.625	118.75	56.125	19.625	2.5	0.137832	0.329536	0.928704	2.09499	3.34438	2.66838	1.52048	0.687736	0.361261	0.181888	0.0737609	0.0180211	0.075229	0.107491	0.139894	0.225948	0.235951
calcium_folinate	934.25	640.624	1.45834	1.63198	1979.75	1617.62	1095.25	555	316.625	175.5	78.5	15.125	138.125	92.5	64	47.625	34.25	25.125	18.5	12.125	190.625	69.5	28.875	12.375	2.875	0	1058	541.5	308.5	164.375	63.5	5.125	0.0522871	0.116722	0.360981	0.647768	3.09034	2.52508	1.70966	0.866342	0.494244	0.273952	0.122537	0.0236098	0.109411	0.185189	0.24492	0.296683	0.21561
calcium_pantothenate	489.75	370.087	1.32334	1.36696	1102	926.5	606.25	310.625	178.625	97.25	39.25	10.875	40.125	8	1.75	0.25	0	0	0	0	192.5	76.375	30.75	6.875	0.125	0	683.75	354.75	196.375	97.75	31.875	2.625	0.148198	0.26489	0.564903	1.20984	2.97768	2.50347	1.63813	0.83933	0.482657	0.262776	0.106056	0.029385	0.109743	0.194248	0	0	0.108421
calycanthine	760.125	480.808	1.58093	1.30421	991.75	450	177.875	54.5	20.625	6.25	0.375	0	266.5	115.125	32.25	15.125	9.75	7.375	4.75	2.625	272.125	74.5	28.875	10.75	2	0	0	0	0	0	0	0	0.0106711	0.0846974	0.237247	1.05448	2.06267	0.935924	0.36995	0.113351	0.0428965	0.012999	0.000779937	0	0.0219253	0.0492395	0.0961937	0.138143	0.554275
camptothecin	717.625	484.31	1.48175	1.39657	1254.88	820	497.875	230	123.5	69.25	31.75	7.75	227.125	124.875	64.875	41.875	29.875	21.875	17.5	13	143.75	43.875	18.875	5.625	0.375	0	580.625	272	141.625	70.25	22.125	1.5	0.108479	0.304393	0.623301	0.782965	2.59106	1.69313	1.02801	0.474902	0.255002	0.142987	0.0655571	0.0160021	0.0892023	0.142473	0.154609	0.177423	0.468966
canadine	739.875	501.238	1.4761	1.4262	1181.75	697.25	348.625	110.75	39	10.375	4.25	2.125	183.75	102.375	53.375	33.5	22.375	12.625	8	3.625	0	0	0	0	0	0	446.125	146.75	52.625	14.125	6.875	2.875	0.0495821	0.149626	0.457638	0.944267	2.35766	1.39106	0.695528	0.220953	0.0778074	0.0206988	0.00847901	0.0042395	0.014415	0.0447316	0.0779816	0.108376	0.366592
canavanine	396.5	315.757	1.25571	1.33064	1018.38	880.75	603.875	299.75	163.125	79.5	33.75	5.625	23.25	11.875	6.875	3.25	1	0.125	0	0	358.375	157	78.125	36.125	13.75	3.125	480.625	226.625	114.875	49.5	20.375	3	0.115383	0.231542	0.746283	1.79058	3.22519	2.78933	1.91247	0.949307	0.516616	0.251776	0.106886	0.0178143	0.179925	0.299985	0.395282	0	0.0736326
canrenoic_acid	780	503.412	1.54943	1.36165	1314	897	487.125	244.5	143	79.875	36.25	6	216.75	99.875	41.125	19.875	9.5	5	1.75	0.75	59.25	18	6.125	1.25	0	0	565.5	278.125	160.125	85	33.125	3.375	0.0520917	0.179146	0.40326	0.734479	2.61019	1.78184	0.967647	0.485686	0.284062	0.158667	0.0720086	0.0119187	0.0463646	0.116958	0.183023	0.257825	0.430562
cantharidin	417.25	299.998	1.39084	1.171	820	602.25	375.625	190	102.5	51	15.875	0.625	88.75	23.875	3.25	0.75	0.125	0	0	0	0	0	0	0	0	0	441	224.75	119.5	54.625	13.75	0.125	0.207872	0.444686	0.800204	1.14884	2.73335	2.00751	1.25209	0.633337	0.341669	0.170001	0.052917	0.00208335	0.100691	0.185482	0.444472	0	0.295835
capsaicin	810.625	566.944	1.42981	1.5659	1268.25	676.25	310.5	117.875	54	26.375	8.375	0.75	289.25	132	68.375	39.875	26.125	12.375	5	1.25	111.125	33.75	10.625	2	0	0	343	128	61.75	26.875	8.625	0.125	0.0823779	0.328377	0.618338	0.765083	2.23699	1.1928	0.547673	0.207913	0.0952474	0.0465213	0.0147722	0.00132288	0.0441796	0.0120437	0.0739633	0.210712	0.510191
captopril	491.5	348.494	1.41035	1.24464	922.5	663	404.125	166.75	102.125	61.125	30.625	7.25	79.375	27.5	9.875	5.75	4	2.75	2.375	1	54.875	0	0	0	0	0	454.875	194.125	114.875	64.125	28	3.75	0.170919	0.420273	1.11507	1.52524	2.6471	1.90247	1.15963	0.478487	0.293046	0.175397	0.087878	0.0208038	0.083792	0.246838	0.351701	0.394681	0.227766
carbachol	396.125	295.932	1.33857	1.20845	721.125	424.625	242.75	111.5	55.25	29	9.875	0.625	29.875	7.125	2.625	0.75	0.125	0	0	0	87.25	30.875	12.875	5.125	1.5	0.25	247.875	111.25	54.125	26.25	8.375	0	0.263753	0.748002	1.61076	2.20812	2.43679	1.43487	0.820289	0.376775	0.186698	0.0979954	0.0333691	0.00211197	0.020597	0.144287	0.350126	0	0.100952
carbamazepine	537.5	367.712	1.46174	1.23355	946.5	512.375	237	107.125	58.125	31.375	14.625	3	252.375	143.75	55.25	31.25	18.75	11.25	7.25	4.375	87.625	29.375	11.875	5.125	1.375	0.125	238.625	98.625	54.625	31.375	13.125	1.125	0.114937	0.47374	1.00704	1.3763	2.57402	1.39341	0.644526	0.291328	0.158072	0.0853249	0.039773	0.00815856	0.0455701	0.0728017	0.0778264	0.0662795	0.686339
carbarsone	416.25	314.903	1.32183	1.26237	1010.12	838.5	565	281.625	142.625	56.875	10.375	1.5	51.75	36.25	20.75	14.25	10.5	5.875	2.5	0.75	143.875	44.75	21.125	9.75	3.75	0.75	562	284.875	147.5	58.5	7.375	0	0.0659182	0.146953	0.321014	2.28027	3.20773	2.66272	1.7942	0.894322	0.452917	0.180611	0.0329466	0.00476337	0.13388	0.209791	0.241375	0.255532	0.164336
carbenoxolone	1187.88	730.287	1.62659	1.56222	1841.38	1295.75	778.625	403	228.875	127.875	62	14.125	244.375	82.125	29.625	10.375	4.375	1.75	0.625	0.375	0	0	0	0	0	0	857.875	447.375	252.625	130.75	55	8.125	0.0947408	0.235306	0.415268	0.51742	2.52144	1.7743	1.06619	0.551838	0.313404	0.175102	0.0848981	0.0193417	0.0476788	0.0891265	0.0657053	0.144398	0.334629
carbimazole	437.25	331.851	1.31761	1.30004	767.625	462.125	250.5	74.625	28.875	14.875	5.875	0.5	157.375	62.75	34.125	21.875	15	11.75	7.75	4.75	0	0	0	0	0	0	312.25	102.125	35.5	15	5.5	0	0.107976	0.334889	1.2419	1.751	2.31316	1.39257	0.754858	0.224875	0.087012	0.0448244	0.0177037	0.0015067	0.0544687	0.167479	0.202544	0.237063	0.474234
carbinoxamine	714	499.679	1.42892	1.471	1037.88	473.375	230.125	78.25	35.375	16.25	4.625	0.625	319.625	132.875	55.25	28.625	14.25	9.875	6.5	5.125	90.75	16.875	7.25	2.75	0.75	0	262.375	100.875	45	19.125	6.625	0.5	0.0342641	0.171464	0.448783	0.898602	2.07708	0.947358	0.460546	0.156601	0.0707955	0.0325209	0.00925594	0.0012508	0.042846	0.123302	0.174225	0.245671	0.639661
carcinine	448.5	335.729	1.3359	1.28972	1022.25	816.5	490.875	218.25	110	51	15.125	0.875	97.375	62.875	43	28.625	16.125	8.125	5	1.5	326.875	137	68.5	33.875	11.5	0.625	325.5	133.25	70.125	34	10.5	0.875	0.139497	0.30195	0.654435	0.762008	3.04487	2.43202	1.46212	0.650078	0.327645	0.151908	0.0450512	0.00260627	0.124938	0.152353	0.215528	0.423682	0.290041
carisoprodol	652	459.418	1.41919	1.42016	1025	621.875	365.125	175.5	94.125	54.5	26.5	7.75	173.625	47.625	15.625	5.875	2.75	0.875	0.125	0	97.625	32.625	13.75	4.875	1.125	0	364.5	172.5	93.375	50.125	17.75	1.625	0.153269	0.41887	0.916625	1.25767	2.23108	1.35361	0.794756	0.382005	0.204879	0.118628	0.0576817	0.0168692	0.0415606	0.0603282	0.12732	0.302003	0.377924
carmustine	472.25	355.107	1.32988	1.33242	892.375	526.375	300.375	124	58	27	11.625	3	218.25	78.75	37.25	17.125	10.125	5.75	3.125	1.25	53.875	12.625	5.375	2.125	0.25	0	357.625	157.125	74.125	31.875	12.5	1.125	0.0341678	0.0911777	0.167545	0.439085	2.51297	1.4823	0.845872	0.34919	0.163331	0.0760334	0.0327366	0.00844815	0.0341857	0.0674779	0.102156	0.082889	0.614603
carteolol	705.625	504.091	1.3998	1.50821	1151.75	685.125	390.75	178.125	98	50.25	19	1.5	221.125	88.375	38.25	22.125	14.875	9.25	6	3.75	245.5	88	40.375	16.375	3.5	0.875	430.5	192.375	102.875	53.625	19.25	0.375	0.127125	0.365678	0.722055	0.915774	2.28481	1.35913	0.775158	0.353359	0.194409	0.0996844	0.0376916	0.00297565	0.0319274	0.126859	0.241835	0.279062	0.438661
cefaclor	721.375	504.256	1.43057	1.47601	1362	950.625	623.75	314.875	181.625	105	52.5	15.125	187	80.75	21.375	7.375	2.625	1.25	0.25	0.25	273.5	125.875	69.5	38	17.875	5.875	571.5	267.25	147.75	81.125	35.375	5.375	0.133819	0.301979	0.661641	0.986049	2.70101	1.8852	1.23697	0.624434	0.360184	0.208227	0.104114	0.0299947	0.0532667	0.0855833	0.152499	0.32746	0.370843
cefadroxil	722.875	502.154	1.43955	1.46375	1411.25	1072	701.25	340.5	188.625	103.5	48.875	12	115.125	48.5	14.125	6	3.125	0.625	0.125	0.125	358.375	144.75	71.25	34.625	13.375	2.75	631.5	297.375	161.5	85.625	35.625	5.125	0.108412	0.228108	0.581692	1.03893	2.81039	2.1348	1.39648	0.678079	0.375632	0.206112	0.0973307	0.0238971	0.0374328	0.0646599	0.139043	0.295924	0.229262
cefalexin	717.375	493.737	1.45295	1.43804	1344.25	938.125	622.25	308.875	180.75	103	51.75	13.25	167.375	72.25	19.625	8.125	5.25	3.375	2.375	1.5	272.625	127.625	68.625	37	17.25	5.125	563.75	256.75	141.125	78.625	36.75	5.375	0.107913	0.243288	0.546767	0.845624	2.7226	1.90005	1.26029	0.625586	0.366086	0.208613	0.104813	0.0268361	0.0675921	0.125902	0.262012	0.333212	0.338996
cefalonium	893.75	618.259	1.44559	1.61738	1654	1181.5	735.375	307.25	170.125	94.625	44.875	11.25	198.5	106	50.5	30.75	18.375	10.25	5.125	2.75	163.75	39.75	16.5	6.125	1	0	784.875	339.625	181.125	97.25	42.75	6.375	0.0650385	0.150207	0.450272	0.729553	2.67526	1.91101	1.18943	0.49696	0.275168	0.153051	0.0725829	0.0181963	0.0200517	0.0727223	0.129921	0.249952	0.321063
cefamandole	894.625	616.671	1.45073	1.60958	1718.5	1267.88	857.625	406.5	223.875	124	56.75	17.25	189	92	36.5	23.25	15.75	10.75	8.125	6.75	174.75	60	25	7.625	0.5	0	942	469.875	242.625	128.75	48	5.5	0.110327	0.22659	0.557431	0.911842	2.78674	2.056	1.39073	0.659185	0.363038	0.20108	0.0920264	0.0279728	0.043521	0.125906	0.262709	0.385331	0.306484
cefapirin	839.75	589.973	1.42337	1.60462	1613.75	1206.75	778.375	345.75	189.75	104	49	14.875	166.5	82.375	37.75	20.25	11.625	6.875	4.25	2.75	54.5	15.625	6	2.125	0.125	0	849.5	386.875	201.125	103.375	41.125	5.375	0.0770744	0.178334	0.56227	1.09464	2.7353	2.04543	1.31934	0.586044	0.321625	0.176279	0.0830547	0.025213	0.0841803	0.216431	0.352865	0.510853	0.282216
cefazolin	829.25	578.101	1.43444	1.57614	1629	1280.25	893.875	433.5	245.875	133.875	59.5	14.25	127.875	56.5	35.125	23.5	17.25	12.875	9.125	6.375	55.625	9	2.875	0.75	0	0	989.125	505.375	273.5	142.625	56.375	9	0.0397449	0.0748678	0.232668	0.397816	2.81785	2.21458	1.54623	0.749869	0.425315	0.231577	0.102923	0.0246497	0.0195403	0.0967029	0.13699	0.202307	0.221198
cefepime	941.875	634.477	1.48449	1.59553	1577.88	1067.75	692.625	320.375	182.125	102.75	50.25	12.375	160	54.75	20.625	11.625	6.25	3.125	1.875	1.125	164.5	49.25	21.25	8.5	2.25	0.125	758.875	350.875	187.375	102.125	45.875	9	0.0693148	0.174147	0.455635	0.788906	2.48689	1.68288	1.09165	0.504943	0.287047	0.161944	0.0791991	0.0195042	0.0345337	0.103445	0.209344	0.275217	0.252176
cefixime	841.625	593.722	1.41754	1.61633	1688.88	1290	894.375	444	254.625	146.375	73.25	23.625	135.125	55.75	30.125	17	9.875	5.25	3	1.75	107.5	38.625	17	6.5	1.25	0	920.375	467.375	263.25	142.375	61.875	9	0.0496982	0.0993106	0.197145	0.364467	2.84455	2.17273	1.50639	0.747825	0.428862	0.246538	0.123374	0.0397913	0.0468116	0.00574056	0.0372146	0.174075	0.22759
cefmetazole	894.75	615.968	1.45259	1.60661	1668.75	1265.12	883.625	442.125	240.875	126.75	54.75	13.625	170.875	81.125	55.5	32	18.625	6.625	4.375	3	64	11	3.875	0.875	0	0	978.25	507.75	262.125	135.25	51.625	8.25	0.0795418	0.165776	0.426353	0.807658	2.70915	2.05388	1.43453	0.717773	0.391051	0.205774	0.0888845	0.0221197	0.0646889	0.129607	0.116016	0.490704	0.277409
cefoperazone	1200.25	790.66	1.51804	1.74175	1968.62	1491.75	1029	516.875	311.25	180.375	92.25	27.875	203.375	94	50.875	35.125	25.875	19.875	13.75	9.5	131.625	27.5	9.5	1.875	0	0	1114	587.375	338.25	187.875	77.75	13	0.0614982	0.124606	0.259044	0.335862	2.48985	1.88672	1.30144	0.653726	0.393659	0.228132	0.116675	0.0352554	0.0308215	0.0393697	0.0530923	0.0990605	0.257222
ceforanide	995.25	678.275	1.46732	1.66898	1835.75	1454.62	1058.62	584.125	332	186	90.5	22.5	137.25	66.5	20.875	9.625	6.25	3.25	2	1.125	234.875	113.5	64.25	35.375	16.625	3.25	982.5	545.25	307.625	170.875	70.875	11.625	0.0746224	0.138171	0.286791	0.469201	2.7065	2.14459	1.56076	0.861192	0.489477	0.274225	0.133427	0.0331724	0.0643332	0.0287746	0.111988	0.186093	0.202351
cefotaxime	856.125	605.988	1.41277	1.63845	1666.25	1247.62	845.375	373.5	200.125	109.125	55.625	17.625	131.75	51.125	30.5	19.75	12.625	9.5	5.375	2.625	147.5	46.125	20.25	8.125	2	0.25	900.375	419.5	211	108.5	43.125	6.5	0.0893029	0.17434	0.509491	0.852534	2.74964	2.05883	1.39504	0.616349	0.330246	0.180078	0.0917922	0.0290847	0.0468536	0.157837	0.255144	0.296028	0.217413
cefotetan	989.25	669.133	1.47841	1.64527	2014.62	1644.38	1193.88	624.5	351.875	201.125	98.25	28.25	93.125	36.375	22.25	13.5	9.875	6.75	5.375	3.75	115.125	30.625	12.875	4.75	1.25	0	1264.62	687.875	378.625	201.125	84.125	12.75	0.0258522	0.042689	0.0964353	0.196741	3.0108	2.45747	1.78421	0.933297	0.525867	0.300575	0.146832	0.0422188	0.0718915	0.205395	0.37945	0.511238	0.139173
cefotiam	1009.5	699.065	1.44407	1.72164	1951.75	1464.38	1001.75	442.5	229	121.75	55	14.25	161.375	69.625	44.5	30	22	15.25	10.25	6.5	234.625	63.25	27.25	10.375	3	0	1033.12	477.875	244	126.625	52.875	8.375	0.0435346	0.0838056	0.25587	0.477134	2.79195	2.09476	1.43299	0.632989	0.327581	0.174161	0.0786766	0.0203844	0.012157	0.0610179	0.0815334	0.0948016	0.230844
cefoxitin	803.75	555.178	1.44773	1.53039	1546.25	1162.25	761.25	367.25	209.875	116.5	55.5	13	132.125	53.125	17.25	6.75	3	1.75	1	0.25	106.625	38.25	15.5	5.125	1.25	0	796.375	395.625	214.75	113.375	44.25	6.5	0.122998	0.253041	0.56576	0.839104	2.78514	2.09347	1.37118	0.6615	0.378032	0.209843	0.0999679	0.0234159	0.0934979	0.200086	0.468139	0.559584	0.237987
cefsulodin	1005.88	670.921	1.49924	1.62457	1909.75	1451.62	973.25	471.75	250.25	117.5	55.625	14.5	179.875	96.375	37.875	23.625	14.375	8.75	5.25	3.25	151.25	33.375	12.25	4.125	1	0	1025.12	523.5	266.75	120.875	46.75	7.375	0.0597648	0.118437	0.291556	0.620217	2.84646	2.16363	1.45062	0.703138	0.372995	0.175132	0.0829084	0.0216121	0.0434109	0.163497	0.256054	0.315709	0.268101
ceftazidime	1046.25	722.423	1.44825	1.74512	1818.75	1263.62	841.625	399.875	228.5	131.5	67	22.25	223.25	113.125	48.875	28.125	17	9.625	6.5	2.875	131.125	34.375	15.25	5.625	1	0	903.625	441.625	239.375	129.375	57.875	10.75	0.0627406	0.14878	0.299082	0.440219	2.51757	1.74915	1.165	0.553519	0.316297	0.182026	0.0927435	0.0307991	0.0680457	0.0799527	0.0815454	0.162872	0.30903
cefuroxime	812	570.975	1.42213	1.57995	1580.5	1152.88	761.875	349.5	190.25	102.5	52.75	17.75	159.625	71.5	31.75	18.5	11.25	7.125	3.125	1.75	125.5	41.625	18	6.75	1.375	0	802.5	389.25	195.625	100.75	42.25	6.25	0.127273	0.259656	0.670324	1.04571	2.76807	2.01914	1.33434	0.612111	0.333202	0.179518	0.0923859	0.0310872	0.081789	0.145248	0.269008	0.30216	0.279566
celecoxib	744	507.778	1.46521	1.44614	1464.62	1044.5	645.75	286.125	92.625	16.875	5.75	0.5	187.375	101.5	56.625	37.875	27	18.75	13.125	9.375	168.875	40.625	14.875	6.75	2.625	0.25	663	290.125	82.125	11.75	4.25	0.5	0.0823388	0.196057	0.447205	0.984066	2.88438	2.057	1.27172	0.563485	0.182412	0.033233	0.0113238	0.000984683	0.0770357	0.0974931	0.0953191	0.0817308	0.36901
cetirizine	892.25	594.235	1.50151	1.5266	1474.75	890.875	461.5	213.375	116.75	64.75	28.25	4.125	327	163	63.25	32.375	17	9	6.25	4	77.375	17.75	8.5	4.5	1.5	0.5	543.375	236.5	130	67.625	24.25	3.375	0.150267	0.504409	1.10599	1.59506	2.48176	1.4992	0.776629	0.359075	0.196471	0.108964	0.0475402	0.0069417	0.0845084	0.181352	0.277505	0.368897	0.550288
chenodeoxycholic_acid	865.375	556.347	1.55546	1.4259	1451.88	1018.25	581.75	273.75	148.75	79.875	30.625	3.875	178.125	60.375	20.125	7.375	2.625	1	0.25	0	191.25	74.25	30.375	5	0	0	691.625	329.25	178.25	86.25	27.75	2.5	0.0732158	0.190903	0.424062	1.00533	2.60966	1.83024	1.04566	0.492049	0.267369	0.14357	0.0550465	0.00696507	0.0387848	0.0940182	0.166842	0.277823	0.320169
chlorambucil	716	501.646	1.4273	1.47556	1212	695.5	303.625	141.25	78.875	43.625	19.625	4.375	339.375	158.125	75	33.375	18.625	10.125	6.75	4.25	0	0	0	0	0	0	364.125	162.625	89.625	45	18.75	2.5	0.180581	0.740696	1.50766	2.06921	2.41605	1.38644	0.605258	0.281573	0.157232	0.0869637	0.0391212	0.00872129	0.0743941	0.11245	0.110943	0.116586	0.676523
chloramphenicol	629.75	440.957	1.42814	1.38261	1244.12	907	548.875	233.125	108.125	51.625	19.5	4	159.375	62.875	31.25	16.375	7.625	3.75	2.75	1.375	221.125	86.75	42.625	18.75	5.25	1.125	656.125	288.375	131.25	56.25	16.875	0.5	0.0479543	0.122211	0.593443	0.992758	2.82142	2.05689	1.24474	0.52868	0.245205	0.117075	0.044222	0.00907118	0.0533856	0.0868781	0.132049	0.216772	0.36143
chlormezanone	556.375	386.006	1.44136	1.28173	1044.5	677.75	367.25	162	71.625	21.125	6.75	0.375	187.25	75.625	37.375	19.5	6.625	4.625	2.625	1.75	0	0	0	0	0	0	444.25	195.625	87.5	24.375	6.875	0	0.0969619	0.291626	0.641855	1.97028	2.70592	1.7558	0.95141	0.419683	0.185554	0.0547271	0.0174868	0.000971488	0.0944292	0.172212	0.279797	0.365068	0.485096
chlorogenic_acid	693.5	486.645	1.42506	1.45561	1432	1162.12	725.25	371.25	214.75	119.25	51.875	13.375	87	55.625	29.875	18.5	11.5	6.125	3.125	1.125	340.375	138.25	60.375	18.25	1.25	0	761.5	391.375	218.125	109	33.75	2.375	0.0744285	0.184327	0.522703	1.03003	2.9426	2.38804	1.49031	0.762877	0.441287	0.245045	0.106597	0.0274841	0.116205	0.192893	0.260969	0.369563	0.178775
chloropyrazine	267.25	208.464	1.282	1.05901	595.625	387	210.875	88.25	42.75	20.625	4.5	0	134.5	55.5	32.25	19.5	10.5	7.5	3.5	2.75	0	0	0	0	0	0	267.25	112.25	56.75	25.125	7.25	0	0.0590431	0.170014	0.325454	0.330853	2.85721	1.85644	1.01157	0.423335	0.205072	0.0989381	0.0215865	0	0.0470462	0.0625847	0.0323529	0.0930649	0.645196
chloroquine	817.5	563.653	1.45036	1.53923	1156	475.625	153.5	30	10.875	2.75	0.5	0	392.5	165.75	81.5	46.125	26.5	18	11.75	7.875	257.25	45	16.375	5.75	1.875	0	0	0	0	0	0	0	0.02924	0.0976287	0.0571098	0.204218	2.05091	0.843826	0.272331	0.0532242	0.0192938	0.00487889	0.00088707	0	0.0289724	0.114349	0.18179	0.241441	0.69635
chlorphenamine	696.375	476.111	1.46263	1.40279	961.25	381.125	122	38.125	19.625	11	5.25	2.125	361.75	163.875	71.125	39.375	20.375	12.875	8.25	5.625	96.375	20.375	8.5	3.125	0.25	0	156.125	39.875	17.875	9.125	4.625	0.875	0.0308249	0.30044	0.807252	1.03147	2.01896	0.800495	0.256243	0.0800758	0.0412193	0.0231038	0.0110268	0.00446324	0.0342498	0.0895335	0.121228	0.184655	0.759801
chlorphenesin	462.125	340.191	1.35843	1.27673	964.625	620.625	313	150.375	84.125	42	14.5	2.25	187.375	87.625	40	22.75	10	5.75	3.5	1.125	207.5	90	41.625	13.375	1	0	391.25	182.25	96.75	44	8.125	0	0.219457	0.692334	1.29899	1.68313	2.83554	1.82434	0.920071	0.442031	0.247287	0.12346	0.0426231	0.00661393	0.146565	0.245719	0.288912	0.337002	0.550793
chlorpromazine	739.5	502.337	1.47212	1.43162	1080.5	472.75	170.25	20.125	6.125	2.25	0.25	0	380	173.25	81.125	50.375	31.25	23.875	17.25	13.25	109.5	19.75	8.125	3	0.75	0	212.75	27	0	0	0	0	0.0251327	0.13538	0.867705	1.16941	2.15095	0.941102	0.338916	0.0400628	0.012193	0.00447907	0.000497674	0	0.0192051	0.0623893	0.0900321	0.113774	0.756465
chlorpropamide	593.875	424.422	1.39926	1.38444	1067.62	660.125	396.125	195	102.875	44.375	16.375	3	214.5	79.625	33.875	17.375	6.875	3.25	1.125	0.125	37	11.75	5	1.625	0.375	0	437.5	217.25	110.375	45.125	14.375	1.375	0.0900831	0.266575	0.564625	1.05381	2.51548	1.55535	0.933329	0.459449	0.242389	0.104554	0.0385819	0.00706844	0.077545	0.224085	0.318745	0.455184	0.505394
chlorprothixene	737.875	500.114	1.47541	1.42526	1097.12	484.25	173.5	19	5.125	1.5	0.125	0	377.875	177.375	86.375	52.5	33.5	23.25	16.5	11.625	117.75	17.625	6.75	2.75	0.625	0	216	27	0	0	0	0	0.0157324	0.0788926	1.03273	1.40681	2.19375	0.96828	0.346921	0.0379914	0.0102477	0.00299932	0.000249943	0	0.0191174	0.0535198	0.0669794	0.0809606	0.755578
chlortalidone	638	437.174	1.45937	1.34721	1307.5	977.125	618.125	306.75	154.5	63.5	21.5	1.375	158.5	78.875	28.375	15.125	7.625	4.75	3.5	1.625	287.375	111.375	50.5	18.875	4.375	0.25	629.25	312.75	150.25	58.375	18.625	0.625	0.104131	0.223799	0.490114	0.927853	2.9908	2.2351	1.41391	0.701666	0.353406	0.145251	0.0491795	0.0031452	0.0733451	0.105089	0.157874	0.229029	0.362556
chlortetracycline	868.375	562.746	1.5431	1.44556	1515.75	1106	714.125	369.375	221.125	131.375	67.5	23.375	149.5	56.875	25.125	13.875	7.625	4.75	3.75	2.5	281.375	104.125	44.5	14.625	3	0.5	741.125	391.375	230.25	126.125	54.75	9.75	0.0712978	0.157864	0.31407	0.439304	2.69349	1.96536	1.269	0.656379	0.392939	0.233453	0.119948	0.0415374	0.0859398	0.214275	0.313928	0.385954	0.265662
chlorzoxazone	359.25	270.663	1.3273	1.16552	762.75	484.625	262.25	107.375	48.375	25.75	9.75	0.375	161.25	73.125	37.625	21.625	9.25	3.875	2.5	1.25	0	0	0	0	0	0	303.625	124.125	54.875	27	10.25	0.125	0.213774	0.644591	1.56261	2.12923	2.81808	1.79051	0.968917	0.396711	0.178728	0.0951367	0.0360226	0.00138549	0.140024	0.185842	0.144162	0.154679	0.595759
chrysin	555.875	380.42	1.46121	1.25514	1006.12	662.625	375.375	145.625	72.875	34.5	17.5	1.875	159.75	92.25	36	21.25	13.375	7.25	3.875	0.75	0	0	0	0	0	0	406.5	166.75	86.75	42.375	14	0.375	0.115761	0.330913	0.869453	1.22696	2.64477	1.74182	0.986738	0.382801	0.191565	0.0906892	0.0460018	0.00492876	0.116267	0.139906	0.171817	0.247062	0.419931
ciclacillin	706.5	484.626	1.45783	1.41994	1176.62	832.75	587.375	304.875	181.5	106.375	52.75	13.375	121	37.25	5.25	1	0.125	0	0	0	181.625	81	44.125	24.625	11.5	3.5	536	276	158.625	90.75	42.75	5.75	0.111809	0.233419	0.512475	0.768137	2.4279	1.71834	1.21202	0.629094	0.374516	0.219499	0.108847	0.0275986	0.063149	0.0987674	0.240125	0	0.249677
cimetidine	617.625	448.241	1.37788	1.44483	1121.75	696.5	394.75	155.125	70.375	27.375	6.875	0.375	223.125	104.25	68.375	46.5	31	20.375	13	6.75	108.75	27.875	10	2.375	0.125	0	399.25	154	71.5	32.75	8.125	0.625	0.0883143	0.287658	0.77796	1.04075	2.50256	1.55385	0.880664	0.346075	0.157002	0.061072	0.0153377	0.000836603	0.0184976	0.0141665	0.0588683	0.0865217	0.497779
cinchonine	690.625	459.206	1.50395	1.33981	1073.38	591.625	298.875	114.125	56.25	24.375	7.25	0	266.5	124	49.25	28.25	18.75	11.625	7.625	5.625	191	55	22.125	6.75	1.25	0	362.125	137.75	67.125	30	8.875	0	0.0790656	0.298401	0.630465	0.976019	2.33746	1.28837	0.650852	0.248527	0.122494	0.0530807	0.0157881	0	0.0323452	0.0704492	0.134167	0.246777	0.58035
cinnarizine	937	620.917	1.50906	1.55269	1276.12	499.25	146.375	45.125	21.625	11.125	6.25	2.125	475.375	256.375	82	40.125	24.625	14.875	9.375	6.25	0	0	0	0	0	0	194.25	67.5	31	17	8.125	3.625	0.00821718	0.0623409	0.263355	0.405478	2.05523	0.804052	0.23574	0.0726748	0.0348275	0.017917	0.0100658	0.00342236	0.00530533	0.0087884	0.0168627	0.0755031	0.765601
cinoxacin	536.875	381.82	1.40609	1.30674	1006.12	745.75	502.125	259.25	145.625	73.375	31	4.875	121.625	52.125	32.75	25.5	19.125	12.125	7.125	3.75	0	0	0	0	0	0	549.75	283.5	151.75	72.5	31.25	3	0.116736	0.277357	0.825942	1.60117	2.63508	1.95315	1.31508	0.678985	0.381397	0.192172	0.0811901	0.0127678	0.0728806	0.145563	0.182087	0.237198	0.31854
ciprofibrate	617.625	425.175	1.45264	1.33475	1048.12	594.25	310.625	148.375	83.25	46.25	22.125	6	255.625	98.875	48	28.375	16	8.5	4.875	2.5	0	0	0	0	0	0	363.125	170	96.125	50.5	23.375	5.625	0.120146	0.455934	0.925968	1.3316	2.46516	1.39766	0.730582	0.348974	0.195802	0.108779	0.0520374	0.0141118	0.0858173	0.18046	0.191902	0.190994	0.601223
ciprofloxacin	690.875	469.747	1.47074	1.3857	1264.25	881.75	553.625	253.625	135.75	62.625	28.625	4.5	152.625	75.5	43.875	28.375	20.125	14.25	10.625	7	149.375	39.5	17.75	8	2.625	0.625	546.75	255.125	132.625	59.25	24.375	3.625	0.113884	0.287723	0.797667	1.61083	2.69134	1.87707	1.17856	0.539918	0.288985	0.133316	0.0609371	0.00957962	0.0499926	0.0573676	0.0877214	0.0832998	0.324909
cisapride	1014.62	702.822	1.44364	1.72678	1619.88	993.5	527.125	202.25	89.125	28.25	9.625	0.5	248.5	121	60.875	37.75	24.25	15.5	9	3.875	219.75	55.875	22.75	10.125	2.875	0.625	595.75	215.875	88.875	29.125	10.5	0.875	0.0275081	0.067452	0.180701	0.83395	2.30482	1.41359	0.750012	0.287769	0.12681	0.0401951	0.0136948	0.000711418	0.0230534	0.0598989	0.0924159	0.112976	0.353575
citalopram	761	498.316	1.52714	1.37451	1290.25	797.125	407	146.375	61.375	14.5	1.5	0	242.5	121.375	70.875	48.875	33.75	22.625	14.375	6	112	18.5	7.25	3	0.75	0	488.5	170.75	66.875	16.5	3.125	0	0.0554385	0.139136	0.322446	0.569758	2.58922	1.59964	0.81675	0.293739	0.123165	0.029098	0.00301014	0	0.0568787	0.18315	0.25729	0.288573	0.486639
citiolone	371.625	284.787	1.30492	1.21604	770.75	559.875	353.375	158.75	88.375	46.25	17.75	1.5	72.375	20.625	3.875	1.25	0.125	0.125	0	0	40.25	15.125	5.5	2.25	0.125	0	395.125	178.625	97.375	48.625	17	1.125	0.145062	0.31252	0.754927	1.07584	2.70641	1.96594	1.24084	0.557434	0.31032	0.162402	0.0623273	0.0052671	0.0683315	0.16826	0.492555	0	0.254137
clebopride	856	589.693	1.4516	1.57304	1341	667.625	300.75	103.125	48.25	21.25	7.25	1.125	333	163.375	72.5	43.125	28.75	17.875	8.875	4.5	202.625	56.5	23.375	9	2.875	0.875	281.25	72.125	35.375	18.125	8.375	0.75	0.0402187	0.204991	0.463302	0.904519	2.27406	1.13216	0.510011	0.174879	0.0818222	0.0360357	0.0122945	0.00190777	0.0403089	0.0148192	0.0624913	0.057542	0.5647
clemastine	832.875	541.175	1.53901	1.42135	1085.88	414.5	122.625	32.375	12.5	4.125	0.625	0	400.25	169.75	63.25	32.5	17.5	12	8.125	5.25	93.125	17.25	7.375	3.125	0.625	0	147.625	34.125	12.75	4.125	0.875	0	0.0141255	0.20544	0.630153	0.899871	2.00651	0.765926	0.22659	0.0598235	0.0230979	0.0076223	0.00115489	0	0.0324966	0.0973015	0.126463	0.153141	0.739594
clidinium_bromide	806.625	529.229	1.52415	1.41928	1111.75	518.125	260.125	112.875	60.875	30.875	13.125	1.875	250.5	110.125	27.25	10.625	6.75	4.75	3.875	2.75	145.875	39.75	15.125	5	0.625	0	327.5	150.25	78.75	39.75	15.75	1.75	0.0507048	0.239177	0.479102	0.63364	2.1007	0.979018	0.491517	0.213282	0.115026	0.0583395	0.0248002	0.00354289	0.04013	0.141948	0.30984	0.380661	0.47333
clindamycin	905.875	590.889	1.53307	1.49096	1315.62	793.375	484.125	229.5	128.625	71.875	33.25	7.75	242	67.25	24.625	7	2.625	0.75	0.375	0.125	365.75	136.75	60.25	23.125	3	0.125	556.375	261.125	142.125	73.125	25.625	1.875	0.101402	0.290383	0.574142	0.754479	2.22652	1.34268	0.819316	0.388398	0.21768	0.121639	0.0562711	0.0131158	0.0486586	0.0994206	0.202944	0.321377	0.409552
clofibrate	578.25	408.43	1.41579	1.34226	903.75	471.25	214.625	89.5	43.5	19.125	6.125	0.625	238	90.75	37.875	20.125	7.5	4.25	2.25	1.125	0	0	0	0	0	0	280.125	112.75	55.125	21.625	5.125	0	0.085781	0.417866	0.959395	1.7028	2.21274	1.15381	0.525487	0.219132	0.106505	0.0468256	0.0149964	0.00153025	0.0787916	0.201791	0.250686	0.328063	0.582719
clomipramine	771	512.043	1.50573	1.41312	1052.38	398.75	96.625	16.875	6.75	2.375	0.25	0	417.125	186.75	89.125	53.375	33.75	21.5	15.5	11.375	98.125	20.875	8.25	3.25	0.75	0	0	0	0	0	0	0	0.0117986	0.168337	0.746095	1.03273	2.05525	0.778743	0.188705	0.0329562	0.0131825	0.00463828	0.00048824	0	0.0218265	0.0654134	0.0998452	0.119179	0.814629
clopamide	720.375	501.501	1.43644	1.46596	1213.62	744.25	444.875	200	89.625	32.5	14.25	4.75	225.625	87.125	36.75	19.375	10.5	6.5	5	3.125	147.625	39.875	17	7.125	2.125	0	415.75	177.25	75.125	23.125	7.875	1.75	0.126224	0.349399	0.647994	0.935594	2.41998	1.48404	0.887086	0.398802	0.178713	0.0648054	0.0284147	0.00947156	0.047457	0.0585865	0.0691078	0.107677	0.449899
clorsulon	618.25	425.496	1.45301	1.33491	1317.88	988.875	622.625	290.375	124.25	34.75	10.875	1.875	165.875	77.5	45.625	27	14	6.875	3.375	0.875	337.25	122	52.875	23.875	9.625	2.625	573.375	252.375	92.25	13.375	0.625	0	0.0821485	0.191304	0.387839	0.710102	3.09727	2.32405	1.46329	0.682439	0.292012	0.0816695	0.0255584	0.00440663	0.118655	0.169709	0.19393	0.181626	0.389839
cloxacillin	841.5	568.875	1.47924	1.51616	1435.25	931.75	600.75	282.25	154.125	79	38.125	9.625	200.125	91.25	41.625	23.625	14.75	8.75	6	4	48.25	9.75	3.625	1.125	0	0	652.375	321.125	169	84.875	38.875	6.125	0.0799154	0.21523	0.651042	1.17627	2.52296	1.63788	1.05603	0.496155	0.270929	0.138871	0.0670182	0.0169194	0.0806335	0.170458	0.198968	0.268955	0.351791
colecalciferol	1011.12	653.876	1.54636	1.55494	1327.25	600	198.125	78.625	43.5	22	7.125	0	434.375	171.625	80.5	36.875	20.625	11.375	6	2.875	120.375	49.5	20.5	4	0	0	275.125	96.625	54	25.125	5.875	0	0.0880492	0.607096	1.25907	1.57854	2.02982	0.917605	0.303001	0.120244	0.0665263	0.0336455	0.0108966	0	0.0203343	0.024954	0.1029	0.180816	0.664308
colistin	2348.25	1400.3	1.67696	2.09828	3215.62	2514.88	1847.75	1034.12	634.75	370.5	183	65.5	268	87.25	32.875	12.625	5.5	2	0.5	0	1863	878.625	454.625	232.625	105.25	26.25	1442.38	766.875	453	263.375	130.75	31.25	0.025491	0.0522963	0.0889365	0.110566	2.29637	1.79595	1.31953	0.7385	0.453294	0.264585	0.130686	0.0467755	0.0323422	0.0835737	0.133284	0.184088	0.191387
conessine	884	553.133	1.59817	1.38378	1073.75	412.875	96.5	26.625	11	4.375	0.75	0	363	124.25	47.875	20.875	9.75	3.5	1.5	0.875	170	36.625	16.75	6.75	2.125	0.125	0	0	0	0	0	0	0.012356	0.174315	0.418545	0.663708	1.94121	0.74643	0.174461	0.0481349	0.0198867	0.00790949	0.00135591	0	0.0100414	0.0296884	0.0778208	0.206645	0.656262
convolamine	722.5	492.053	1.46834	1.42054	1080.88	580.5	302.5	112.5	51.5	21.25	8.25	0.875	182	72.375	29.875	15.25	8	4.75	2.25	0.75	74	19.5	8.75	3.75	1.25	0.25	356.25	134	55.75	21.75	6.5	0.75	0.0380304	0.145472	0.387547	0.888235	2.19667	1.17975	0.614771	0.228634	0.104664	0.0431864	0.0167665	0.00177826	0.0381958	0.0284896	0.130638	0.15345	0.369879
coralyne	829.5	552.276	1.50197	1.47127	1256.75	633.375	265.375	58.125	21.75	4.125	0	0	277.375	151.875	103.875	74.125	49.875	33.625	21.375	13.125	0	0	0	0	0	0	382.125	86.75	27.125	3.625	0	0	0.0177914	0.0996814	0.341528	0	2.27558	1.14684	0.480512	0.105246	0.0393825	0.00746909	0	0	0.0300729	0.0393588	0.0546197	0.0760581	0.50224
cortisone	738.25	482.93	1.52869	1.35175	1368.5	1050.38	622.875	318.625	182.25	97.125	36.625	3.75	141.875	56	22.25	12.75	6.625	3.125	1.125	0.375	234.25	88.25	37.625	7.625	0	0	743.375	373.875	209.625	103.875	32.25	0.625	0.0817727	0.191327	0.37368	0.60401	2.83375	2.17501	1.28978	0.659775	0.377384	0.201116	0.0758392	0.0077651	0.0611454	0.150692	0.210234	0.365438	0.29378
corynanthine	762.125	507.232	1.50252	1.40948	1208.38	759.75	446.5	193.125	91.625	48.25	17.25	2	193	95.75	36	21.625	15.375	9.625	7.25	5	160.75	56.75	21.75	5.5	0	0	500.625	224.375	112.125	54.875	19.5	2.5	0.0601296	0.187551	0.411122	0.424093	2.38229	1.49784	0.880268	0.380743	0.180637	0.0951241	0.0340081	0.00394297	0.0928033	0.192989	0.257589	0.313836	0.380496
cotinine	440.75	315.521	1.39689	1.19571	830.5	528.375	265	118.625	62.375	31.125	11.125	0.25	168	83.5	39	22.625	14	10.25	6.75	5.25	0	0	0	0	0	0	338.375	140.625	75.625	36	10	0	0.0508567	0.171665	0.469933	0.956526	2.63215	1.67461	0.83988	0.375965	0.197689	0.0986462	0.0352591	0.000792339	0.0437176	0.0730165	0.112393	0.170704	0.532452
cromoglicic_acid	912.75	627.568	1.45442	1.61962	1769.12	1324.12	864.375	446.375	261	144.875	71	19.625	228.375	139.75	67.625	42.875	30.75	19.5	12.5	7.625	87.25	33	13.875	3.125	0	0	934.75	489.375	276.25	143.25	54.875	6.75	0.0868996	0.197169	0.407965	0.576177	2.81902	2.10993	1.37734	0.711277	0.415891	0.230851	0.113135	0.0312715	0.0592207	0.0663235	0.0741405	0.0998087	0.363905
crotamiton	548	381.667	1.43581	1.27944	799.125	337.875	140.5	58.875	32.875	17.375	7.5	1.375	264.625	104.125	41.625	21.125	12.5	7.625	5.625	3.25	0	0	0	0	0	0	179.25	74.625	40.75	20.375	7.625	0.625	0.0776086	0.477629	0.977971	1.31391	2.09378	0.885262	0.368122	0.154258	0.0861354	0.045524	0.0196507	0.00360262	0.0306002	0.0911874	0.143475	0.205107	0.693341
cyanocobalamin	2428.88	1473.48	1.6484	2.18969	3363.38	2553.88	1711.38	903.125	517.125	280.625	125.125	37.875	284	107.75	55.5	27.25	12.625	5.875	3.875	1.875	1344.5	449.5	217	114.5	66.125	45.75	1852.12	936.125	527.125	283.875	112.25	19.875	0.00365365	0.00487114	0.0305746	0.137985	2.28261	1.73323	1.16145	0.612921	0.350956	0.190451	0.0849183	0.0257045	0.0219385	0.0512357	0.188307	0.267429	0.192742
cyclic_adenosine_monophosphate	572.125	403.81	1.41682	1.33367	1315.88	1145.12	781.625	386.125	201.375	92.75	28.125	7.5	52.375	33.625	25.75	18.5	13.75	11.25	7.875	5.5	203.375	73.625	32.875	12.5	2.75	0.375	851.625	425.875	213.125	88.25	19.75	1.25	0.0381918	0.0739978	0.173578	0.697956	3.25865	2.8358	1.93563	0.956205	0.498688	0.229687	0.0696491	0.0185731	0.177315	0.275108	0.375139	0.453826	0.129702
cyclizine	685.5	452.572	1.51468	1.32068	926.875	342.625	114.875	34.375	13.75	5.125	2.25	0.25	329.75	153	42.875	18.75	10.75	5.5	3.375	2.375	77.625	19.5	8	2.375	1	0	132.375	30.5	12.625	5.875	2.125	0.625	0.0138559	0.177592	0.473582	0.667692	2.04802	0.757062	0.253827	0.0759548	0.0303819	0.0113242	0.00497159	0.000552398	0.0269235	0.088059	0.19601	0.273395	0.728613
cyclobenzaprine	716.875	472.709	1.51653	1.3481	985	378.875	89.125	13.75	5.125	1.5	0.125	0	380.375	191.5	80.125	48.75	32	19.5	14.625	10.375	92	17	6.25	2.75	0.375	0	0	0	0	0	0	0	0.0140244	0.206022	1.01815	1.33189	2.08374	0.801498	0.188541	0.0290877	0.0108418	0.0031732	0.000264434	0	0.0312595	0.083997	0.126525	0.138569	0.804671
cyclopenthiazide	723.125	497.417	1.45376	1.44258	1337.12	945	597.5	284.375	117.75	21.125	4.625	0.375	159.375	64.625	19.25	6.75	2.75	1.125	0.375	0	227.875	67.625	30.625	13.5	4.75	0.375	551.625	251.625	96.375	8.75	0	0	0.112736	0.254366	0.456182	0.855808	2.68814	1.89981	1.20121	0.571704	0.236723	0.0424694	0.00929804	0.000753895	0.0722067	0.0994789	0.172085	0.226261	0.320405
cyclopentolate	722.125	489.603	1.47492	1.41068	1005.5	510	282.5	128.125	68.625	35.25	13.625	2.125	242	90.125	18.375	7.125	4.5	1.75	0.75	0.375	154.25	48.25	18.875	5.5	0.5	0	321.25	150.75	75.375	39.125	16.375	1.875	0.0335739	0.115578	0.278195	0.584388	2.0537	1.04166	0.576998	0.261692	0.140165	0.0719971	0.0278287	0.00434025	0.0249066	0.0866499	0.13389	0.323922	0.494278
cycloserine	236.5	195.897	1.20727	1.09014	711.375	636.125	411	214.375	111.25	46.875	12	1.5	3.5	2	0.625	0.125	0	0	0	0	135	62.625	27.75	9.375	0	0	459.25	236.25	122	44.75	7.5	0	0.217697	0.363824	0.836436	2.74624	3.63137	3.24724	2.09804	1.09433	0.567901	0.239284	0.0612567	0.00765709	0.214328	0.343104	0	0	0.0178665
cyproterone	782	492.892	1.58655	1.31582	1229	767.375	405.75	196.625	110.875	57.375	22.125	2.25	257.5	96.5	46.75	21.625	11.125	7	3	2.25	112.875	38	13.875	3.125	0	0	497.25	239	133.5	66	20.75	0.375	0.0591264	0.186028	0.348724	0.478672	2.49345	1.55688	0.823202	0.398921	0.224948	0.116405	0.0448881	0.00456489	0.0327772	0.0919301	0.197059	0.25128	0.522426
cytisine	448.375	313.521	1.43013	1.16421	804.5	492.25	247	100.75	50.625	24.75	9	0.25	153.375	72.5	31.875	19.75	14	9.25	5.375	2.625	136.375	41.25	18.875	7	2	0.125	221	87.5	47.125	23.125	8.125	0.125	0.0948898	0.328313	0.881471	1.6795	2.56601	1.57007	0.787825	0.32135	0.161472	0.078942	0.0287062	0.000797394	0.0531852	0.0740137	0.111054	0.139424	0.489201
dacarbazine	401.875	314.179	1.27913	1.30301	901.875	713.75	532.625	236.875	124.5	67.625	29.25	8.5	57.25	31.25	20.625	14.375	9.125	6.375	4	1.875	110.875	27.375	10.25	4.125	0.625	0	571.625	294.25	159.375	81.875	34.75	8.125	0.138554	0.188716	0.587652	0.658819	2.87058	2.27179	1.69529	0.753949	0.396271	0.215244	0.0930998	0.0270546	0.117213	0.211903	0.26446	0.305057	0.182221
dantrolene	652.625	455.176	1.43379	1.3992	1394.25	1027.25	621	252.75	120.5	54	20.375	1.375	165.75	96.375	56.375	37.25	24.5	14.75	7	1.125	0	0	0	0	0	0	709.375	294	136.25	57.625	17.5	0.25	0.101775	0.277758	1.18051	1.87534	3.0631	2.25682	1.36431	0.55528	0.264733	0.118635	0.0447629	0.00302081	0.0509605	0.0657557	0.08052	0.182289	0.364145
dapsone	533.625	382.064	1.39669	1.31595	1093.5	769.125	393.125	144.625	50.125	7.25	1.25	0	135.25	83.625	47.625	31.25	18.625	11.25	7.5	3.875	179	57.375	24.625	9.875	2.75	0	310.5	108.625	33.875	1.25	0	0	0.0371148	0.112146	0.197377	0.957865	2.86209	2.01308	1.02895	0.378537	0.131195	0.0189759	0.00327171	0	0.0197553	0.0343706	0.0260609	0.0703138	0.353999
daunorubicin	983.375	634.634	1.54952	1.52876	1659.38	1268.75	884.375	449	243.875	125.625	50.25	7.75	116.125	57.375	27.125	17.625	11.625	8.5	4.875	2.625	618.75	230.125	107.875	48.75	16.875	4.125	904	457	238.5	114.875	37.75	2.5	0.0667448	0.134358	0.250344	0.305532	2.6147	1.99918	1.39352	0.707495	0.384277	0.197949	0.0791795	0.0122118	0.0883267	0.170799	0.220908	0.259686	0.18298
debrisoquine	447.5	326.561	1.37034	1.24002	803.125	414.625	162.875	60.25	29.375	14	4.375	0.75	190.25	96.875	35.125	19.125	10.75	5.875	3.25	1.5	199.75	70.375	34.125	17.375	7.125	1.375	0	0	0	0	0	0	0.116571	0.538703	1.13949	1.64112	2.45934	1.26967	0.498758	0.184498	0.0899525	0.042871	0.0133972	0.00229666	0.0750933	0.0695132	0.0860832	0.29512	0.582586
decamethonium_bromide	816.125	548.601	1.48765	1.48048	987.375	259.75	1.875	0	0	0	0	0	203.75	75.625	28.75	12.625	4	0	0	0	0	0	0	0	0	0	0	0	0	0	0	0	0.000247712	0.0344494	0	0	1.7998	0.473477	0.00341778	0	0	0	0	0	0.00244628	0.00929586	0.0242378	0	0.371399
decitabine	445.375	331.041	1.34538	1.27166	1097.62	956.5	636.125	320.75	178.5	89.375	30.75	4.5	39.875	20.125	14.375	9.875	6.75	4.625	2.625	2.125	332.5	127.875	55.5	19.375	2.25	0	718.25	371.125	201.75	97.125	25.625	1	0.0366881	0.0614725	0.136654	0.721574	3.31567	2.88937	1.92159	0.968912	0.539208	0.269981	0.0928887	0.0135935	0.0969359	0.233147	0.386308	0.572419	0.120453
deferoxamine	1312.75	930.726	1.41046	2.03388	2441.88	1951.38	1282.38	627.375	350.5	182.875	71.375	12.5	170.625	81.5	42.5	20.75	10.375	4	1.25	0.25	682.5	277	131.25	50.625	13	1.75	1288.75	636.625	347	177	58.125	3.25	0.0174175	0.0295637	0.0670172	0.148086	2.62362	2.09662	1.37782	0.674071	0.376588	0.196486	0.0766874	0.0134304	0.00658688	0.0201018	0.0159886	0.262728	0.183325
dehydrocholic_acid	866.5	558.933	1.55027	1.43399	1474	1084	666.625	347.5	199.125	108.25	45.375	6.75	156.125	52.375	19.75	9.25	4.375	2.25	1	0.5	0	0	0	0	0	0	760.125	399.25	224.5	118.25	42.25	3.375	0.0185991	0.0522404	0.114824	0.343076	2.63717	1.93941	1.19267	0.62172	0.356259	0.193673	0.0811815	0.0120766	0.02559	0.0904996	0.089605	0.16205	0.279327
delsoline	935.75	591.064	1.58316	1.444	1230.62	791.625	502.75	242.25	124.25	59.875	21.875	2	86.25	18.375	2.25	0.875	0.125	0	0	0	319.625	105.125	39.875	14.25	1.875	0.625	602.375	293.5	147.75	68.75	18.375	0.375	0.0215224	0.0509375	0.140375	0.298391	2.08205	1.33932	0.850585	0.409854	0.210214	0.1013	0.0370095	0.00338373	0.0318043	0.048558	0.229956	0	0.145923
demecarium_bromide	1407.88	933.615	1.50798	1.90529	1924.75	888.5	381	150.625	68.625	34.375	14.375	2.25	359.125	143.125	57.375	24.875	11.875	5.25	2.125	0.5	0	0	0	0	0	0	517.375	208.5	92.625	41.625	17.5	2.5	0.0210148	0.111054	0.355523	0.45726	2.06161	0.951677	0.408091	0.161335	0.0735046	0.0368192	0.0153971	0.00240999	0.00581966	0.0146322	0.00581565	0.0640123	0.384661
demeclocycline	842.5	570.808	1.47598	1.52209	1463	1030.5	669.625	343.625	202.375	117.5	56.25	13.875	168	59.125	28.375	15	8.25	5.5	3	1.625	284.75	101.375	38.25	11.125	1	0	722.125	374.5	217.125	112.25	42.25	2.375	0.094781	0.222024	0.465573	0.6226	2.56303	1.80534	1.17312	0.601998	0.354541	0.205849	0.0985445	0.0243076	0.0758363	0.172488	0.249865	0.316241	0.29432
denatonium_benzoate	817	531.795	1.53631	1.41146	1074.25	412.625	152.875	53	26.75	13	5.5	0.75	360	143	48.75	22.25	12.875	8.625	5.875	3.75	76	9.5	3.5	1.375	0.5	0.125	200.625	64.25	31.375	16.625	6.625	0.625	0.0303941	0.212667	0.584883	0.896828	2.02005	0.77591	0.28747	0.0996625	0.0503014	0.0244455	0.0103423	0.00141032	0.00496748	0.0312559	0.0518864	0.0842406	0.676953
depudecin	1132	738.398	1.53305	1.66672	1652.12	811.375	231.625	44	15.625	4.875	0.25	0	476	260.125	129.5	65.875	35.375	23.25	15.25	5.875	332.75	71.625	24	8	1.625	0	0	0	0	0	0	0	0.00280333	0.00362652	0.0210142	1.86325	2.23744	1.09883	0.313686	0.0595884	0.0211607	0.00660213	0.000338571	0	0.00174942	0.00897291	0.0110418	0.0389044	0.644638
desipramine	685	465.279	1.47223	1.3777	968	414.875	131.5	34	14.25	4.75	1.25	0	328.875	162.5	68.375	38.625	26	17.25	13.625	10.625	139.375	43	17.875	7.625	2.375	0.125	0	0	0	0	0	0	0.0284784	0.286378	0.829708	1.13214	2.08047	0.891669	0.282626	0.0730744	0.0306268	0.0102089	0.00268656	0	0.0378325	0.0915529	0.135968	0.140259	0.706834
desoxycortone	741.125	467.387	1.58568	1.28203	1220.62	802.625	404.75	200.25	111	58	20.75	2.125	214.75	88.75	33.25	15.75	8	2.625	1	0.375	133.5	50.625	20.75	3.75	0	0	499.75	236.875	132.125	65	15.375	0.125	0.0566348	0.170744	0.296132	0.418715	2.6116	1.71726	0.865985	0.428446	0.237491	0.124094	0.0443958	0.00454656	0.0335553	0.102357	0.151943	0.218712	0.45947
dexamethasone	767.625	492.902	1.55736	1.3405	1348.5	1026.5	651.25	334.25	187.25	97.875	34	4.875	128.875	47.25	17.625	7.625	4.375	1.875	1	0.5	312.25	125.875	55.375	15	0.5	0	754.375	394.625	216.625	103.125	28.25	0.25	0.0842332	0.180666	0.31483	0.381837	2.73584	2.08256	1.32126	0.678127	0.379893	0.198569	0.0689793	0.00989041	0.0715315	0.184177	0.292689	0.366037	0.261462
dexibuprofen	552.5	385.247	1.43414	1.28692	824	433.5	231.625	127.75	79	47.25	24	5.5	195.75	67.25	29.5	11.625	6.625	3.75	2	1.125	0	0	0	0	0	0	260.25	140.5	85.875	48.875	21.5	2.875	0.190914	0.722705	1.31911	1.76911	2.13889	1.12525	0.601237	0.331605	0.205063	0.122648	0.0622976	0.0142765	0.0628465	0.0971796	0.111937	0.341229	0.508115
dexpanthenol	484.125	353.061	1.37122	1.28852	992.25	793.375	506.125	249.125	133	68.375	20.875	3.75	56.625	14	3	0.875	0.625	0.375	0.25	0.25	335.125	131.5	56.625	12.875	0.125	0	575.25	287.125	160.375	74.625	12.25	0	0.135594	0.253558	0.489043	1.01692	2.81042	2.24713	1.43353	0.705614	0.376705	0.193663	0.0591257	0.0106214	0.0918938	0.194827	0.334792	0.39595	0.160383
dexpropranolol	669.125	472.704	1.41553	1.44428	1016.25	484	229.5	97	52.25	28	11.125	1.875	285.375	133	46.25	22.75	15.25	11.125	8.375	5.5	201.625	76.75	35.625	13.75	3.125	0.125	257	105	55.125	27.875	10.75	0.5	0.051875	0.280544	0.621546	0.887143	2.14986	1.0239	0.485505	0.205202	0.110534	0.0592337	0.0235348	0.00396654	0.0523717	0.164512	0.270314	0.32173	0.603707
dextromethorphan	661.25	430.131	1.53732	1.26856	892.75	387.75	134.375	41.25	15.875	3.375	0.375	0	244	102.875	32.625	15.875	9.25	5.75	3.625	2	78.25	19	7.75	3.25	1.125	0	155.125	36.375	11.375	2	0	0	0.0299414	0.207302	0.456698	1.44331	2.07553	0.901469	0.312405	0.095901	0.0369074	0.00784645	0.000871827	0	0.017439	0.0591157	0.140975	0.189547	0.567269
dexverapamil	1127.25	741.525	1.52018	1.68439	1610	867.25	397.625	146	58.625	19.625	2.625	0	322.125	143.625	75	41.375	27.25	18	9.75	4.875	147	24.375	9	3.5	1	0.125	522.625	163.75	64.375	18.375	1.875	0	0.0356461	0.15087	0.409813	0.844498	2.1712	1.16955	0.536226	0.196892	0.0790601	0.0264657	0.00354	0	0.0102606	0.0161732	0.0258482	0.0428562	0.434409
diazoxide	466.375	336.604	1.38553	1.24514	930.125	604.125	358	160.375	60.875	12.375	3.125	0.125	165.25	66.625	35.625	19.625	8	3.125	1.375	0.625	73.875	16.25	6.625	2.375	0.375	0	400.75	172.75	69.125	14.875	3.625	0.25	0.090666	0.241553	0.396412	1.52828	2.76326	1.79476	1.06356	0.47645	0.18085	0.0367642	0.0092839	0.000371356	0.101482	0.149484	0.154257	0.288293	0.490933
diclofenac	625.25	421.264	1.48422	1.30032	1069.75	594.75	286.375	125.875	72.5	41.25	19.5	5.125	290.75	152.625	66.5	40	23.625	16.25	10.5	8	15.125	0.375	0	0	0	0	333.875	146.25	82	44.25	19.125	4.125	0.130857	0.548501	1.1947	1.65536	2.53938	1.41182	0.6798	0.298803	0.172101	0.0979196	0.0462893	0.0121658	0.0669401	0.123648	0.158756	0.189228	0.690185
diclofenamide	517.625	371.627	1.39286	1.30142	1176.62	924.5	596	281.5	106	27.375	11.125	2.125	115.375	50.5	28.625	16.375	8.25	5	1.375	0.125	261.625	91	40.25	19	8.75	2.625	533.875	234	75	4.125	0.125	0	0.0896676	0.189288	0.440901	0.720442	3.16615	2.48771	1.60376	0.757481	0.285232	0.0736626	0.029936	0.0057181	0.123153	0.155554	0.141756	0.128009	0.310459
dicloxacillin	860.875	570.464	1.50908	1.48825	1476.25	987.625	612.5	284.125	157.625	84.625	42	11	210.625	88	39.625	24.375	13.25	7.5	5.375	3	45.875	10.875	3.75	1.125	0.25	0	677.5	330.875	176.5	92	40.75	6.875	0.0819338	0.210434	0.598801	1.04462	2.58781	1.73127	1.07369	0.49806	0.27631	0.148344	0.0736243	0.0192826	0.0647009	0.14768	0.19438	0.242556	0.369217
dicoumarol	682.75	464.021	1.47138	1.37664	1234.12	794.125	462.75	202.625	94.125	50.625	22.75	2.375	186.875	99.875	28	15.375	8.625	5.5	2.75	0.75	44.125	10.75	2.875	0.25	0	0	503.875	226.75	104.375	53.25	18.375	0.5	0.0791007	0.209854	0.533801	0.771723	2.65963	1.7114	0.99726	0.436672	0.202846	0.109101	0.0490279	0.0051183	0.0410033	0.077106	0.152268	0.330393	0.402729
diethylcarbamazine	532.625	372.393	1.43028	1.26869	750.25	355.625	173.75	70.5	36.625	19.5	6.375	0.75	194.125	53.5	19	7	4.75	3.75	2.25	1.625	66.75	17.625	7.625	3.125	0.75	0	187.75	73.875	38	19	7.875	0.625	0.0809366	0.361394	0.824249	1.31377	2.01467	0.954972	0.466577	0.189316	0.0983504	0.052364	0.017119	0.002014	0.026529	0.0675589	0.0905261	0.156364	0.521291
diethylstilbestrol	658.625	441.498	1.4918	1.32443	1058.62	595	224.5	74.25	32	12.5	3	0	267.5	136	62.375	33.5	20.625	14.75	12.125	7.25	175	53.125	18.125	2.75	0	0	226.625	70.75	33.75	14.25	1.5	0	0.0392221	0.171774	0.392	0.604845	2.3978	1.34769	0.508497	0.168178	0.0724806	0.0283127	0.00679506	0	0.00950522	0.0132055	0.0319801	0.031575	0.605892
difenidol	787.375	522.2	1.5078	1.42511	1058.25	427	173	60.5	25.75	10.875	2.875	0.625	349.125	170.375	43.25	18.75	10.625	6.875	4.75	3.625	168.75	45.25	16.625	6	1.5	0.125	196.625	69	30.875	13.5	4.5	0.625	0.0163962	0.129016	0.314962	0.372219	2.02652	0.817695	0.331291	0.115856	0.0493106	0.0208254	0.00550556	0.00119686	0.0235296	0.102757	0.247364	0.34135	0.668566
diflorasone	772.375	501.277	1.54081	1.36635	1443	1160	758	386.75	209.625	100.375	38.375	5.125	87.875	28.5	13.625	5.75	2.875	1.5	1	0.25	324.875	134.25	57.125	16.5	0.875	0	877.5	454.625	240	108	27.125	0	0.0516019	0.107195	0.2233	0.34601	2.87865	2.31409	1.51214	0.771529	0.418182	0.200239	0.0765545	0.0102239	0.0574666	0.155268	0.27326	0.41719	0.175302
diflunisal	499.125	358.05	1.39401	1.27638	1109.5	900.375	576.375	249	122	47.875	19.875	5.125	49.75	25	14.125	6.875	2	0.125	0	0	68	15	5	0.625	0	0	637.25	284.5	134.125	48.5	19.375	2.625	0.0648888	0.166144	0.725612	2.24616	3.09873	2.51466	1.60976	0.695433	0.340734	0.13371	0.0555089	0.0143136	0.0138654	0.0363909	0.0675596	0	0.138947
dihydrostreptomycin	1052.75	706.476	1.49014	1.67724	1958.5	1700.38	1188.88	649.875	379.125	204	84.75	18.375	24.5	0.375	0	0	0	0	0	0	1220.12	557.25	272.75	127.25	40.75	11.25	1180.25	649.75	367.5	185.375	55.625	2.625	0.00887773	0.0167415	0.0521824	0.0862233	2.77221	2.40684	1.68282	0.919883	0.536643	0.288757	0.119962	0.0260094	0.0244331	0	0	0	0.0346792
dilazep	1366.88	936.516	1.45953	1.97159	2111.25	1289.5	723.75	250	104.5	44.5	17.5	3.75	376.75	148.375	76.875	52.125	36.375	23.75	15.75	9.375	127.625	18.875	9	4.25	2.25	1.125	920.375	345	139	54.625	18.875	3.375	0.0119806	0.0365008	0.194547	0.503122	2.25437	1.37691	0.772812	0.266947	0.111584	0.0475166	0.0186863	0.00400421	0.00677834	0.0116619	0.0337831	0.0573588	0.402289
diloxanide	671.375	472.442	1.42107	1.43824	1168.38	673.5	354.75	145.625	68	31.375	11.875	1.25	286.625	121.375	54.625	32.5	21.125	11.625	5.5	2.5	0	0	0	0	0	0	438.125	180.125	80.75	35.75	12.25	1.125	0.0345232	0.130711	0.252246	0.438345	2.47305	1.42557	0.750885	0.308239	0.143933	0.0664102	0.0251353	0.00264583	0.0337682	0.0709265	0.0314508	0.0942509	0.606688
dimenhydrinate	689.625	475.276	1.451	1.4128	935.75	360.5	144.5	42.625	16.625	6.75	1	0	311	142	41.625	19.25	11.875	7.625	6	4	78.875	17	6.5	2.25	0.375	0	156.875	45.5	18.625	7.625	1.625	0	0.0240351	0.205978	0.552365	0.686965	1.96886	0.758507	0.304034	0.0896847	0.0349797	0.0142023	0.00210404	0	0.0383534	0.109522	0.207519	0.309085	0.654357
dimethadione	300.375	237.675	1.26381	1.14706	728.25	580.5	372.125	186.5	98.125	53	16.375	0.875	34.5	4.75	0.875	0	0	0	0	0	0	0	0	0	0	0	414.25	209	110.125	53.75	14.125	0	0.254652	0.470758	0.962692	1.06435	3.06406	2.44241	1.56569	0.784685	0.412854	0.222993	0.0688966	0.0036815	0.112122	0.107266	0	0	0.145156
dimethyloxalylglycine	407.25	330.035	1.23396	1.38437	888.625	732.375	465.625	224.875	114.875	60.125	27.625	5.75	50.5	6.875	3.625	1.75	0.625	0.125	0	0	35.875	12.625	5.25	2.375	0.625	0	547.25	262.375	130.375	64.75	19	1.25	0.090366	0.171132	0.496954	0.676366	2.69252	2.21908	1.41084	0.681367	0.348069	0.182178	0.0837033	0.0174224	0.0380755	0.126938	0.217095	0	0.153014
dinoprost	873	615.357	1.41869	1.64418	1483.25	1088.38	715.75	370.75	203.375	109.5	42.875	5.375	164.75	61.125	18.625	5	1.75	0	0	0	294.75	120.375	50.375	12	0.25	0	800.125	422.375	233.75	120.375	38.75	4	0.0835924	0.172449	0.327164	0.598487	2.41039	1.76869	1.16315	0.602496	0.330499	0.177946	0.0696751	0.00873477	0.051434	0.0819432	0.151422	0	0.267731
dinoprostone	851.125	576.743	1.47574	1.53022	1388.75	951	595.375	291.5	164.875	89.875	34.875	7.5	183.25	69.75	20.75	5	1.75	0.25	0	0	181	68.25	26.5	4.875	0	0	674.75	345.5	192.625	96.25	35.125	4.25	0.101897	0.235179	0.458268	0.773665	2.40792	1.64891	1.03231	0.505424	0.285872	0.155832	0.0604689	0.0130041	0.0429061	0.0658959	0.106039	0	0.317732
dioxybenzone	547.25	384.51	1.42324	1.29554	971.75	552.125	267.25	107.25	51.5	24.875	9	1	201.5	117.5	48.75	30.875	17.625	11.25	7.625	4	145.125	39.75	10.25	1.125	0	0	312.25	117.125	57.625	24.75	6.25	0	0.119027	0.444051	0.992826	1.38528	2.52724	1.43592	0.69504	0.278926	0.133937	0.0646926	0.0234064	0.00260071	0.0687883	0.0733796	0.0800741	0.112345	0.524043
diphemanil_metilsulfate	717.875	465.099	1.54349	1.31384	959.75	320.25	41.5	0	0	0	0	0	313.25	162.75	62.75	38.625	24.875	16.375	12.875	9.5	0	0	0	0	0	0	0	0	0	0	0	0	0.00944258	0.0609006	0	0	2.06354	0.688563	0.0892283	0	0	0	0	0	0.04725	0.0871374	0.123909	0.137065	0.673513
diphenhydramine	673.875	451.812	1.49149	1.34008	899.25	341.5	118.5	37.875	16.875	6.75	1.875	0	311.625	142.375	42.125	19.875	12.25	6.5	3.875	2.375	64.125	14.625	6.25	2.375	0.875	0	155.25	38.75	16.25	8	1.625	0	0.016017	0.18718	0.49019	0.832909	1.99032	0.755845	0.262277	0.0838291	0.0373496	0.0149398	0.00414996	0	0.0309728	0.0920607	0.178032	0.236174	0.689723
diprophylline	512	373.785	1.36977	1.3272	1163.25	962.5	634.125	292.25	154.5	75.875	25.5	2.25	70.625	45.625	37.125	30	23.75	18.125	13.375	10.375	232.5	88.5	39.375	13.75	0.625	0	750.625	357.75	186.25	84.75	20.75	0.375	0.0712884	0.118037	0.285848	0.300815	3.11208	2.57501	1.6965	0.781866	0.413339	0.202991	0.068221	0.0060195	0.104359	0.150001	0.176578	0.192606	0.188945
dipyridamole	1052.5	679.948	1.54791	1.58404	1734.88	1256	801.75	361	183.125	88	23.5	2	209.5	104.75	55.25	36.75	28	22.75	17.875	14.75	558.375	214	97.625	29.5	3.125	0.375	923.125	435.875	215.625	98.5	18.625	0.25	0.00950378	0.0149485	0.0332039	0.0451294	2.55148	1.8472	1.17913	0.530923	0.269322	0.129422	0.0345615	0.0029414	0.00463941	0.0107014	0.0190766	0.0260074	0.308112
dirithromycin	1681.25	1020.05	1.6482	1.82211	2014.5	1325.38	860	388.375	203.125	98.875	34.875	4.5	234	49.625	16.625	5	1.875	0.625	0.25	0	464.625	150.625	64.875	20.625	3.125	0	1023.25	476	239.375	113	29.5	0.625	0.0238286	0.0564212	0.120505	0.220355	1.9749	1.29932	0.843096	0.380741	0.199132	0.0969315	0.0341895	0.00441155	0.014267	0.0329722	0.0469984	0.117388	0.2294
disopyramide	831.375	548.641	1.51534	1.45348	1095.75	521.5	249.25	110.125	62.75	35	15.625	3.625	315	130.25	39	17.125	9.375	5.875	4	3.25	150	41.875	18.5	9.375	3.375	1	265.875	107.125	61.875	35.125	15.5	2	0.0674742	0.297332	0.654934	0.955874	1.99721	0.950531	0.454304	0.200723	0.114374	0.063794	0.0284795	0.00660724	0.0234602	0.0645948	0.190425	0.359767	0.574146
dizocilpine	549.625	371.714	1.47862	1.22608	799.625	327.625	105.5	35.25	15.75	6.125	2	0	269.375	131.875	38	16.125	10	5.625	4	3.75	127.5	42.875	19.75	9.875	3.625	0.75	0	0	0	0	0	0	0.0506159	0.404699	0.927988	1.21477	2.15118	0.88139	0.283821	0.094831	0.0423713	0.0164777	0.00538048	0	0.0339175	0.0812521	0.213243	0.395927	0.724684
dl-alpha_tocopherol	1157.12	762.336	1.51787	1.71046	1312.62	492.5	116.625	26.875	9.75	2.625	0.625	0	462.75	172.625	80	34.75	19.25	10.75	5.125	2.25	50	12.375	4	0.125	0	0	154.25	30	11.625	3.125	0.125	0	0.0187841	0.28052	0.738896	1.4361	1.72185	0.646041	0.152984	0.0352535	0.0127896	0.00344337	0.000819849	0	0.0159752	0.00434677	0.130516	0.295861	0.607016
dobutamine	740.75	518.683	1.42814	1.49953	1321	809.5	362.125	132.5	60	25	6.625	0.625	240.125	123.375	56.375	30.375	16.375	9.875	7.25	3.375	377.125	119.375	45.75	15.25	4	0.125	315.375	96.375	47.5	20.25	2.5	0	0.0412082	0.155611	0.35978	0.769149	2.54683	1.56068	0.698162	0.255455	0.115678	0.048199	0.0127727	0.00120497	0.0257737	0.0254951	0.0276358	0.0193069	0.462951
docosahexaenoic_acid_ethyl_ester	1077.5	757.916	1.42166	1.82091	1519.25	656.125	192.375	73.125	31.625	16.5	6.625	0.625	500.625	223.125	109.25	51.25	29.625	9	3.625	1.5	0	0	0	0	0	0	270.75	88.75	36.5	17.375	6.25	0	0.0750661	0.661709	1.39192	1.81186	2.00451	0.865696	0.253821	0.0964817	0.0417263	0.0217702	0.00874107	0.00082463	0.0435853	0.083941	0.109101	0.0917095	0.660528
domperidone	919.75	621.299	1.48037	1.58327	1547.62	874.25	386	160.625	90.125	49	23.75	6.125	419.75	222	110.375	67.75	44	31.125	21.125	14.875	209.625	48.5	19.875	6.375	1.5	0.375	457.875	160.5	87.375	48	17.5	1.625	0.066439	0.270154	0.574136	0.752631	2.49095	1.40713	0.621279	0.258531	0.145059	0.078867	0.0382264	0.00985838	0.0236111	0.0400084	0.0136537	0.0234384	0.675601
dopamine	375	282.168	1.32899	1.18851	874.875	664.75	360.375	154.125	76.75	34.5	8.625	0.625	86.75	51.375	26.25	14.25	7.5	3.75	1.75	0.125	404.125	161.5	77.5	36.5	13.25	1	167.625	60	30.625	12.125	0.875	0	0.096098	0.248686	0.559101	0.681216	3.10055	2.35587	1.27716	0.546217	0.272001	0.122268	0.0305669	0.00221499	0.049337	0.0327436	0.0492256	0.0974358	0.307441
dorzolamide	624.75	443.185	1.40968	1.40425	1202.62	896.25	580.875	287.625	117.375	27.625	8.75	2.625	86.125	21.375	6.375	1.75	0.5	0	0	0	276.875	91.375	42.5	19.875	8.25	2.25	581	270.5	97.875	10.375	0.125	0	0.112357	0.231161	0.379777	0.799312	2.7136	2.02229	1.31068	0.648995	0.264844	0.0623329	0.0197434	0.00592303	0.0907233	0.155518	0.177691	0	0.194332
doxazosin	946.125	635.198	1.4895	1.59107	1626.75	1008.88	589.625	220.5	100	40.75	14.125	2.75	232.875	131.625	74.625	52.875	38.25	28.625	20	12.625	128.625	28.875	13.25	5.25	1.375	0.125	665.75	263.75	116.875	43.5	15.375	1.625	0.016284	0.0474432	0.188805	0.490371	2.56101	1.58828	0.928254	0.347136	0.157431	0.0641532	0.0222372	0.00432936	0.0309152	0.0264932	0.0673614	0.0702949	0.366618
doxorubicin	997.625	643.514	1.55028	1.53866	1694.62	1342.5	967.875	505.5	281.125	144	53.625	9.5	137	64.625	32.875	20.625	14.125	9.375	6.5	3.875	738.875	293.125	133.25	57	18.625	4.25	982.75	519.375	279.75	136.125	41.625	2.875	0.0778383	0.150766	0.283828	0.266503	2.63339	2.0862	1.50405	0.785531	0.436859	0.223771	0.0833316	0.0147627	0.10214	0.172304	0.234048	0.270035	0.212894
doxycycline	827.875	540.591	1.53143	1.42762	1421	1033.75	678	340	190.625	103.5	48.25	10.625	151.375	69.75	31.375	18.5	12	8	5.5	2.25	284.25	98	36	9.5	0.5	0	724.5	379.25	207.875	106.125	37.375	2.375	0.105333	0.23437	0.474213	0.713363	2.62861	1.91226	1.25418	0.628942	0.352624	0.191457	0.0892542	0.0196544	0.0805421	0.135996	0.182322	0.244708	0.280018
doxylamine	706.5	486.713	1.45157	1.42913	947	376.625	172.875	68.75	31.5	13.375	5.125	1	298.5	120.25	30.25	12.375	7.25	4.5	3.375	2.125	75.75	20.75	8.875	3.125	0.625	0	192	69	33.625	17	6.5	1.25	0.0217765	0.165586	0.374132	0.72783	1.94571	0.773814	0.355189	0.141254	0.0647199	0.0274803	0.0105298	0.0020546	0.030993	0.119414	0.262616	0.327599	0.613298
droperidol	847	576.338	1.46962	1.53605	1516.25	957.125	490.75	211.25	103.875	40.875	14.5	1.5	306.375	172.25	85.125	53.75	37.25	24.75	17.125	9.625	157.625	34.5	13.875	5.625	1	0.25	592.75	224.875	107	41.875	14.625	0.5	0.0777318	0.249186	0.51701	0.943564	2.63084	1.6607	0.851497	0.366538	0.180233	0.0709219	0.0251589	0.00260264	0.0593114	0.0928952	0.153072	0.235107	0.531589
dropropizine	571.375	399.073	1.43175	1.31199	1052.88	644.75	340	161.875	89.5	48	19.25	4.25	215.125	115	41.125	23.25	16.25	10.5	7.625	3.625	187.875	74.875	33.75	10	0.5	0	411.25	194.75	105	52	13.875	1.75	0.194965	0.614753	1.17816	1.43094	2.6383	1.61562	0.851974	0.405627	0.22427	0.120279	0.0482368	0.0106497	0.116336	0.211258	0.294277	0.356784	0.539061
dydrogesterone	725.5	466.455	1.55535	1.30572	1123.25	661.125	294.875	132.375	76.25	39.875	16.125	0.875	253.5	109.375	44.75	21.375	11.125	5.75	2.875	1	0	0	0	0	0	0	373.875	161.375	87.875	44	14.25	0.25	0.0715145	0.25049	0.489157	0.659676	2.40806	1.41734	0.632162	0.283789	0.163467	0.0854852	0.0345693	0.00187585	0.0162446	0.0477778	0.1012	0.191751	0.543461
ebselen	531.75	364.802	1.45764	1.23212	916.875	438.625	175.75	61.875	34	17.625	8.25	1.125	298.5	176.375	67.125	41.5	28.125	19	12.625	7.625	0	0	0	0	0	0	228.25	78.375	42.375	22.125	7.375	0.375	0.0673482	0.4237	1.06378	1.43965	2.51335	1.20237	0.481769	0.169613	0.0932013	0.0483139	0.022615	0.00308387	0.0380839	0.0862921	0.0977459	0.13127	0.818253
edrophonium_chloride	450.625	316.256	1.42487	1.17359	703.25	311.375	111.5	39.5	15.625	6.5	0.75	0	140.375	48.5	14.75	7.5	4.875	3.375	1.875	0.625	117	33	12	2.25	0	0	117.25	36.75	19	7	1.125	0	0.116993	0.672257	1.46721	1.79226	2.22367	0.984565	0.352562	0.124899	0.0494061	0.020553	0.00237149	0	0.0360746	0.11145	0.137846	0.137545	0.443865
eldeline	982.375	613.961	1.60006	1.45616	1258	763.25	457.125	200.75	104.25	52.25	21	3.75	130.625	33.375	8.375	3.5	1.75	0.625	0.125	0.125	82.375	24.875	9	1.875	0.125	0	555.75	253.125	123.875	56.5	17.25	0.25	0.0369372	0.106926	0.251089	0.371948	2.04899	1.24316	0.744551	0.326975	0.169799	0.0851031	0.0342041	0.00610788	0.0434881	0.128313	0.185111	0.272649	0.212758
ellipticine	574.5	382.596	1.50158	1.22488	958.375	490.75	199	56.5	26.75	12	3	0	296	158.5	84.375	60.875	45.5	31.875	23.875	16	43.125	9.5	3.5	0.75	0	0	233	59.875	30.125	13.25	3.75	0	0.0831993	0.400339	1.31707	2.11879	2.50493	1.28268	0.520131	0.147675	0.0699171	0.0313647	0.00784117	0	0.0230468	0.0445611	0.0491461	0.0704816	0.773662
enalapril	866.375	569.235	1.522	1.47403	1331.38	842.125	502.625	253.75	147.625	86.5	43.75	11.875	229.5	99.625	31	12.75	7.75	3.375	2.25	1.5	47	17.5	8.625	3.875	1.5	0.125	564.5	273.25	154.25	82.5	34.25	3.5	0.111745	0.313209	0.618391	0.864498	2.33888	1.4794	0.882983	0.445773	0.259339	0.151958	0.0768575	0.0208613	0.0635785	0.152485	0.233933	0.360114	0.403172
enilconazole	672.625	455.024	1.47822	1.35691	1050.12	489.875	194	65.375	31	13	4.25	0	363.375	158.625	74.375	43.875	21	12.25	8.625	4.375	0	0	0	0	0	0	260.125	86.5	39.875	16.625	3.625	0	0.0662149	0.432663	1.15804	1.68299	2.30785	1.07659	0.426351	0.143674	0.0681283	0.0285699	0.00934017	0	0.0443509	0.10191	0.101887	0.134294	0.798584
enoxacin	658	457.581	1.438	1.39878	1269.62	917	609.5	272.375	139.625	60.75	28	5.5	109.75	52	33.75	27	19.875	14.25	9.875	6.375	151.25	42.625	19.75	7.625	2.75	0.125	596.375	286.5	142.75	61.5	25.125	3.375	0.110241	0.244837	0.750349	1.64123	2.77465	2.00402	1.33201	0.59525	0.305138	0.132764	0.0611914	0.0120197	0.0365773	0.0606029	0.0666533	0.0917199	0.239849
epirizole	565.625	416.152	1.35918	1.41131	904.25	455.375	242	97.625	47.375	21.75	9	3.375	245.375	92.75	59.625	41	30.25	21.625	15	9.25	0	0	0	0	0	0	294.75	126.5	56.125	24.125	9.25	1.75	0.0618672	0.227462	0.635529	1.31342	2.17288	1.09425	0.581518	0.23459	0.113841	0.0522645	0.0216267	0.00811002	0.0137727	0.0427152	0.0597786	0.088087	0.589628
epitiostanol	680.5	428.52	1.58802	1.22575	1028.38	577.625	223	70.5	37.25	19	4	0	242.375	100.25	37.125	15.625	4.875	1.125	0.125	0	105.125	39.25	16.25	2.875	0	0	303	89.625	45.75	21.625	4.875	0	0.0906431	0.424277	1.33391	1.71384	2.39983	1.34795	0.520396	0.16452	0.0869272	0.0443387	0.00933446	0	0.0312053	0.0829563	0.158028	0.312168	0.56561
epivincamine	748.625	491.273	1.52385	1.36771	1065	592.375	338	153.375	82.75	43.75	18.625	3.375	200.75	81.875	20.875	9.375	5.875	3	1.125	0.5	119.375	41.125	17	4.375	0.25	0	404.75	193.625	102.25	52.375	22	3.125	0.03633	0.12595	0.239994	0.257995	2.16784	1.2058	0.688009	0.312199	0.16844	0.0890544	0.0379117	0.00686991	0.0439953	0.135027	0.23784	0.30273	0.408632
equilin	616.625	416.689	1.47982	1.29709	1028.75	596.5	260.375	107.625	55.75	27.125	9.5	0.375	221	111.625	49.625	27.375	17.625	9.5	6.75	4.625	87.25	27.625	9	1.375	0	0	294.625	120.875	65.375	30.75	8.875	0	0.043295	0.211498	0.68141	1.46667	2.46887	1.43152	0.624867	0.258286	0.133793	0.0650966	0.0227988	0.000899953	0.0217903	0.0722786	0.136281	0.203377	0.530372
ergocalciferol	1038.12	666.762	1.55696	1.55948	1372.12	613	220	84.75	45.25	22.625	6.875	0	442.25	160.5	75.125	40.125	24.75	12.625	7.625	3.25	136.125	49.5	21.125	4.25	0	0	303.625	104.625	55.25	27.5	6.5	0	0.0748077	0.457831	0.984947	1.223	2.05789	0.919368	0.329953	0.127107	0.0678653	0.0339326	0.010311	0	0.0159445	0.0365552	0.100773	0.0965853	0.66328
erythromycin	1445.88	855.202	1.69068	1.62647	1748.75	1064.75	679.25	306.5	161.75	85.875	36	9.5	239.375	37.875	11	2	1	0.125	0	0	424.625	130.25	50.125	16.5	1.875	0	800.125	373.875	192.625	95	37.125	3.375	0.0298303	0.0792772	0.189853	0.363613	2.04484	1.24503	0.794257	0.358395	0.189137	0.100415	0.0420953	0.0111085	0.016359	0.0872825	0.141823	0	0.279905
esculetin	377.25	277.181	1.36103	1.15024	882	679.125	367	152.375	71.125	34	9.5	0.375	91.125	55.625	30.5	16.375	9	6	3.25	1.5	140.375	44.875	16.375	4.25	0.125	0	388.875	162.25	78.125	34.75	6.625	0	0.102156	0.247787	0.638247	1.30086	3.18204	2.45012	1.32405	0.549732	0.256602	0.122664	0.0342737	0.00135291	0.0772757	0.0794219	0.0745789	0.180763	0.328757
esculin	636.25	453.921	1.40167	1.42928	1424.25	1217.25	798.25	402.125	215.125	110.25	42.25	9.125	67.375	40.625	20.75	13.125	8.625	5	3.375	2	454.125	206.375	99.375	40	8.375	2.625	907.125	464	241.875	114.125	23.375	0	0.0466681	0.0945193	0.281919	0.661105	3.13766	2.68163	1.75856	0.885891	0.473926	0.242883	0.0930778	0.0201026	0.113115	0.187556	0.256574	0.315708	0.148429
estradiol	624.625	413.478	1.51066	1.26571	1052.12	641.125	275	106.25	52.625	23.125	5.875	0	208	103.875	39.75	22.625	15	8.75	5.75	3.375	194.875	67.25	25.5	5.125	0	0	322.5	122.5	64.625	27.5	5.125	0	0.0399874	0.177904	0.509979	1.20709	2.54458	1.55057	0.66509	0.256967	0.127274	0.0559281	0.0142087	0	0.0255387	0.0921942	0.134506	0.227321	0.50305
estriol	632.625	423.539	1.49366	1.29559	1144.12	790.75	406.75	175.875	95	46.375	16.5	3.625	172.75	89.25	36	19.125	12.875	8.375	5.75	3.375	295.125	111.875	46.875	13.75	2.25	0.5	466.875	204.875	109.875	52.875	12.5	0	0.0910611	0.293316	0.77636	1.54499	2.70134	1.86701	0.96036	0.415251	0.2243	0.109494	0.0389574	0.00855883	0.0523946	0.128311	0.188123	0.240824	0.407873
estrone	625.125	422.624	1.47915	1.30689	1022.25	597.125	262.125	107.625	56.625	27.125	9.375	0.5	220.875	108.5	43.75	23.375	14.375	9.625	5.625	3.5	88.375	26.75	9.75	1.625	0	0	293.125	120	63.625	32.5	9.25	0.125	0.0410233	0.200027	0.699745	1.54086	2.41882	1.4129	0.620232	0.254659	0.133984	0.0641823	0.0221828	0.00118308	0.0163405	0.0602596	0.11401	0.202684	0.522628
estropipate	718.875	475.37	1.51224	1.35572	1291.25	897.625	506.875	244.5	111.75	28.5	8.375	0	175.625	79.5	30.125	13.625	8.125	5	3.5	2.5	0	0	0	0	0	0	570.5	269.625	118.75	32.25	7.25	0.125	0.0826877	0.197746	0.212375	2.00823	2.7163	1.88826	1.06627	0.514336	0.23508	0.0599533	0.0176178	0	0.0453115	0.0797525	0.115599	0.189652	0.369449
etamivan	545.375	382.171	1.42704	1.28815	899.75	520	261.625	103.125	50.375	23.5	7.5	0.75	173.25	74.25	37.875	22.75	15.25	10	6.75	2.375	90.375	24.875	9	1.5	0	0	307.625	117	56.125	24.5	6.25	0.625	0.0922608	0.299847	0.59469	1.20627	2.35431	1.36065	0.684576	0.26984	0.131813	0.0614908	0.0196247	0.00196247	0.0561886	0.0741632	0.0705022	0.0765232	0.453331
etamsylate	366.75	272.961	1.3436	1.15626	903.875	743.625	458.375	215.125	89.875	15.25	0.875	0	57.5	35.5	15.75	7.375	3.375	0.625	0.375	0.125	155.875	51	17	4.25	0	0	447.75	210.75	84.25	13	0.125	0	0.104567	0.228543	0.412121	1.60719	3.31136	2.72429	1.67927	0.788115	0.329259	0.0558687	0.00320558	0	0.135128	0.196249	0.349059	0.54326	0.210652
etanidazole	456.125	343.623	1.3274	1.31315	1085.62	865.125	535.5	237.25	111.625	49.875	15.25	2	82.625	49.625	27.125	17.375	12.875	9.625	7.375	5	177.5	62	28.25	8.125	0	0	625.375	286.5	136.25	59.875	11.625	0.5	0.0839685	0.167437	0.527577	0.838418	3.15935	2.51766	1.55839	0.690436	0.324847	0.145144	0.04438	0.00582033	0.146132	0.234855	0.310618	0.337371	0.240452
ethambutol	538.75	396.21	1.35976	1.37649	984	750.25	493.625	215.125	107.625	49.125	9.375	0	69.5	11.375	0.25	0	0	0	0	0	446.625	168.125	73.375	24.625	5	0.25	503.875	216.5	111.625	50	7.875	0	0.0740031	0.136458	0.265686	0.377639	2.48353	1.89357	1.24587	0.542957	0.271636	0.123987	0.0236617	0	0.0455357	0.167808	0	0	0.175412
ethionamide	407.125	308.97	1.31768	1.25436	803.625	510.125	260.75	64.125	21.375	9.25	1.375	0	149	65.375	39.875	28.75	19	10.625	5.875	3.75	78.5	23.625	10.125	3.5	0.375	0	261.25	66.75	18	7.125	2	0	0.063965	0.139101	0.743322	1.44203	2.60098	1.65105	0.843933	0.207544	0.0691815	0.0299382	0.00445027	0	0.0240814	0.055784	0.0574625	0.0942358	0.482247
ethisterone	720.5	466.538	1.54435	1.31514	1145.88	685.875	319.875	142	76.625	38.75	14	0.25	261	105.625	41.5	18.125	8.5	3.375	1.75	0.625	111.875	38.625	16	4.5	0	0	408.25	177.5	95	46.875	14.75	0.125	0.0475434	0.160435	0.343728	0.462098	2.45612	1.47014	0.685635	0.304369	0.164242	0.0830585	0.0300082	0.000535862	0.0167533	0.0472188	0.107568	0.227836	0.559439
ethosuximide	355.75	265.729	1.33877	1.14495	704.5	490.375	306.625	159.75	91.375	49.25	19.75	1.25	94.375	29.375	10.75	5.625	3.5	1.625	0.625	0.125	40	13.625	4.5	1	0	0	350.625	181.375	103	52.5	17.875	0.25	0.227286	0.506195	0.888782	1.19188	2.65119	1.84539	1.1539	0.601176	0.343865	0.185339	0.0743237	0.00470403	0.0639824	0.113488	0.201835	0.543635	0.355155
ethotoin	488.625	350.729	1.39317	1.26402	887.125	554	312.75	140.5	78.25	41.25	16.75	1.75	172.625	84.875	31.5	19.375	13.125	9.625	7.25	4.75	50.125	14.75	5.75	1.375	0	0	354.625	159.625	87.625	45.625	15.625	0.875	0.0882173	0.262248	0.534221	0.82556	2.52938	1.57957	0.891715	0.400594	0.223107	0.117612	0.0477577	0.00498961	0.0624462	0.0779195	0.0563124	0.0788392	0.492189
etidronic_acid	352.625	271.193	1.30027	1.19091	958.125	888.625	611.75	335.5	198.5	101	26.375	5.5	6	0	0	0	0	0	0	0	124.125	59.75	27.625	6.875	0.625	0	622	345.75	188.75	81.5	9.25	0	0.0671723	0.103922	0.194297	0.801083	3.533	3.27673	2.25578	1.23713	0.731952	0.372429	0.0972556	0.0202808	0.124442	0	0	0	0.0221245
etifenin	731.25	504.395	1.44976	1.45668	1290.38	925.375	617.75	335.75	202.25	120.5	62.25	20.75	161.5	63.5	20	9.75	6	3	2.125	1.875	48.875	16.25	8.375	5.25	2.375	1.625	676.875	376	224.75	125.5	57.75	11	0.147245	0.319229	0.540694	0.650822	2.55826	1.83462	1.22473	0.665649	0.400975	0.2389	0.123415	0.0411384	0.0922993	0.188002	0.252281	0.346976	0.320186
etilefrine	470.625	349.777	1.3455	1.30703	832.875	519	291.25	133.5	71.125	33.5	12.25	2	145.625	61.25	17.125	8.25	4.75	3	2	1.25	293.25	118	55.5	22.375	5	1	290.125	134.75	69.5	32	9	0.125	0.138715	0.385374	0.748193	1.08743	2.38116	1.4838	0.832674	0.381672	0.203344	0.0957754	0.0350223	0.00571793	0.0600679	0.164375	0.262509	0.353113	0.416337
etiocholanolone	668.25	430.655	1.5517	1.25756	1040.5	646.75	327.125	150.5	86.5	44	13.5	0.25	200.875	79	26.75	10.125	3	1.625	0.625	0.125	123.875	48.5	21	3.875	0	0	402.25	185.75	100.875	49.625	14.25	0.125	0.0503208	0.150615	0.240313	0.629652	2.41609	1.50178	0.759598	0.349467	0.200857	0.10217	0.0313476	0.000580511	0.0197821	0.0398122	0.164079	0.245202	0.46644
etodolac	664.125	465.034	1.42812	1.41988	1023.62	584.625	344.75	168.5	96.75	52.5	24.5	7.375	203.375	77.25	22.625	12.875	9	5.375	3.75	3	25.25	7.75	3.375	1	0.125	0	364.375	181.125	100.75	55.25	24.75	5.5	0.136907	0.422902	0.858515	1.24466	2.20118	1.25717	0.741344	0.362339	0.208049	0.112895	0.0526843	0.0158591	0.0648347	0.199146	0.304469	0.389139	0.437334
etofenamate	777	551.624	1.40857	1.5679	1454.25	1075	651.25	302.25	123.875	50.875	13.125	2.625	177.5	101.125	40.875	24.125	16.75	11.125	7.125	4.625	186.25	60.875	25.75	6.25	0	0	770.125	349.75	131.75	47.75	7.375	0.25	0.101056	0.226809	0.624002	0.633981	2.63631	1.94879	1.18061	0.547928	0.224564	0.0922277	0.0237934	0.00475868	0.1001	0.159642	0.200286	0.239337	0.321777
etofylline	469.375	336.395	1.39531	1.23603	1052.12	852.375	538	239.625	129.875	66.125	22.375	4.375	86.75	52.5	43.125	36.5	26.75	20.625	14.25	10.125	168.5	58.125	25.625	7.625	0	0	651	290.625	148.375	69.5	17.25	0.375	0.0687757	0.115822	0.323862	0.685148	3.12765	2.53385	1.59931	0.712333	0.386079	0.19657	0.0665141	0.0130056	0.0564322	0.0950204	0.109947	0.143087	0.257882
etomidate	600.125	420.382	1.42757	1.35051	951.625	551.125	297.625	113.875	52.875	24.5	9	0.25	213.25	94.75	34.125	19	13.375	10.125	8	5.375	0	0	0	0	0	0	366.625	146.625	63.875	29.5	9.875	0.375	0.0415172	0.152408	0.221823	0.199105	2.26372	1.31101	0.707987	0.270885	0.125779	0.0582804	0.0214091	0.000594698	0.0636975	0.130703	0.148714	0.156403	0.507277
etynodiol	885.25	565.713	1.56484	1.42923	1348.38	803.625	375	154.625	77	39.625	14.125	0.625	269.125	103.125	36.25	17	8.25	3.75	1.5	0.75	0	0	0	0	0	0	492.75	191.875	91.375	42.375	12.5	0.25	0.0431815	0.136475	0.345504	0.441548	2.3835	1.42055	0.662881	0.273328	0.136111	0.0700444	0.0249685	0.0011048	0.00623539	0.023463	0.092793	0.183747	0.475727
eucatropine	710.125	479.63	1.48057	1.39091	1054.75	569.5	328.875	148.875	77.5	40	15.875	3	230.75	75.125	18.5	7.75	4.375	1.75	1.25	1	197.625	64.375	27.875	8.75	1.625	0.5	374.75	173.75	88	43.5	14.5	1.375	0.100106	0.308147	0.664272	0.92387	2.19909	1.18737	0.685685	0.310396	0.161583	0.0833976	0.0330984	0.00625482	0.0245067	0.0882163	0.222055	0.280731	0.4811
exemestane	680.125	439.231	1.54844	1.2727	1077.75	640.5	312.875	148.25	84.5	45.125	16.875	0.75	240.75	104.875	48.25	25.375	13.625	7.625	3.75	1.375	0	0	0	0	0	0	391.75	175.875	99.125	49.125	14.25	0	0.0553922	0.187002	0.334553	0.440336	2.45372	1.45823	0.712324	0.337522	0.192382	0.102736	0.0384194	0.00170753	0.0174366	0.052904	0.13036	0.195798	0.548117
exisulind	776.375	526.236	1.47534	1.46209	1437.62	1009.12	589.875	268.625	127	44.625	21	5.5	176	94.125	58.375	38.125	27.25	16.375	10.875	6.625	0	0	0	0	0	0	680	299.375	131.75	43.125	20.375	2.875	0.0730411	0.190271	0.622002	1.64894	2.7319	1.91763	1.12093	0.510465	0.241337	0.0848004	0.0399061	0.0104516	0.0477807	0.0762045	0.0990499	0.173423	0.334451
famotidine	646.25	478.346	1.35101	1.52225	1467.62	1200.5	817.25	349.625	154.5	62.625	23.5	2.125	58.875	28.375	17.375	11.125	7.375	4.375	2.75	1.625	359.75	126.75	56.5	24	7.5	0.5	713.875	300.25	120.125	45.875	19.5	1.75	0.0360224	0.0821089	0.240003	0.571302	3.06812	2.50969	1.70849	0.730904	0.322988	0.13092	0.0491276	0.00444239	0.0533671	0.125627	0.201659	0.300787	0.12308
fasudil	616.125	410.392	1.50131	1.26883	1110.75	765.25	424.5	173.875	72.125	15.875	4.75	0.125	156.25	80.75	36.25	22.625	14.5	9.875	7	4.125	170	42.125	19.125	7.75	2.75	0.25	443.125	178.125	71	16.125	4	0	0.0378425	0.100782	0.196003	0.79976	2.70656	1.86468	1.03438	0.42368	0.175746	0.0386825	0.0115743	0.000304587	0.0570493	0.141638	0.196058	0.221747	0.380733
felbinac	532	372.058	1.42988	1.26846	945	535.625	263.5	135.375	79.375	44.625	21.25	4	231.875	136.75	54.375	31	22	13.625	6.75	3.75	0	0	0	0	0	0	298.375	149	88.125	47.875	20.125	3.25	0.191836	0.753766	1.45529	2.0011	2.53993	1.43963	0.708223	0.363854	0.21334	0.119941	0.0571147	0.010751	0.0963327	0.129876	0.171335	0.236875	0.623222
fenbufen	610.375	418.831	1.45733	1.32049	1184.38	767.375	424.5	205	115.5	61.125	27.625	5.625	237.625	140	61.875	39.25	25.5	15.75	9.125	4.5	0	0	0	0	0	0	481.5	231.625	126.625	65.375	25.125	3.5	0.217333	0.648118	1.29544	1.83189	2.82781	1.83218	1.01353	0.489457	0.275767	0.145942	0.0659573	0.0134302	0.11675	0.159356	0.207762	0.309197	0.567352
fendiline	844.625	577.627	1.46223	1.54554	1126.12	417.875	121.5	33.25	14.75	6.25	2	0.125	427.375	221.625	67	35.25	21.75	14.375	10	6.625	136.25	40.125	18.25	8.375	3.125	0.375	0	0	0	0	0	0	0.0122069	0.142853	0.419335	0.577158	1.94957	0.723435	0.210344	0.0575631	0.0255355	0.0108201	0.00346244	0.000216403	0.0113444	0.0420764	0.0811121	0.166025	0.739881
fenofibrate	816.625	551.397	1.48101	1.4909	1275.25	729.75	363.125	138.5	68.75	33.625	10.5	1	302.5	136	69.125	39.375	22.25	16.25	10.5	4.875	0	0	0	0	0	0	470.125	177.5	85.625	36.125	11	0	0.0252266	0.111009	0.203466	0.198952	2.31276	1.32346	0.658554	0.25118	0.124683	0.0609814	0.0190425	0.00181357	0.0676811	0.163484	0.208667	0.251655	0.548606
fenoprofen	587.75	409.684	1.43464	1.32664	1051.25	649	364.5	169.5	91.375	47.625	24.375	5.625	196.875	91.875	28.5	14.125	10.5	6.875	5	3.5	0	0	0	0	0	0	415	195.5	105	52.875	22.625	3.125	0.119288	0.360595	0.889624	1.52127	2.566	1.58415	0.889711	0.413734	0.223038	0.116248	0.0594971	0.0137301	0.0691655	0.124544	0.155829	0.177267	0.480554
fenspiride	636.5	440.473	1.44504	1.3657	1030.25	552.625	251.75	110.375	57.25	28.5	11.125	0.25	244.875	121	38.75	16.875	10.75	5.5	3.5	2.125	111.125	29.5	11.375	4.75	1.25	0.25	266.125	108.375	57.875	29	9.375	0	0.136439	0.583551	1.23062	1.7798	2.33896	1.25462	0.571544	0.250583	0.129974	0.0647032	0.0252569	0.000567571	0.0691195	0.137608	0.235881	0.311998	0.555936
finasteride	859.625	544.958	1.57741	1.39159	1229.75	684.625	323.375	136.125	71.25	37.375	14.75	1.375	275.25	105.125	41.25	22.25	11.25	5.5	2.875	1	78.125	21.875	7.75	2.375	0.125	0	357	146.5	78.375	39.375	13.75	0.375	0.0968711	0.34594	0.856889	1.12533	2.25659	1.25629	0.593394	0.24979	0.130744	0.0685832	0.0270663	0.00252313	0.00799385	0.0595382	0.107274	0.123126	0.505084
fipexide	853.625	585.402	1.45819	1.56023	1454	845.25	387.375	147.875	69.5	28	10.5	1.75	329.5	172.125	82.625	46.625	24.875	13.375	7.625	4	0	0	0	0	0	0	500.5	187.375	81.75	31.125	10.625	1.875	0.056954	0.242191	0.42472	0.680653	2.48377	1.44388	0.661725	0.252604	0.118722	0.0478304	0.0179364	0.0029894	0.0669554	0.0878559	0.0630261	0.0776917	0.562862
fisetin	574.375	400.307	1.43483	1.3112	1176.88	901.75	518.625	213.25	113.375	52.875	23.125	3.25	84.25	46.625	25.75	13	7.5	3.5	0.5	0	47.625	16.5	3.375	0.125	0	0	520	225.625	114	51.875	19.5	0.25	0.011842	0.036935	0.12853	0.463349	2.93993	2.25264	1.29557	0.532715	0.28322	0.132086	0.0577681	0.00811876	0.0282256	0.0365343	0.0699409	0.293916	0.210463
flavoxate	894	604.923	1.47787	1.5649	1385.75	715.25	385	141.25	63.25	29.25	10.375	1.125	335.625	167.625	64.375	36.5	25.25	18.375	14	7.25	106.5	16	7.75	3.75	1.375	0.125	453	175.125	74.5	32.125	10.75	1.625	0.0562713	0.189033	0.467886	0.667215	2.29079	1.18238	0.636445	0.233501	0.104559	0.0483533	0.0171509	0.00185974	0.0185322	0.105273	0.173889	0.200964	0.554823
flecainide	814.625	575.85	1.41465	1.59507	1365.25	949.375	614.125	289.875	94.125	32.75	15	4.75	154.625	81.75	34.875	19.75	13.625	9.625	6.125	4.375	190	53.25	25.375	12.375	6.375	2.875	648.625	293.5	74	17.875	4.75	0.125	0.0281642	0.0739034	0.157517	0.566578	2.37084	1.64865	1.06647	0.503386	0.163454	0.0568725	0.0260485	0.00824868	0.0263185	0.0357685	0.0762809	0.0897366	0.268516
florfenicol	684.5	473.436	1.44581	1.41512	1317.12	932.25	566.5	253.125	107.125	35.875	11.625	1.75	164.125	64.125	32.625	18.25	8.5	4.875	3.5	1.875	178.375	61.375	27	11.25	2.625	0.75	663.375	288	117.75	37.375	9.875	0.25	0.0822076	0.191094	0.534529	1.44063	2.78205	1.96911	1.19657	0.534655	0.226271	0.0757758	0.0245545	0.00369638	0.0792936	0.127898	0.128922	0.132969	0.346668
flucloxacillin	849.125	570.276	1.48897	1.5081	1479.62	1011	654.625	315.125	172	88.75	39.125	11.375	175.75	70.125	28.375	16.125	9.25	5.375	3.125	1	48.5	11	4.875	1.5	0	0	719.5	358.25	188.375	92.125	38.25	6.625	0.0765983	0.188882	0.541909	1.05838	2.59458	1.77282	1.14791	0.552583	0.301608	0.155626	0.0686071	0.0199465	0.0786619	0.185734	0.216005	0.237409	0.308184
flucytosine	269.375	213.508	1.26166	1.08902	767	634.125	387.75	181.75	94.875	41.25	14.75	1.5	44	29.375	20.25	14.5	9.5	5.125	4	2.625	128.375	43.5	18.625	7.375	2.625	0	416.875	188.5	93.25	37.875	11.625	0	0.140366	0.299882	0.935934	2.20577	3.59237	2.97003	1.81609	0.851256	0.444363	0.193201	0.0690841	0.0070255	0.0357173	0.076839	0.0932888	0.120117	0.206081
fludrocortisone	745.875	481.532	1.54896	1.33213	1371.75	1071.25	658.875	344.75	197.125	104.75	40.75	7.125	126.75	43.625	13.625	6.5	3	1.75	0.5	0.25	319.5	129.25	56	15.125	0.625	0	769.875	396.75	222.25	108.875	28.875	0.5	0.0884204	0.190109	0.374088	0.633202	2.84872	2.22467	1.36829	0.715945	0.409371	0.217535	0.0846258	0.0147965	0.0666909	0.187222	0.281179	0.370133	0.263223
fludroxycortide	838.75	531.044	1.57944	1.37195	1340.88	1037.12	678	336.375	181.125	91.25	33	4.125	94.125	30.5	11.5	5.75	2.875	1.5	0.25	0.125	197.625	77.125	34.25	10.125	0.125	0	790.75	403.25	210.25	98.75	25.625	0.625	0.013138	0.0418382	0.155856	0.324332	2.52498	1.95299	1.27673	0.633422	0.341073	0.171831	0.0621417	0.00776771	0.0402423	0.166349	0.268111	0.38724	0.177245
flumequine	540.5	370.808	1.45763	1.24223	1128.5	801.375	485.625	227	120.75	54.5	26.75	5.125	141.25	61.875	33.125	21.5	17.375	11.5	6.875	2.75	0	0	0	0	0	0	544.75	255.75	129.375	57.625	23.625	3.125	0.164362	0.397595	0.934032	1.7659	3.04335	2.16116	1.30964	0.612176	0.32564	0.146976	0.0721397	0.0138212	0.0812447	0.103474	0.0955329	0.141198	0.380925
flumetasone	771.25	502.046	1.53621	1.37149	1391.75	1119	730.25	377.125	208.125	98.25	34.25	4.875	90	27.75	12.125	6.375	3	1.875	0.875	0.25	326	128.75	55.25	16.25	0.375	0	846.125	440.625	233.25	103.875	26.5	0	0.0555388	0.110866	0.231631	0.412246	2.77216	2.22888	1.45455	0.751176	0.414554	0.195699	0.0682208	0.00971026	0.0590184	0.162339	0.299232	0.367043	0.179266
flunarizine	938.25	630.755	1.4875	1.58762	1433.12	767.875	346.875	133.25	56.25	10.75	6.375	2.375	352.125	187.625	70	35.25	21.875	13.875	8.75	6	0	0	0	0	0	0	428.375	165.625	64	16.875	7.875	4	0.0454387	0.208707	0.330725	0.52834	2.27208	1.21739	0.549937	0.211255	0.0891789	0.0170431	0.0101069	0.00376533	0.0479197	0.0618638	0.031172	0.0490249	0.55826
flunisolide	839.125	534.65	1.56949	1.38532	1465.62	1146.25	747.625	358.25	192.5	88.625	30.75	3.125	102.5	36.5	17.125	9.75	5.375	3	1.5	1.125	226.125	82.25	33.75	9.125	0.125	0	874.375	430.75	221.625	96.875	26.375	0.375	0.0285232	0.0494928	0.10768	0.210142	2.74128	2.14393	1.39835	0.670065	0.360049	0.165763	0.0575143	0.00584495	0.034535	0.145418	0.230681	0.327337	0.191714
flunixin	582.5	403.007	1.44539	1.30601	1228.12	892.75	571.375	254.125	98	37.125	18.25	4.625	112.875	60.625	25.625	14.125	8.625	3.875	1.125	0.125	25.375	0	0	0	0	0	635.5	290.5	108.125	43.625	19.125	3	0.0904236	0.198482	0.734168	1.83758	3.04741	2.21522	1.41778	0.630573	0.243172	0.0921201	0.0452846	0.0114762	0.0886366	0.11424	0.167387	0.2947	0.280082
fluocinonide	937.75	598.441	1.56699	1.46798	1527.88	1182.12	791.25	392	213.25	99	36.5	3.875	103	27.75	9.75	5.125	2.5	1.125	0.625	0.25	94.625	25	10	4.75	0.125	0	912.375	467.625	240.375	104.125	29.25	1.25	0.0195477	0.0320504	0.0917023	0.286281	2.55309	1.97534	1.32219	0.655035	0.356342	0.16543	0.0609918	0.00647516	0.015685	0.157956	0.27313	0.352346	0.172114
fluorocurarine	708.5	455.142	1.55666	1.28871	1019.5	479.125	169	70.75	40	22.25	8.25	1.625	259.875	111.375	40.5	23.375	15.375	9.625	6.75	5.125	77.75	8.5	2	0.25	0	0	244.125	88.25	48.125	23.25	9	0.625	0.0860563	0.512722	1.07705	1.41664	2.23996	1.05269	0.371313	0.155446	0.0878847	0.0488858	0.0181262	0.00357031	0.0198341	0.0615323	0.109982	0.175915	0.570976
fluorometholone	767.375	490.762	1.56364	1.33221	1246.88	888	536.75	281.25	162.5	89.25	37.25	5.625	170	51.375	21.75	10.875	5.625	2.625	1.375	0.625	197	74.375	32.875	10.125	0.25	0	630.625	324.5	183.875	88.875	25.5	0.375	0.110771	0.267987	0.484007	0.661787	2.54069	1.80943	1.09371	0.573088	0.331117	0.18186	0.0759023	0.0114618	0.0567865	0.151642	0.276818	0.386272	0.3464
fluoxetine	702.25	490.999	1.43025	1.45681	1232.25	765.875	421.125	164.25	44.625	6.75	2	0	200.25	93.125	31.25	17.125	10.875	6.125	2.875	1.125	169.5	47.875	21.375	9.25	3.125	0.5	439.125	146.5	30.375	2.125	0	0	0.107843	0.294023	0.450141	1.09412	2.50968	1.55983	0.85769	0.334522	0.0908861	0.0137475	0.00407333	0	0.0821018	0.131073	0.147841	0.155039	0.407842
fluphenazine	903.875	617.684	1.46333	1.59704	1592.62	1112.12	640.75	242.125	97.875	31.75	8.625	1.5	217.875	113.25	45.875	28.375	20.625	15.375	11.125	7.75	288.875	81.25	35.875	11.875	1.5	0.375	769.125	307.875	113.75	40.25	10.625	2.75	0.0716714	0.175343	0.651801	1.03615	2.57838	1.80048	1.03734	0.391989	0.158455	0.0514017	0.0139635	0.00242843	0.0740907	0.167022	0.237806	0.266725	0.352729
flurbiprofen	564.5	384.608	1.46773	1.25643	1062.25	684	395.375	188.25	100.875	46.25	22.625	4.625	182.5	89.25	38.625	21.5	14.625	8.625	5.625	2.5	0	0	0	0	0	0	450.625	211.75	111.375	49.25	21.75	3.125	0.155485	0.441085	1.00361	1.83646	2.7619	1.77843	1.02799	0.489459	0.26228	0.120252	0.0588261	0.0120252	0.0921179	0.133735	0.166355	0.264243	0.474509
flutamide	558.75	394.339	1.41693	1.31784	1077.5	795.875	515.75	223.375	77.5	16.75	4.625	0.25	101.5	37.625	23.75	16.125	10.5	6.625	4.125	1.5	70.375	12.75	5.375	2.25	0.5	0	572.125	243.875	77.375	18	5.125	0	0.090671	0.190022	0.139084	1.54678	2.73242	2.01825	1.30788	0.566454	0.196531	0.0424761	0.0117285	0.000633972	0.0875618	0.0902807	0.116043	0.16941	0.257392
fluvoxamine	712.375	510.579	1.39523	1.52286	1378.62	1062.88	673.25	283.25	110.125	38	9.25	0	122.75	58.5	31.125	18.375	13.875	10.25	6.125	2.75	316	120.625	65.75	36.5	15.125	2.625	601.375	232.375	64.25	17.25	2.75	0.5	0.0629631	0.126754	0.443331	1.56538	2.70012	2.08171	1.3186	0.554763	0.215687	0.0744253	0.0181167	0	0.030292	0.0320414	0.0554603	0.0811692	0.240413
folic_acid	875.75	620.922	1.4104	1.66131	1905.38	1591.12	1115.38	569.375	326	177.375	80.375	16.625	121	80.625	56.625	41.25	30.625	21.125	15	10.75	174.625	57	24.125	8.625	1.5	0	1118.88	594.75	332.75	176.5	68.5	5.875	0.0390677	0.078178	0.244881	0.480722	3.06862	2.56252	1.79632	0.916983	0.525025	0.285664	0.129445	0.0267747	0.115434	0.195264	0.265298	0.352927	0.194871
foliosidine	677.25	467.707	1.44802	1.40438	1201.75	818.5	491.875	206.25	104.75	49.25	18.5	2.5	148.75	75.5	40.125	27	19.25	13.125	9.625	6.75	190.125	69.625	28.75	9	1	0	595.75	256	127.75	59.125	16.875	0.25	0.0584395	0.148779	0.399321	0.630111	2.56945	1.75003	1.05167	0.440982	0.223965	0.105301	0.0395547	0.00534523	0.0400162	0.116563	0.150033	0.180636	0.318041
fosfosal	421	302.737	1.39064	1.1765	1010	826.625	559.25	301.5	174.5	87.875	29.375	8.25	62.375	26.625	3.125	0.75	0.125	0	0	0	0	0	0	0	0	0	572	311.375	171.5	79	21.625	3.75	0.187578	0.342173	0.65946	1.62372	3.33623	2.7305	1.84731	0.995913	0.576407	0.290268	0.0970313	0.0272514	0.146096	0.2678	0.389958	0	0.206037
fulvestrant	1287.75	842.18	1.52907	1.78464	2023.38	1364.75	725.75	339	144.5	57	25.25	8.75	330.125	161.75	70.125	32.125	16.5	8.625	5.75	2.875	247	76.125	31.875	9.25	0	0	842.625	358.25	129.75	56.125	18	2.125	0.105888	0.276385	0.389525	0.904508	2.40254	1.6205	0.861751	0.402527	0.171578	0.0676815	0.0299817	0.0103897	0.0517496	0.111683	0.225767	0.341919	0.391988
furaltadone	682	487.168	1.39993	1.48254	1352.88	986.625	601.25	243.875	106.5	45.75	15.5	2	148.75	75.875	39.625	25.625	18.625	12	5.5	2.375	0	0	0	0	0	0	720.25	299.5	126.875	49.625	15.375	1.625	0.0381261	0.0870083	0.542024	0.899152	2.77702	2.02523	1.23417	0.500597	0.21861	0.0939101	0.0318165	0.00410536	0.0320318	0.105439	0.123198	0.0849373	0.305336
furazolidone	481	356.201	1.35036	1.31423	1073	757.5	448.625	164.75	62.625	25.5	9.625	1.125	133.625	67.625	36	24.75	17.25	10.875	5.875	2.125	0	0	0	0	0	0	526.25	200.25	73	27.75	7.875	0.375	0.0663458	0.147854	0.877157	1.9303	3.01235	2.12661	1.25947	0.46252	0.175814	0.0715889	0.0270213	0.00315833	0.0270942	0.0402724	0.0718027	0.214105	0.37514
furosemide	630.5	442.443	1.42504	1.38795	1302.75	955.125	607.75	277.375	129.875	52.25	25	7.625	124.875	56.875	33.625	21.25	12.375	5	1.625	0.375	111.5	30.875	14.75	5.875	2.125	0.125	608.5	271	116.875	44.75	18.75	3.875	0.126894	0.283471	0.723181	1.35456	2.94445	2.15875	1.37362	0.626917	0.293541	0.118094	0.0565044	0.0172339	0.0703849	0.101727	0.132598	0.141302	0.28224
fursultiamine	839.875	570.567	1.472	1.52588	1457.38	1057.12	643.375	261.5	120.25	58.375	17.75	1.375	138.125	68.5	32	19.75	12.625	9.875	6.25	4	314.5	92	38.25	14.25	1.625	0	753.875	322.5	145.75	68	19.375	1.125	0.0557557	0.126259	0.304605	0.666325	2.55426	1.85276	1.12761	0.458316	0.210755	0.102311	0.0311094	0.00240988	0.0346175	0.0758621	0.140444	0.174131	0.242084
fusaric_acid	468.75	339.734	1.37975	1.25615	872.875	550.625	334.75	158.75	91.625	49.625	23	4.5	165.25	65.5	31.125	14	8	4.25	1.5	0.5	0	0	0	0	0	0	375	184.25	102.375	53.75	23.125	3.75	0.299688	0.787959	1.56421	2.25222	2.56929	1.62075	0.985329	0.467277	0.269696	0.14607	0.0677	0.0132456	0.0860954	0.0793634	0.0512512	0.175759	0.48641
fusidic_acid	1103.88	675.433	1.63432	1.4953	1579.88	1059.75	641.25	296.25	161.75	85.25	39.875	12.875	219.75	67	26.625	10.5	5.125	1.125	0.25	0	196	72.125	30.5	6.625	0.125	0	739.5	360.875	185.5	95	36.375	6.125	0.0705304	0.177849	0.381058	0.627699	2.33906	1.56899	0.949391	0.438608	0.239476	0.126215	0.0590362	0.0190619	0.0320016	0.0918538	0.189568	0.06702	0.325347
gabapentin	418.5	297.731	1.40563	1.15429	841.875	634.25	423.625	216.625	123.125	66.25	28.75	6.25	76.25	27.875	5.625	0.5	0.25	0.25	0.125	0	194.5	90.75	47.5	23.5	8.125	0.75	300.125	155.375	89.75	50.375	24.25	4.625	0.154173	0.310275	0.578409	1.21476	2.82764	2.13028	1.42285	0.727587	0.413545	0.222517	0.0965638	0.0209921	0.112233	0.24977	0.496298	0.523001	0.256104
gabexate	773.125	564.056	1.37065	1.62932	1422.38	986.25	547.875	214.125	95.75	47.625	18.5	2.125	158.125	70.25	36.875	18.5	8.75	3.25	0.75	0	236.125	82.25	39.5	19.375	7.625	1.75	529.625	191.875	80.375	38.125	12.25	0.875	0.0464507	0.110688	0.400639	0.592411	2.52169	1.7485	0.971314	0.379617	0.169753	0.0844332	0.0327982	0.00376736	0.0193345	0.136629	0.166393	0.377879	0.280336
galantamine	629.25	417.513	1.50714	1.27484	986.125	598.375	321.875	140	69.5	28.875	7.25	0	166.75	71	28.625	14.625	8.5	5.75	3.375	1.375	223.625	77.5	34	11.75	2.125	1.125	384.125	159.625	75.25	31.5	6.25	0	0.110614	0.360541	0.782632	1.23789	2.3619	1.43319	0.770933	0.335319	0.166462	0.0691595	0.0173647	0	0.0563314	0.107748	0.186055	0.283252	0.399388
gallamine_triethiodide	1315.38	824.513	1.59534	1.69247	1480.62	528.25	149.875	44.25	16.25	4.25	0.625	0	478	100.875	30.125	15.25	7.625	5.25	3.5	1.125	0	0	0	0	0	0	268.125	74.125	27.25	8.25	1.375	0	0.00996742	0.0982737	0.261965	0.445737	1.79576	0.640681	0.181774	0.053668	0.0197086	0.00515456	0.000758023	0	0.00696035	0.0572476	0.066327	0.0680036	0.579736
ganciclovir	507	373.565	1.35719	1.33911	1261	1107.75	756.25	373.25	198.125	99.375	29.625	2.875	35	27.625	20.5	16.625	11.75	8.5	5.75	4.25	402.625	155.25	66.625	21.875	2	0	780.375	393.5	216.375	103.375	25	1.625	0.0187824	0.0388595	0.12838	0.793753	3.37559	2.96535	2.02441	0.999157	0.530363	0.266018	0.0793035	0.00769612	0.173334	0.238771	0.287075	0.363199	0.0936919
gelsemine	674.5	434.388	1.55276	1.26214	1047.12	625.125	324.375	146.5	76.25	36.625	11.5	1.5	203.75	87.375	35.125	18.75	11.75	5.5	3.25	1.75	134.875	35.625	14.625	5	0.875	0	355.25	151.75	76.75	37.875	12	0.875	0.097962	0.316073	0.659161	1.27164	2.41057	1.43909	0.74674	0.337256	0.175534	0.084314	0.026474	0.00345313	0.0380488	0.0594482	0.14377	0.348913	0.46905
gemfibrozil	650.625	457.363	1.42256	1.41363	1064.88	584.875	309.75	142.75	80.5	43.75	21.875	4.625	233.5	86.75	46.625	20	10.75	5.75	2.875	1.125	0	0	0	0	0	0	366.375	168.875	89.625	46.625	19.25	3.5	0.165785	0.586299	1.2243	1.73881	2.32829	1.2788	0.677252	0.312115	0.176009	0.0956571	0.0478285	0.0101123	0.0671527	0.152254	0.215025	0.306083	0.510536
genistein	544	374.68	1.4519	1.25362	1153.88	887.125	486.125	173.875	77.75	28.125	7.25	0.75	123.125	82.375	53.25	35.5	22.125	13.5	7.25	3.125	279.875	79.5	28.625	5.125	0	0	491.875	186.75	85	30.625	5	0	0.0410367	0.107916	0.367098	1.08707	3.07962	2.36768	1.29744	0.464062	0.20751	0.075064	0.0193498	0.00200171	0.0418637	0.0383546	0.0431807	0.140739	0.328613
gentamicin	983.875	662.775	1.48448	1.63073	1550.88	1188.5	832.5	416.375	228.5	116.375	46.125	16.625	103.25	15.25	3.25	1.25	0.375	0.125	0	0	873	372.25	182.375	83.5	22.625	4.375	894.25	455.5	247.125	109.625	27.5	0.375	0.0561573	0.103616	0.247762	0.568182	2.33997	1.79322	1.25608	0.62823	0.344763	0.175588	0.0695938	0.0250839	0.021662	0.0661537	0.237163	0	0.155784
gibberellic_acid	660.125	430.056	1.53497	1.27039	1226.25	966.625	661.5	331.75	184.875	103.875	44.5	9.125	68.625	17.375	6.25	2.25	0.75	0.375	0.25	0.125	195.625	77.5	32.75	7.375	0	0	748	384	211	109.75	42	6.75	0.0775532	0.152252	0.3855	0.722905	2.85137	2.24767	1.53817	0.771411	0.429886	0.241538	0.103475	0.0212182	0.0587005	0.112703	0.19191	0.406947	0.159572
ginkgolide_A	743.25	479.719	1.54934	1.32929	1363.25	1150.12	799.125	434.625	250.125	137.25	61.375	13.125	59.125	8.625	1.75	0.125	0.125	0	0	0	228	84	33.625	10.875	0.125	0	890.75	492.75	273.375	137.375	41.75	3.375	0.0837274	0.138934	0.270517	0.378932	2.84177	2.3975	1.66582	0.905998	0.521398	0.286105	0.127939	0.0273597	0.0599384	0.178751	0.333204	0	0.123249
glafenine	785.125	544.41	1.44216	1.52133	1421.25	979	557	240.25	123.75	61.625	21.25	3.625	260.75	148.5	79.125	49.375	30.125	21.375	15.625	9.25	248	86.375	39.125	11.5	0.625	0	675.5	295.75	151.375	70.625	18.5	0.75	0.0944311	0.237774	0.582409	0.744203	2.61062	1.79828	1.02313	0.441303	0.22731	0.113196	0.0390331	0.00665859	0.073803	0.138786	0.184168	0.230083	0.478959
glibenclamide	1059.75	730.365	1.45099	1.75138	1717.38	1020.88	578.375	261.25	135.125	57.875	25	5.375	325.75	154.375	64.5	36.375	20.875	11.625	6.375	3.25	81.25	24.625	9.25	2.5	0.25	0	617.125	280.25	144	59	21.25	2.125	0.0649822	0.206943	0.485438	0.660498	2.35139	1.39776	0.791899	0.357698	0.18501	0.0792412	0.0342295	0.00735934	0.0439114	0.156146	0.234836	0.30648	0.44601
glimepiride	1098.75	740.493	1.48381	1.72447	1772.62	1086	651.25	312	166	76.5	32.625	6.625	321	130.5	57.5	33.875	23.25	14.75	9.125	5.5	75.625	22.5	9.25	3.125	0.375	0	685.375	333.375	176.75	77.875	26.125	1.875	0.0480871	0.133103	0.27277	0.273403	2.39384	1.46659	0.879481	0.421341	0.224175	0.103309	0.0440585	0.00894674	0.0291083	0.119092	0.237062	0.325254	0.433495
glipizide	966.625	667.996	1.44705	1.67949	1703.12	1136.5	683	317.375	163.125	72.375	28	5.875	260.75	121.25	54.25	33	21.375	13.5	8.875	6.125	85.625	24.125	8.25	2.625	0.25	0	749.625	346.125	178.625	79.625	28.625	4.125	0.0365641	0.0906625	0.208401	0.390436	2.5496	1.70136	1.02246	0.475115	0.244201	0.108347	0.0419164	0.00879497	0.0232454	0.163728	0.27632	0.39626	0.390347
gliquidone	1124.12	749.76	1.49931	1.71729	1776.12	1134.25	708.875	331.25	177	82.125	31.5	5.25	274.375	124.5	51.875	32	21	12.75	9.375	6	46.875	8.375	3.375	1.25	0.125	0	785.25	381.625	193.25	80	28.375	2.625	0.0537122	0.148336	0.323583	0.461194	2.36892	1.51282	0.945469	0.441808	0.236076	0.109535	0.0420134	0.00700224	0.0280289	0.132471	0.220847	0.297573	0.36595
glycocholic_acid	982	642.302	1.52888	1.55873	1745.12	1339	861.125	410.375	219.5	112.5	45.625	5.5	132.75	44.75	20.875	9.625	4.75	1.75	0.375	0	328.25	122.5	49.75	11.875	0.125	0	979.125	488.75	261.625	129.75	40.5	3.5	0.0814827	0.155469	0.346724	0.812791	2.71698	2.08469	1.34069	0.638913	0.34174	0.175151	0.0710336	0.00856295	0.0318787	0.026851	0.0525802	0.166783	0.206678
glycopyrronium_bromide	764.875	515.933	1.48251	1.4407	1034.5	467.5	250.375	104	52.375	25.875	12.5	1.875	192.875	77.75	13.375	5.25	3	1.5	1.125	1	128.5	38.625	15.25	4.25	0.25	0	311.125	138	69	35.25	12.5	1.5	0.0308198	0.140027	0.301493	0.415872	2.00511	0.906125	0.485286	0.201577	0.101515	0.0501519	0.024228	0.00363419	0.0570508	0.194248	0.34229	0.447915	0.373837
gramine	475.5	335.525	1.41718	1.21538	699.25	269.25	77	20.625	6.5	1.625	0	0	228.5	102.75	43.125	22.75	14.125	9.5	6.75	3.5	94.875	25.25	9.375	3.125	0.5	0	0	0	0	0	0	0	0.0328578	0.171914	0.315935	0	2.08405	0.802474	0.229491	0.0614709	0.0193726	0.00484316	0	0	0.0276361	0.113376	0.196198	0.259851	0.681023
griseofulvin	725.375	497.876	1.45694	1.4401	1155.25	714.375	433.875	190.25	97.125	46.875	16.875	1.625	209.75	65.375	41.625	28.125	18.875	12	7.875	4.25	0	0	0	0	0	0	524.125	236.75	116.75	52.25	16.75	1	0.0883984	0.243051	0.61003	0.959756	2.32036	1.43484	0.871452	0.382123	0.195079	0.0941499	0.033894	0.00326386	0.0410422	0.108496	0.158686	0.217324	0.42129
guaifenesin	484.25	358.749	1.34983	1.31944	925.375	589.75	320.125	157.25	88.625	46.75	20.125	5.5	141.625	71.875	23.375	13.125	7.625	4.75	3.25	1	198.625	87	39.375	12.375	0.25	0	379.5	183	96.5	46.5	8	0	0.208769	0.598429	1.08886	1.3496	2.57945	1.64391	0.892337	0.438329	0.247039	0.130314	0.0560977	0.0153311	0.120751	0.188906	0.24203	0.294506	0.394775
guanabenz	487.5	360.513	1.35224	1.32032	968	529.125	250.5	94.125	45.75	22.125	10.625	2.375	242.125	115.625	56.375	28.375	14.25	9.125	5.375	3.25	259.875	91.625	42.875	21.125	9.375	2.125	178.875	44.75	18.625	9.5	4.25	0.75	0.107883	0.428898	0.945551	1.30323	2.68506	1.4677	0.694843	0.261086	0.126902	0.0613709	0.0294719	0.00658783	0.0810165	0.119397	0.163834	0.18678	0.671612
guanadrel	508.75	368.465	1.38073	1.30727	929.875	607.875	343.875	144	72.25	35	9.875	1.625	114.25	54.875	19.375	9.5	4.875	2	0.875	0.125	218.875	78.375	37.75	18.5	7.875	1.75	299.875	103.875	50.5	21.75	2.375	0	0.098017	0.218331	0.374397	1.04665	2.52364	1.64975	0.933263	0.39081	0.196084	0.0949886	0.0268004	0.00441018	0.055114	0.131535	0.250998	0.381851	0.31007
guanethidine	533.5	382.086	1.39628	1.31638	890.25	463.5	201.125	79.5	38.375	18.125	6.25	0.875	192.125	85.75	34.125	13.125	6.875	1.75	0.125	0	321.75	105.375	50.375	26.25	10.5	3	0	0	0	0	0	0	0.121868	0.492696	1.00535	1.47758	2.32997	1.21308	0.526387	0.208068	0.100435	0.047437	0.0163576	0.00229006	0.0577967	0.0381616	0.179358	0.317786	0.502832
guanfacine	514.875	368.812	1.39604	1.29354	979.75	561	275.625	111.25	60.25	32.25	13.625	3.75	235.125	105	48.875	27.625	15.25	10	6.5	3.875	249.875	78.75	36.25	17.5	7.125	2.125	221	71.625	39.375	20.125	9	1.875	0.102997	0.382694	0.734332	0.935778	2.65651	1.5211	0.747333	0.301645	0.163363	0.087443	0.036943	0.0101678	0.0786359	0.136181	0.194728	0.212609	0.637521
haloperidol	835.875	567.404	1.47316	1.52045	1469.12	904.75	452.5	184.75	87.125	33	11.25	1	291.75	148.625	70.375	38.625	20.125	11.25	7.375	3.125	221.125	64.25	26.875	9.625	2.625	0.5	569	225.5	101.625	39.25	13.125	0.75	0.0704815	0.203863	0.310578	0.400102	2.58921	1.59454	0.797492	0.325606	0.15355	0.0581596	0.0198271	0.00176241	0.0482116	0.0685276	0.0338965	0.0875465	0.514184
harmaline	525.25	368.315	1.42609	1.26543	866.375	451.375	185.625	47.75	17.5	3.875	0.25	0	180.625	91.375	55.375	38.5	27.875	18.25	11.75	5.625	143.125	31	12	4.375	0.875	0	191	30.625	10	1.5	0	0	0.0462194	0.235578	0.583686	2.21936	2.35226	1.22551	0.503984	0.129644	0.0475136	0.0105209	0.000678766	0	0.0360444	0.0264763	0.0344245	0.0626672	0.490408
harmalol	476.25	335.483	1.41959	1.21324	859.75	489.125	205.625	60.125	24.25	9	1.125	0	163.75	98.375	55.75	34.5	26.25	18.75	14.5	10.25	229.625	61.125	22.125	5.75	0.75	0	172.875	34.75	17.625	6.875	1	0	0.0735804	0.288378	0.777041	1.26715	2.56272	1.45797	0.612921	0.179219	0.0722838	0.026827	0.00335337	0	0.0351893	0.0151288	0.0192219	0.0216791	0.488102
harman	455.375	321.829	1.41496	1.19218	753.5	332.125	103.75	20.625	7.625	3	0.125	0	232	129.5	63	42.125	31.625	19.5	13.625	9.125	132.25	28	9.625	3.875	0.75	0	0	0	0	0	0	0	0.035079	0.310943	0.946407	1.50255	2.3413	1.03199	0.322376	0.0640868	0.0236927	0.00932172	0.000388405	0	0.0495617	0.0504046	0.0617746	0.0680045	0.720879
harmine	510.875	358.461	1.42519	1.24917	878.125	456.875	180.125	47	17	3.625	0	0	193.625	112.625	64	45.25	33.625	22.75	16.125	11.75	136.875	26.5	11	4.25	0	0	196.375	31.75	10.5	0.625	0	0	0.0460348	0.249815	0.612234	0	2.44971	1.27454	0.502495	0.131116	0.0474249	0.0101127	0	0	0.0445113	0.0650322	0.0786404	0.111324	0.540156
harmol	460.75	324.511	1.41983	1.19304	868.625	497.875	205.875	58.625	24.5	8.25	1.25	0	180.25	111	63	42.75	31.625	20.75	14.25	11	238.375	62.875	22.625	5.5	0.375	0	189.625	38.875	18.5	7.25	1.25	0	0.0858302	0.340923	1.0227	2.15606	2.67672	1.53423	0.634415	0.180656	0.0754981	0.0254228	0.00385195	0	0.058802	0.0807099	0.0994909	0.129308	0.55545
harpagoside	951.625	638.836	1.48962	1.59548	1638.38	1203.12	757.125	398.875	227.875	133.125	60.75	20.375	188.25	91.125	25.375	11.75	6	2.875	1.875	1	471.125	207.625	98.75	38.625	4.75	0	874.875	454.125	252.625	125	33.625	1.25	0.106109	0.241946	0.433703	0.470019	2.56463	1.88331	1.18516	0.624378	0.356704	0.208387	0.0950949	0.031894	0.0980935	0.210538	0.343238	0.477398	0.294677
hecogenin	937.375	585.705	1.60042	1.42193	1330.5	831.375	466	217.5	118	57.5	16.375	0.5	236.125	77.375	26.75	10.125	4	2	0.625	0.125	129.375	48.75	21	5.125	0	0	567.75	263.625	142.5	67.375	16.5	0	0.0674126	0.187779	0.369439	0.499626	2.27162	1.41944	0.795623	0.371348	0.201467	0.0981723	0.0279578	0.000853673	0.0210873	0.0294632	0.118265	0.254158	0.403147
heliotrine	709.625	491.616	1.44345	1.44439	1074.88	701.125	442.625	201.375	104.875	50.25	19.625	4.875	113.625	27.25	5.625	1	0.375	0	0	0	308.25	111.375	45.125	14.125	1.25	0	507.625	236.125	119.625	57.125	18	1.25	0.065778	0.14829	0.373874	0.620067	2.18641	1.42616	0.900348	0.409619	0.213327	0.102214	0.0399194	0.00991628	0.0289647	0.119073	0.26409	0	0.231126
hemicholinium	924.25	607.83	1.52057	1.52461	1414.75	798.875	435.375	172.75	86.25	39	11.5	0.375	151.625	72.75	35	24.375	16.875	10.75	6.125	3.5	343.875	83.875	31.125	9.875	1	0	580.375	241.125	120.625	55.5	14.5	0.25	0.00225301	0.00748887	0.01669	0.0263701	2.32754	1.31431	0.716277	0.284208	0.141898	0.0641627	0.0189198	0.000616949	0.000904297	0.00190146	0.00389874	0.0154976	0.249453
heptaminol	429	319.737	1.34173	1.25316	736.875	482.75	287.375	147.875	83.125	44.5	19.5	4.75	113.25	29.75	10	3.375	1.25	0.125	0	0	301.75	141.125	75.875	38.125	14.875	3.875	194.25	89.875	47.875	23.125	7	0	0.207682	0.513954	0.880034	1.17961	2.30463	1.50984	0.898786	0.46249	0.25998	0.139177	0.0609877	0.014856	0.0745404	0.185803	0.307253	0	0.354198
hesperetin	624.625	433.041	1.44242	1.35659	1220.5	873.5	506.375	194	89.625	36.75	8.375	0.875	119.625	72	42	28.75	17.625	10.125	5.75	2.125	275.5	76.875	25.75	4.5	0	0	532.75	211.75	97.625	38.25	7.625	0	0.0683319	0.171756	0.502436	1.36459	2.81844	2.01713	1.16935	0.447995	0.206967	0.084865	0.01934	0.00202059	0.0180485	0.0123475	0.0359615	0.081121	0.276244
hesperidin	597.125	431.35	1.38432	1.41076	1364	1259.25	870.625	479	275.625	145.5	56.125	12.5	13.375	0	0	0	0	0	0	0	659	293.5	140.875	49.75	5.875	0.5	990.375	546.625	303.125	145.25	24	0	0.0648931	0.092905	0.184921	0.379403	3.16216	2.91932	2.01837	1.11047	0.638982	0.337313	0.130115	0.0289788	0.0910908	0	0	0	0.0310073
hexamethonium_bromide	639.875	435.804	1.46826	1.33695	771.625	183.125	1.375	0	0	0	0	0	116.625	32.625	11.25	4.125	1	0	0	0	0	0	0	0	0	0	0	0	0	0	0	0	0.00155823	0.120108	0	0	1.77058	0.420201	0.00315509	0	0	0	0	0	0.00335506	0.022305	0.0356308	0	0.267609
hexylcaine	678.125	470.888	1.4401	1.41691	1011.12	497.125	256.625	102.375	47.625	21.125	7.75	0.375	244	112.625	28.25	13.5	7.5	4.375	3.25	1.25	110.25	33.875	15.125	6.625	2	0.5	272.625	101.625	43.375	19.625	7	0.25	0.0697692	0.280304	0.74524	1.10322	2.14727	1.05572	0.544981	0.217408	0.101139	0.044862	0.0164583	0.000796367	0.0294016	0.116268	0.280119	0.370101	0.51817
homatropine	643.125	443.995	1.4485	1.36787	974.5	534	301.625	129.75	66.125	32.5	12.5	1.25	191.25	72	13.625	3	0.625	0.25	0	0	168	55.625	22.25	8.25	1	0.125	337	154.625	77.75	38	13.5	1	0.0379707	0.117401	0.272261	0.544126	2.19485	1.20272	0.679344	0.292233	0.148932	0.0731991	0.0281535	0.00281535	0.0277116	0.0636351	0.278571	0	0.430748
homosalate	652	441.556	1.4766	1.33815	959.5	466.25	230.125	87.25	39.5	18.375	7.25	1.5	240.875	87.625	29.125	12	7.75	4.25	2.25	0.625	71.125	18.125	5.125	0.75	0	0	269.125	106.25	47.125	21.625	6.5	0.625	0.0814554	0.322218	0.868599	1.14639	2.173	1.05592	0.521168	0.197597	0.0894563	0.0416142	0.0164192	0.00339707	0.0193875	0.0485864	0.153553	0.264429	0.545514
hydralazine	376.125	276.744	1.35911	1.15096	833.25	583.875	349.875	161.625	81.125	34.375	9.625	1.875	141.875	85.5	37.5	24.375	16.5	12	9.625	6.375	211	86.75	36.125	11.625	0.375	0	396.625	186.125	95.375	39.375	7.625	0	0.257873	0.617419	1.24231	2.15805	3.0109	2.1098	1.26425	0.584023	0.293141	0.124212	0.0347794	0.00677521	0.123807	0.156116	0.175115	0.22483	0.512657
hydrastine_hydrochloride	800.5	534.252	1.49836	1.45055	1295.75	812.625	438.375	163.625	70	27.375	9.75	1.25	240.375	104.125	60.25	39.5	29.375	20.125	14.75	6.875	0	0	0	0	0	0	539.25	203.5	79	25.25	9.25	0.25	0.0733914	0.213091	0.592221	1.03355	2.42535	1.52105	0.820539	0.306269	0.131024	0.0512398	0.0182498	0.00233972	0.0288856	0.0377457	0.035949	0.0320865	0.449928
hydrastinine	466	335.704	1.38813	1.24114	883.75	597.25	330.875	140.125	66.375	24.375	7.5	0.625	97.75	44.75	22.875	13.875	9.125	5.375	3.75	2.625	199.875	74	36.5	15.75	4.875	0.125	401.875	165.5	71.375	26.5	7.125	0	0.107018	0.285545	0.647532	1.3132	2.63253	1.7791	0.985616	0.417407	0.197719	0.0726086	0.0223411	0.00186176	0.0805314	0.157318	0.218792	0.352361	0.291179
hydrochlorothiazide	515.875	362.884	1.4216	1.26003	1184.88	945.625	600.625	280.5	105.5	17.75	4.25	0.875	76	34.25	19	10.875	6.5	3.625	2.375	1.125	250	77.375	31.625	14	4.875	1.125	541.25	239.5	83.375	6.125	0	0	0.0819318	0.163228	0.381077	1.2036	3.26516	2.60586	1.65514	0.772974	0.290726	0.0489137	0.0117117	0.00241124	0.105513	0.191649	0.317409	0.372081	0.209433
hydrocortisone	830.625	538.602	1.54219	1.41505	1432.12	1079.88	667.75	331.25	181.875	93.5	34.875	3.375	137	50.25	22.125	9.25	4.25	2	0.625	0.125	205.875	75	29.25	8.5	0.625	0	794.25	395.75	214.5	102.75	31.125	0.75	0.0620544	0.138747	0.263921	0.374143	2.65897	2.00496	1.23978	0.615018	0.33768	0.173597	0.0647509	0.00626622	0.0537504	0.128748	0.209962	0.312163	0.254362
hydrocotarnine	513.625	363.955	1.41123	1.27116	844.375	491.875	252.25	78.125	24.875	3.5	0.25	0	108.25	47.875	25.5	17.125	10.875	5.75	2.5	1.25	87.375	21.75	9.125	3.625	1.125	0	295.125	81.375	23.625	2.125	0	0	0.0596629	0.163202	0.329458	1.53143	2.32	1.35147	0.693081	0.214656	0.0683464	0.00961658	0.000686899	0	0.0566947	0.0858057	0.0914465	0.119493	0.297427
hydroflumethiazide	535.25	375.324	1.4261	1.2774	1244.88	1056.12	710.25	347.25	125.625	19.25	5	0.875	27.625	15.5	11	7	4.125	2.5	1.625	0.625	260.125	83.5	34.25	14.75	5.875	1	704.625	331.75	100.625	7	0	0	0.0459456	0.088947	0.239073	1.24449	3.3168	2.8139	1.89237	0.925201	0.334711	0.0512891	0.0133218	0.00233132	0.136642	0.220761	0.321557	0.401343	0.0736031
hydroxyachillin	577.875	401.367	1.43977	1.30844	1038.5	750.25	467.75	227.125	122.75	60.75	20	0.5	118	33.125	20.75	10.875	7.375	4.375	2.125	1.125	128.125	47.125	20.125	5.5	0	0	560.375	270.375	147.125	69.125	20.75	0	0.112085	0.249243	0.487648	0.670159	2.58741	1.86924	1.16539	0.565879	0.30583	0.151358	0.0498297	0.00124574	0.075202	0.233379	0.339751	0.449965	0.293995
hymecromone	402.75	290.914	1.38443	1.15847	855.625	584.5	310.25	128.375	59.625	28.625	9.25	0	127.75	63.5	35.5	20.75	14.125	7.875	4.75	1.75	92.125	28.25	10	2	0	0	341.875	144.25	66	30.125	7.25	0	0.17075	0.456476	1.06258	1.98679	2.94117	2.00919	1.06647	0.441282	0.204958	0.0983969	0.0317964	0	0.0815484	0.0986182	0.117405	0.197849	0.439134
hyoscyamine	681.875	463.916	1.46983	1.37793	1071.62	641.5	367.25	161.375	83.625	41.375	14.375	1.125	192	78.25	17.75	4.75	2	0.5	0.25	0	207.375	73.375	33.5	12.125	1.25	0	413.75	189.25	98.375	46.75	14.75	1.125	0.0825281	0.240815	0.528805	0.736177	2.30996	1.38279	0.791631	0.347854	0.180259	0.0891865	0.0309862	0.00242501	0.033477	0.069792	0.145572	0.250405	0.413868
idazoxan	484.5	344.183	1.40768	1.23927	821.25	426	195.375	64.375	22.75	5.625	0.875	0	173.125	83.375	28.75	18.125	10.5	6.75	3.875	1.375	122	28.875	11.875	4.375	0.625	0	225.875	67.875	23.5	4.75	0	0	0.0469248	0.170144	0.273741	1.24614	2.38608	1.23771	0.567648	0.187037	0.0660985	0.016343	0.00254225	0	0.0370844	0.0604799	0.0707358	0.176456	0.503002
ifenprodil	833.25	548.101	1.52025	1.44807	1255.25	692.5	316.5	141.875	76.5	39.125	12.5	1.75	292.5	128.75	40.125	17.125	7.5	2.625	0.5	0	264.25	95.625	40	13.5	1.5	0.75	428.5	180.375	96.625	47	13.75	1	0.123815	0.507812	0.925651	0.923591	2.29018	1.26345	0.577449	0.258848	0.139573	0.0713829	0.022806	0.00319284	0.0627336	0.122883	0.176581	0.377119	0.533661
ifosfamide	551.25	396.205	1.39133	1.34525	889.75	441.125	249.75	102.125	45.125	17.25	4.375	1.375	243.5	76.75	23.375	4	1.25	0.75	0.25	0	59.5	19.5	9.875	4.375	1.875	0.375	265.375	108.125	46.375	18.125	4.5	1.75	0.0575589	0.209143	0.469584	0.665004	2.24568	1.11338	0.630356	0.257758	0.113893	0.0435381	0.0110423	0.00347043	0.028657	0.0933134	0.386452	0.444856	0.614581
iloprost	897.875	629.086	1.42727	1.65243	1476	962.625	517.375	245.75	136.625	70	26.125	3	255.625	117.875	72	40.5	25.25	8.75	4.375	2	199.75	76.875	29.75	6.625	0	0	614.75	286.5	154.5	73.75	24.5	1.625	0.0661214	0.219568	0.532507	1.09173	2.34626	1.5302	0.822424	0.390646	0.21718	0.111273	0.0415285	0.00476883	0.0839258	0.191913	0.279875	0.304104	0.406344
imatinib	1119.38	756.879	1.47893	1.7492	1799.25	1033.75	578.125	225.625	111.875	54.625	21.75	4.875	401	204.75	112.625	73.125	51.125	34.625	23.75	15.125	196.5	42.25	16.875	5.625	0.875	0	686.625	276.375	138.625	62.875	23.625	4.125	0.0114782	0.0309514	0.0628624	0.115685	2.3772	1.36581	0.763827	0.298099	0.147811	0.0721713	0.0287364	0.00644092	0.0209861	0.0713773	0.11548	0.159629	0.529807
imidurea	710.75	512.352	1.38723	1.5343	1637.75	1479.38	1079.12	629.125	383.875	220	89.875	20.125	22.25	13	7	3.5	1.5	0.375	0	0	250.25	102	39.875	5.75	0.125	0	1101	647.125	379.5	193.625	55.125	4.375	0.052483	0.0664705	0.123701	0.185096	3.19654	2.88742	2.10622	1.22792	0.749241	0.429393	0.175417	0.0392797	0.0156229	0.0286818	0.14235	0	0.0434272
imipramine	729.25	479.427	1.52109	1.35357	976.75	364.875	84.875	15.25	6	2.125	0.25	0	370.125	173.875	72.875	41.375	28.875	18.75	14.125	10.25	85.625	18.75	7.625	3.125	0.625	0	0	0	0	0	0	0	0.00987634	0.200294	0.832573	1.12417	2.03733	0.761065	0.177034	0.0318088	0.0125149	0.00443238	0.000521456	0	0.0248407	0.0716724	0.114641	0.122423	0.772016
indapamide	745	510.689	1.45881	1.45664	1318.88	813.5	456.5	203.25	91.5	33.625	15.5	4.875	252.375	117	45.5	21.375	13.875	9.125	6.125	3	167.375	44.625	17.375	7.125	1.875	0.25	426.375	175.125	76.625	23.875	9.875	2.125	0.0998032	0.300377	0.55946	0.807592	2.58254	1.59295	0.89389	0.397992	0.17917	0.0658424	0.0303511	0.00954593	0.0629099	0.122033	0.192401	0.219632	0.494185
indometacin	731.625	487.283	1.50144	1.38248	1349.25	920.5	549.125	266.375	150	84.5	35.875	6.5	234	116.625	64.875	40.75	23.875	15.25	9.25	5.875	0	0	0	0	0	0	627.75	306.875	172.5	90.125	33.75	3.5	0.115549	0.320513	0.675812	0.982334	2.76892	1.88905	1.12691	0.546653	0.307829	0.17341	0.0736225	0.0133393	0.0921163	0.131797	0.146107	0.206093	0.480213
indoprofen	642	436.782	1.46984	1.33701	1193.25	772.25	438.375	199.75	113.625	62.875	27.625	4.875	222.875	114.5	56.5	37.75	26.625	15.625	11.25	6.25	0	0	0	0	0	0	504.25	230.625	130.125	68	27.5	4.25	0.133095	0.374597	0.805448	1.25299	2.73191	1.76805	1.00365	0.457322	0.260141	0.143951	0.0632467	0.0111612	0.0830936	0.123864	0.13855	0.198328	0.510266
iobenguane	479.5	340.307	1.40902	1.2311	934.25	510	189.375	58.625	29	13	4.25	0.625	245.875	145.125	63.875	37.5	21	9.875	4.25	2.25	231.125	73.5	34.625	16	6.5	1.25	0	0	0	0	0	0	0.0984401	0.524497	1.28432	1.87581	2.74531	1.49865	0.556483	0.172271	0.0852171	0.0382008	0.0124887	0.00183658	0.0853048	0.0589324	0.0816406	0.240215	0.722509
iocetamic_acid	737	481.402	1.53094	1.34762	1340.75	862.75	478.75	212.875	121.125	63.25	29.75	4.625	249.625	134.625	48.625	30.5	18.875	11.625	8.25	4.375	79.125	12.75	3.625	0.375	0	0	493.375	229.875	131	68.75	28.75	3.25	0.106181	0.346915	0.911581	1.34383	2.78509	1.79216	0.99449	0.442198	0.251609	0.131387	0.0617986	0.00960735	0.0692285	0.127586	0.176318	0.209184	0.518537
iodixanol	1868.25	1190.86	1.56883	2.06837	3087.75	2465.62	1683.88	903	540.25	314.625	151.625	57.5	221.75	116.125	43.25	28.25	20.875	15.625	11.125	5.625	960.875	402.625	189.125	77.5	18.125	5.625	1920.5	1057.25	610	327.5	120.875	26	0.0215869	0.0318915	0.0488011	0.0505631	2.59288	2.07046	1.414	0.758276	0.453664	0.2642	0.127324	0.0482845	0.0162137	0.0390391	0.0554969	0.0602822	0.18621
iohexol	1056.5	690.017	1.53112	1.61322	2018.88	1627.62	1084.38	553.125	314.75	171.5	72.5	18.5	125.375	65.125	26.875	18.25	13.375	10.5	7.25	4.875	620.75	261.875	124.875	47.5	8.75	2.375	1254	666.75	366.25	186.25	52.875	5.875	0.0189195	0.0319534	0.0583359	0.0729142	2.92583	2.35882	1.57152	0.80161	0.456148	0.248545	0.10507	0.0268109	0.0203808	0.0246234	0.0307407	0.0667307	0.181698
iopamidol	969.25	636.742	1.5222	1.55877	1721.75	1375.38	963.375	502.125	288	150.75	56.125	13	127	64.5	22.875	15.5	10.875	7.625	5	4.375	635.375	264	115.625	36.5	2.5	0	1067.88	581.5	321.625	161.5	42.75	6.25	0.0278868	0.0574382	0.134067	0.251643	2.704	2.16002	1.51298	0.788585	0.452302	0.236752	0.088144	0.0204164	0.0308388	0.0650089	0.111643	0.116019	0.199453
iopanoic_acid	688.125	450.986	1.52582	1.30873	1204.12	708.75	366.75	143	81.375	46.625	23.25	5.375	273	150.625	56.25	38.375	25	17	10.125	5.375	72.375	12.375	3.375	0.25	0	0	373.625	154.75	89.75	49.75	21.5	3.875	0.0883244	0.357391	1.10281	1.58281	2.66998	1.57156	0.813217	0.317083	0.180438	0.103384	0.0515537	0.0119183	0.0635525	0.125676	0.154898	0.182307	0.60534
iopromide	1031.62	683.744	1.50879	1.62964	1725.12	1327.88	894.75	459.25	259.75	148.375	63.875	18	146.5	61.125	17.125	11.375	8	5.5	3.875	2.5	432.375	166.75	75.75	29	3.125	0.25	1027.5	547.875	307.125	155.625	50.75	6.875	0.0470671	0.0831361	0.152326	0.189088	2.52306	1.94206	1.3086	0.671669	0.379894	0.217004	0.0934194	0.0263256	0.0266592	0.0591722	0.104009	0.145157	0.214261
ioversol	1019.88	677.81	1.50466	1.627	1984.25	1656	1150.62	603.875	344.5	189.625	77.625	21.25	87.375	45	16	11.875	8	4.5	3.875	2.375	724.625	309.625	144.875	54.5	7.5	1	1315	716.5	398.75	204	59.875	7.375	0.0141546	0.020881	0.0643103	0.212116	2.92744	2.44316	1.69756	0.890921	0.508255	0.279761	0.114523	0.031351	0.018849	0.0250383	0.0342694	0.0561688	0.128908
ioxaglic_acid	1408.38	909.353	1.54877	1.83086	2455.5	1745.75	1118.62	559.875	319	178.75	89	27.75	296.375	134	44.375	27.25	17	11.875	7.75	4	320.5	100.125	39.125	10	0.5	0	1213.5	617.125	346	192.25	82.375	20.5	0.0522235	0.118564	0.209188	0.259149	2.70027	1.91977	1.23013	0.615685	0.350799	0.196568	0.0978718	0.0305162	0.0349309	0.0776553	0.089522	0.0910836	0.325918
ipratropium_bromide	780	512.347	1.52241	1.39806	1129.88	609.625	318.625	140.5	73.125	36.625	13.25	1.375	230.375	72.375	9.375	1.75	0.25	0.125	0	0	152.5	51.375	20.75	6.125	0.125	0	400.625	184.75	94.25	44.375	12.75	0.5	0.102855	0.379868	0.778501	0.956524	2.20529	1.18987	0.621893	0.274228	0.142726	0.0714848	0.0258614	0.00268373	0.0275529	0.0473342	0.0984969	0	0.449647
iproniazid	453.5	337.376	1.3442	1.2849	848	573.75	335.5	139.875	70.375	33.375	11.875	1.875	131.375	51.125	26.75	16.25	11.25	8.125	5.75	4.125	89.375	29.375	12.25	5.375	1.125	0	375	154.875	74.625	31.75	10	0.375	0.109909	0.251004	0.581703	1.10042	2.51351	1.70062	0.994439	0.414596	0.208595	0.0989252	0.0351981	0.00555759	0.0252618	0.139648	0.20811	0.250086	0.389402
isocarboxazid	561.5	408.167	1.37566	1.38096	1015.62	597.375	333.75	150.625	75.375	33	15.25	4.25	208.25	104.25	39.625	21.875	15.875	8.5	4.375	1.5	84.875	26.875	10.625	4	0.625	0	390.5	180	90.125	37.375	12.75	1.25	0.0524903	0.176009	0.309255	0.611903	2.48826	1.46355	0.817679	0.369028	0.184667	0.0808492	0.0373621	0.0104124	0.0558504	0.0362918	0.0365283	0.175893	0.510207
isocorydine	758	510.992	1.48339	1.43293	1084.25	527.625	233.625	75.625	31.875	12.375	2.375	0	224.875	105.25	55	34.75	22.625	14.625	9.75	6.375	182.875	42.75	15.625	4.875	1.75	0.25	276.75	75.125	24.75	6.875	1.375	0	0.0331921	0.16395	0.442594	0.549922	2.12185	1.03255	0.457199	0.147997	0.0623787	0.0242176	0.00464783	0	0.0368471	0.0380773	0.0486654	0.0615307	0.440076
isoetarine	576	399.347	1.44236	1.3028	955.875	611.5	333	148.875	79.125	39.5	11	1.125	149.125	49	16.375	6	2.625	1.25	0.25	0	319.125	122.25	55.625	19.25	4.125	0.75	334.75	149.75	77.5	34.625	7.375	0.125	0.119786	0.324196	0.626103	0.791206	2.3936	1.53125	0.833862	0.372796	0.198136	0.0989116	0.027545	0.0028171	0.0530152	0.0842638	0.169266	0.219711	0.373422
isoflupredone	831.625	531.77	1.56388	1.38654	1413.12	1078.62	681	347.125	193	98.5	36.125	5.875	124.125	47.25	14.375	5.75	3	1.25	0.5	0.25	193.625	63.375	25.5	6.75	0.25	0	799.75	409.125	221	101.5	32.125	0.5	0.0569709	0.124346	0.243639	0.386535	2.6574	2.02837	1.28063	0.652773	0.362939	0.185231	0.0679335	0.011048	0.0564119	0.191173	0.303839	0.521886	0.233419
isometheptene	472.125	341.323	1.38322	1.25593	608.875	223.375	85.5	30.375	12.375	4.5	0.875	0	202.125	55.375	26.875	11	4.875	1.625	0.5	0	111.25	38.25	16.75	7	2.25	0	0	0	0	0	0	0	0.0645775	0.487019	0.950387	1.32537	1.78387	0.654439	0.250496	0.0889919	0.036256	0.013184	0.00256355	0	0.0437484	0.128553	0.190711	0.362619	0.592181
isoniazid	326.25	249.794	1.30608	1.13788	834.125	684.25	430	196.375	101.75	42.75	11.25	1.875	68.5	43.875	21	13.375	9.25	6.875	4.5	3.25	203.875	84.75	37.125	10.875	0	0	496.5	230.375	117.375	46	8.875	0	0.124325	0.239655	0.56312	1.44303	3.33926	2.73926	1.72142	0.786149	0.407336	0.171141	0.0450372	0.00750619	0.110269	0.172324	0.22069	0.275532	0.274226
isopropamide_iodide	863.875	543.732	1.58879	1.38007	1113.75	501.375	204.375	84.25	45.75	24.125	10	1.125	324.75	128.875	34.75	15.375	9	5.125	3	1.125	118.75	27.75	11.875	5.375	1.25	0.125	231.25	84.125	47.625	26.5	9.625	0.5	0.0626571	0.348901	0.750989	1.07717	2.04834	0.922099	0.375874	0.154948	0.0841407	0.0443693	0.0183914	0.00206903	0.0262823	0.0835167	0.176736	0.24768	0.597261
isosorbide	414.25	303.332	1.36567	1.19919	714.75	514.125	309.75	140.5	70.75	28.375	3	0	85.875	10.625	3.125	0.875	0.125	0	0	0	0	0	0	0	0	0	374	170.875	83	31.75	0.75	0	0.0234124	0.0607507	0.150276	1.08543	2.35633	1.69493	1.02116	0.463189	0.233243	0.0935445	0.00989016	0	0.0173655	0.0942355	0.414259	0	0.283106
isoxicam	666.375	462.427	1.44104	1.4032	1209.88	817	502.25	237.75	116.875	43.25	19.375	3	162.125	76.75	33.375	18.25	11.75	7.375	4.375	2.125	60.25	8.125	2.625	0.25	0	0	580.5	286.125	135.25	52.375	16.875	1.25	0.0539232	0.129548	0.24062	0.550217	2.61636	1.76676	1.08612	0.514135	0.252742	0.0935282	0.0418985	0.0064875	0.0496183	0.0888724	0.182733	0.346571	0.350596
isoxsuprine	737.875	503.481	1.46555	1.43968	1232	707.375	350.5	136.375	66.25	29	8.125	0.875	243.625	120	39.25	19.125	11.875	6.625	3.75	1.875	302	104	44.75	17.25	3.875	1	395	151.25	72	32.125	8.875	0.125	0.0844571	0.288309	0.616864	0.839084	2.44696	1.40497	0.696153	0.270864	0.131584	0.057599	0.0161377	0.0017379	0.0589623	0.097191	0.167366	0.213796	0.483881
isradipine	783.5	517.636	1.51361	1.41342	1189.5	809	499.125	207.25	96.75	41.625	14.375	1.5	164.75	53.5	25.75	16	12.25	8.625	5.625	4	71.125	20.75	9.75	4.125	1.625	0	561.125	237.875	103.5	40.25	12.125	0.25	0.0499052	0.111427	0.244127	0.34504	2.29795	1.56287	0.964239	0.400378	0.186907	0.0804137	0.0277705	0.00289779	0.0167759	0.0609446	0.131216	0.175884	0.318274
josamycin	1708.62	1041.37	1.64074	1.84942	2232.75	1509.25	949.625	472.5	272.75	153.75	65.625	12.25	277	69.75	20.375	3.625	1	0.375	0.125	0.125	388.375	130.125	52.75	17.25	1	0	1157.25	568.5	318.25	165.5	54	2.25	0.0553826	0.129978	0.268404	0.365862	2.14405	1.44929	0.911897	0.453728	0.261914	0.147642	0.0630178	0.0117633	0.019865	0.0496675	0.0882468	0.17513	0.265995
kaempferol	571.375	396.6	1.44068	1.29982	1142.12	874.375	509.875	198.5	101.5	48.375	20.125	2.5	75.125	42.75	23	11.625	5.125	2.125	0.875	0	53.5	19.5	5.375	0.125	0	0	502.75	211.5	105.5	46.375	17.25	0.125	0.0442939	0.12653	0.473673	1.1291	2.87979	2.20468	1.28561	0.500504	0.255925	0.121974	0.0507438	0.00630357	0.06217	0.0931393	0.163912	0.325333	0.189422
kanamycin	861.875	584.566	1.47439	1.54198	1778.38	1668.75	1221.75	681.25	394.875	215.875	90.375	28.25	0.25	0	0	0	0	0	0	0	1108.25	550.75	287.5	134.5	39.125	7.375	1295.5	712.75	391.125	180.75	38.875	1.125	0.02291	0.0282166	0.090999	0.332069	3.04222	2.85468	2.09001	1.1654	0.675501	0.369291	0.154602	0.0483265	0.0332532	0	0	0	0.000427668
karakoline	776.75	495.47	1.5677	1.33511	1121.12	712.375	418.5	199.125	110.375	59.125	24	5.375	157.5	46.75	16.25	5	1.625	0.125	0	0	321.125	116.875	52.875	17.625	1.125	0.125	526.375	249.375	132.25	66.5	18.75	0.625	0.067937	0.187863	0.335241	0.377466	2.26275	1.43778	0.844653	0.401891	0.222768	0.119331	0.0484389	0.0108483	0.0521952	0.112005	0.180623	0	0.31788
kawain	576	406.947	1.41542	1.34017	1006.12	571.75	279.125	113.5	54.75	24.875	9.25	0.25	208.5	112	43.5	23.5	15.375	8.75	5.625	2.25	0	0	0	0	0	0	348.25	138.5	62.125	26.875	7.25	0	0.105295	0.399863	1.00253	1.69099	2.47237	1.40497	0.6859	0.278906	0.134538	0.0611258	0.0227302	0.00061433	0.0956761	0.124284	0.195089	0.337615	0.512351
ketoconazole	1108.88	733.492	1.51177	1.68455	1651	941.875	431.375	168.875	88.75	43	14.125	0.125	421.75	214.75	105.5	63.75	35.125	23.25	13.5	7.375	0	0	0	0	0	0	555.125	214.25	108.5	47.875	13.625	0	0.0388918	0.160571	0.400659	0.718997	2.25088	1.2841	0.588111	0.230234	0.120997	0.0586237	0.0192572	0.000170418	0.0227965	0.0361652	0.00904714	0.0144425	0.574989
ketoprofen	601.75	420.652	1.43052	1.34816	1087.38	684.25	399.375	202.75	119.75	68.25	34.25	7.875	209.75	113.875	48.875	29	19.25	11.625	8.5	5	0	0	0	0	0	0	449.75	228.75	130.5	70.375	28.25	3.125	0.156121	0.460343	0.919477	1.26991	2.58498	1.62664	0.94942	0.48199	0.284677	0.162248	0.0814213	0.018721	0.0951591	0.143688	0.180335	0.227296	0.498631
ketorolac	572.125	391.418	1.46167	1.27275	1045.38	665.875	393.25	175.875	99	52.625	25.125	3.875	194.875	112.625	49.375	33	23.75	15.625	9.5	4.875	0	0	0	0	0	0	443.375	207.875	113.875	56.875	24.125	2.625	0.154031	0.447817	1.04988	1.64381	2.67074	1.70118	1.00468	0.449327	0.252926	0.134447	0.0641896	0.00989989	0.100121	0.126484	0.135673	0.180268	0.497869
ketotifen	687.75	453.879	1.51527	1.32207	1068.25	575.5	274.5	94	48.125	25.5	10.875	1.625	274.75	128.375	59.375	31	21.375	16.875	13.25	9.875	108	17.25	7.75	3.125	0.875	0	319.625	105.125	51.25	26.875	10.625	0.375	0.0930678	0.365736	0.978908	1.49609	2.3536	1.26796	0.604787	0.207104	0.10603	0.0561824	0.0239601	0.00358025	0.0208519	0.0236727	0.0548975	0.0633592	0.605338
khellin	559.375	393.162	1.42276	1.31047	953.125	557.125	287.875	99.125	45.875	20.125	6.375	0.5	219.75	98.25	60.75	44.875	33.75	24.375	16.75	11.875	0	0	0	0	0	0	356.25	128.25	53.75	23.25	5.875	0	0.0707381	0.229243	0.892329	1.87103	2.42425	1.41704	0.732204	0.252122	0.116682	0.0511875	0.0162147	0.00127174	0.0194264	0.0421134	0.0561719	0.0563635	0.55893
kinetin	477.625	350.853	1.36132	1.29382	973.125	660.5	390.625	160.125	76.125	33.625	13.625	2.875	152.25	93	52.875	36.625	26	18.75	15	10.625	76	16.375	5.75	0.5	0	0	445.375	189.75	89.875	37.5	13.625	1.5	0.113356	0.276173	0.623181	0.725281	2.7736	1.88255	1.11336	0.456388	0.216971	0.0958378	0.0388339	0.00819431	0.0363494	0.0879844	0.111755	0.243322	0.433942
lactobionic_acid	630.5	450.159	1.40061	1.42442	1429.25	1315	898.75	503.125	300.875	166.875	71.75	25.75	11.375	6.125	3.5	1.375	0.625	0.25	0	0	671.625	318.5	161.125	73.25	21.875	7.75	1005.88	561.125	317.5	152.125	29.625	0.125	0.0220717	0.047201	0.111328	0.269418	3.17499	2.92119	1.99652	1.11766	0.668374	0.370702	0.159388	0.057202	0.155422	0.246342	0.326136	0	0.0252688
lansoprazole	730.25	519.15	1.40663	1.52315	1393.75	978.5	608	289.25	120.625	54.625	28.5	9.375	196	110.25	46.125	29.125	20.75	14.375	11.25	7	71	12.625	5.125	2.25	0.5	0	698.5	324.25	128.875	56.875	24	4.625	0.0672309	0.157103	0.348132	0.785687	2.68468	1.88481	1.17115	0.557161	0.232351	0.10522	0.0548974	0.0180584	0.0913893	0.149469	0.213716	0.265055	0.37754
laudanosine	857.375	572.437	1.49776	1.50209	1196.75	581.25	239.875	67.875	25	5.875	0.125	0	234	110	61.75	39.125	23.125	14.25	9	5	114.625	15.625	6	3.25	1.375	0.75	321	78	25.625	3.5	0	0	0.0185645	0.0898753	0.22645	0.876212	2.09062	1.0154	0.419042	0.118572	0.0436729	0.0102631	0.000218365	0	0.0152176	0.0267189	0.03366	0.0521118	0.408778
leflunomide	535.875	392.415	1.36558	1.36405	1158.88	900.375	555.25	227.75	76.375	18.25	4.25	0	67.75	43.75	28.125	23.375	17	10	3.375	0.5	65.375	9.875	3.125	1.25	0	0	635	255.125	80.5	22.125	4.375	0	0.0113778	0.0235451	0.397056	1.12213	2.95319	2.29445	1.41496	0.58038	0.194628	0.0465069	0.0108304	0	0.0592863	0.10618	0.115988	0.0506058	0.172649
letrozole	662.75	449.914	1.47306	1.354	1276.25	873.375	481.375	195.375	99.25	43.25	12	1.125	288	186.375	116.5	88.375	60.375	41	24.875	9.5	0	0	0	0	0	0	581.625	234	115.25	52.125	14.25	1.75	0.0440945	0.111472	0.237421	0.768328	2.83665	1.9412	1.06993	0.434249	0.220597	0.0961294	0.0266717	0.00250048	0.0296021	0.0552708	0.0698798	0.072087	0.640122
levamisole	497.25	352.113	1.41219	1.24946	801.125	353.125	114	13.625	4.875	1.625	0.125	0	245.875	126.375	45.75	22.625	13.5	7.875	5.875	3	84.625	16.125	6.125	2.125	0.375	0	147	3.75	0	0	0	0	0.0447575	0.331879	1.01605	1.36651	2.27519	1.00287	0.32376	0.038695	0.013845	0.004615	0.000355	0	0.043782	0.0711062	0.131515	0.197651	0.698285
levcycloserine	235.625	199.986	1.17821	1.12863	691.25	613.625	409.875	213.25	112.875	46	13	1.5	4.125	1.875	0.625	0	0	0	0	0	133.625	63.5	29.5	8.875	0.375	0	454.625	233.75	121	44.75	7.625	0	0.226284	0.365238	0.821927	2.63245	3.4565	3.06835	2.04952	1.06633	0.564416	0.230017	0.0650047	0.00750054	0.199431	0.339741	0	0	0.0206265
levobunolol	721.25	502.005	1.43674	1.46639	1131	643.25	360.25	159.75	89.25	45	18.375	1.25	233.375	91.875	36.875	18.875	13	9	6.625	3.25	201	72.375	36.125	14.25	3.375	0.875	419.875	180.75	96.5	48.875	17.125	0.25	0.0960618	0.275481	0.527251	0.65534	2.25297	1.28136	0.717623	0.318224	0.177787	0.0896406	0.0366032	0.00249002	0.0200988	0.106131	0.216525	0.261611	0.464886
levocabastine	937.125	609.573	1.53735	1.51013	1611	1034.62	558.625	254.625	135.25	60.375	26	6	291	146	48.625	27	17.75	11.125	8.375	4.875	60.125	14.5	6.75	3	1.625	0.75	670.75	290.75	145	63.625	28.125	5	0.0330914	0.0796743	0.274989	1.1902	2.64283	1.6973	0.91642	0.417711	0.221877	0.0990448	0.0426528	0.00984296	0.0136322	0.0854546	0.197858	0.277247	0.477383
levodopa	431.75	322.217	1.33993	1.25969	1048.62	845.125	536.125	261.25	145.125	76.75	31.625	6.375	53.875	30.125	12.625	6.875	4	2	1	0.25	305.25	133.375	65.125	30.25	11.375	2.875	481.5	215.25	117.5	59.75	21.375	3.875	0.14615	0.307976	0.763847	1.55277	3.2544	2.62284	1.66386	0.810788	0.450395	0.238193	0.0981481	0.0197848	0.123239	0.264492	0.384937	0.516365	0.167201
levonorgestrel	728	475.209	1.53196	1.33804	1151.25	679.875	319.125	135.75	74.5	39.625	14.75	0.25	260.125	111.375	41.625	21	11	5.75	2.5	1.375	109.25	36.125	15.5	5.125	0	0	409.375	168	91.625	46.5	14	0.375	0.0478475	0.142091	0.360785	0.392033	2.42262	1.43068	0.671546	0.285664	0.156773	0.0833843	0.0310389	0.000526084	0.0132474	0.0651377	0.118321	0.183112	0.54739
levopropoxyphene	841.5	537.446	1.56574	1.39227	1050.62	409.875	152.5	53.875	28.625	16.625	9.875	4.375	348.5	145.125	50.125	23.125	12.375	6.75	4.5	2.125	74.5	15.875	7.125	3.125	0.625	0	210.125	62.375	29.25	14.875	8.125	1.875	0.023209	0.226858	0.711819	0.967955	1.95485	0.762634	0.283749	0.100243	0.0532611	0.0309333	0.0183739	0.00814035	0.0273459	0.104077	0.172871	0.27514	0.648437
levothyroxine_sodium	905.25	614.342	1.47353	1.58169	1594.62	1073.12	600.125	268.625	145.75	79.125	35.25	6.75	318.5	177.75	52.5	34.625	21.125	12.375	8	5	209	83.5	44.75	22.875	9.625	1.75	599.625	249.375	127.125	62.5	25.375	3.25	0.103592	0.297223	0.74711	1.20894	2.59566	1.74679	0.976857	0.437256	0.237246	0.128796	0.0573784	0.0109874	0.0436623	0.0787527	0.115343	0.164984	0.51844
lidocaine	629.375	448.169	1.40432	1.41751	864.625	362.125	162.125	66.25	36.125	19.375	10	2.75	265.375	96.5	33.5	13.625	8	4.625	3.125	1.875	103.625	27.25	11.625	3.875	1.25	0.125	180.5	68	38	20.375	9.75	1.25	0.0426329	0.250173	0.678681	1.0784	1.92924	0.80801	0.36175	0.147824	0.0806057	0.0432315	0.022313	0.00613608	0.0283099	0.122156	0.245368	0.323705	0.592131
lincomycin	869.625	585.3	1.48578	1.53112	1344.75	898.125	577.375	290.5	167.625	94	43	12.125	176	44.125	12.875	4.125	2.75	1	0.625	0.125	436.625	173.625	81.25	34	7.75	1.375	676.125	352.75	191.875	99.375	34.875	2.875	0.092034	0.216742	0.379589	0.471162	2.29754	1.53447	0.986461	0.496327	0.286392	0.160602	0.0734667	0.0207159	0.0560022	0.145972	0.171422	0.203686	0.300701
liothyronine	823	548.63	1.5001	1.46823	1548.88	1040.25	599.875	266.375	142.75	72.875	32.125	6.375	276.75	157.75	53.625	29.5	16.5	8.25	5.125	2.5	306.5	112	56.625	27.5	11.125	3.875	600.25	243.375	122.375	60.875	22.25	3.625	0.0939275	0.277856	0.747522	1.35566	2.82317	1.89609	1.0934	0.485527	0.260193	0.132831	0.0585549	0.0116198	0.0573087	0.0831903	0.125695	0.197019	0.504438
lisinopril	908.875	599.741	1.51545	1.51955	1496.5	1090.38	723	397.375	245.75	144.625	75.375	20.875	178.125	81	22.75	10.625	6.375	3.875	2.875	2	191.25	88.875	46.875	20.875	8	0.625	648.125	361.5	218.375	124.625	55.625	8.625	0.0608373	0.131217	0.273918	0.488349	2.49524	1.81808	1.20552	0.662578	0.40976	0.241146	0.125679	0.0348067	0.0413592	0.130157	0.161449	0.162841	0.297003
lisuride	787.625	535.417	1.47105	1.47908	1170.75	582.25	261.75	98.625	50.625	25.5	12.25	3	318.25	141.25	68	39.375	25.5	18	12.25	7.875	78.625	20.25	7	2	0.25	0	287.875	107.875	56.625	29.75	13.5	3.625	0.0282145	0.160836	0.537846	0.735452	2.18661	1.08747	0.488871	0.184202	0.0945524	0.0476264	0.0228794	0.00560311	0.0318422	0.123556	0.192988	0.253075	0.594396
lithocholic_acid	865	551.857	1.56744	1.40928	1355.25	853.25	434.625	202.875	112.375	60	25.25	4	243.5	86.125	27.375	10.5	3	1.5	0.375	0.25	93.375	33	14.125	2.375	0	0	513.375	242.375	131.75	66	24	2.875	0.0977025	0.305162	0.669721	1.3612	2.4558	1.54614	0.787569	0.367623	0.203631	0.108724	0.0457546	0.00724826	0.0278056	0.0591141	0.076803	0.21659	0.441238
lobelanidine	879	579.93	1.5157	1.49399	1197.25	585.625	309.25	130.75	68.625	32.5	10	0	291.75	106.625	19.625	5.25	1.75	0.5	0.25	0.125	280.5	97.5	38.625	13.75	1.625	0.5	364.125	154.375	80.625	38.375	13.625	0.375	0.0467342	0.190658	0.387986	0.496666	2.06447	1.00982	0.533254	0.225458	0.118333	0.0560413	0.0172435	0	0.0204878	0.0681266	0.220964	0.524595	0.503078
lobeline	823.75	561.718	1.46648	1.51969	1239	641	320	133.75	70	34.75	12.375	1.5	321.375	157.5	50.75	27.375	18.5	12	7.75	3.625	205.125	57	23.5	8.375	1.375	0.25	379	154.25	81.625	39.25	14.125	1.125	0.047084	0.199845	0.418325	0.54396	2.20573	1.14114	0.569681	0.238109	0.124618	0.0618638	0.0220306	0.00267038	0.0288783	0.0798216	0.13524	0.160179	0.572128
lomefloxacin	713.5	494.566	1.44268	1.44949	1276.75	929.375	604.375	281.875	150.125	66.375	27.375	4.625	104.25	42.5	28.25	21.625	15.25	9.75	5.875	3	141.5	41.875	19	8.625	3.25	0.5	614.75	291.25	147.75	60.875	24.625	3.5	0.0911645	0.21291	0.650211	1.5348	2.58156	1.87917	1.22203	0.569944	0.303549	0.134209	0.0553516	0.00935164	0.0165649	0.0221875	0.0350552	0.0270906	0.210791
loperamide	1069.62	681.818	1.56878	1.56511	1476.12	735.5	340.625	129.625	66.625	34.25	13.125	1.375	432.625	201.125	79	39.625	19.625	11.25	6.625	4	229.75	58	24.25	8	1.375	0	426.875	154.125	80	38.75	14.625	0.875	0.0251989	0.139421	0.359986	0.573316	2.16498	1.07873	0.499583	0.190117	0.0977166	0.0502333	0.01925	0.00201667	0.0224775	0.0597213	0.0457764	0.0678801	0.634516
loracarbef	714.625	508.053	1.4066	1.50681	1265.88	831.875	547.625	291	168.625	91.25	41.125	11	196.875	86.5	23.875	8.25	3.5	1.75	0.5	0.25	172.375	79.375	42	18.75	5.625	0.5	581.25	319.5	182.75	98.5	35.125	6.125	0.0718671	0.182065	0.44619	0.951485	2.49162	1.63738	1.07789	0.572775	0.331904	0.179607	0.0809463	0.0216513	0.0275576	0.0712957	0.169344	0.242566	0.387509
lorglumide	1031.12	673.497	1.531	1.59392	1509.25	908.375	497.5	239.875	138	81.375	41.75	13.75	370.125	147.125	70.125	38	19.875	13.625	7.375	3.125	42.875	7.875	3.125	0.75	0	0	551.875	262.25	151.125	83.75	34.625	5	0.122811	0.375714	0.752007	0.999539	2.24092	1.34874	0.738682	0.356163	0.204901	0.120825	0.0619899	0.0204158	0.0451992	0.0850792	0.117361	0.168624	0.549557
lumicolchicine	855.5	570.602	1.49929	1.49815	1265.62	795.125	452.875	171.875	79.875	36.375	13.25	1.75	144.875	70.125	47.125	31.875	20.5	13.875	7.25	3.25	50	5.375	1.125	0	0	0	566.625	221.875	100.125	39.25	15.875	1.5	0.0617511	0.184917	0.724282	1.17132	2.21805	1.39348	0.793679	0.301217	0.139984	0.0637484	0.0232211	0.00306694	0.0189426	0.042615	0.057955	0.0520041	0.253898
lycorine	589.875	414.213	1.42408	1.34385	1091.88	788.5	486.625	227.875	114.875	48.25	15	1.5	98.75	43.5	17.125	8.375	4.375	2.5	0.625	0.125	328.875	138.625	66.5	27.625	7.125	2.125	567.125	261.5	129.75	54	16.125	1.125	0.0967845	0.223052	0.520518	0.802316	2.63602	1.90361	1.17482	0.550139	0.277333	0.116486	0.0362132	0.00362132	0.0667358	0.111694	0.266324	0.37548	0.238404
lymecycline	1193	797.005	1.49685	1.77347	2023.62	1560.25	1071.75	561.625	330.375	185.5	86.125	23.5	156	62	22.25	11.5	7.375	4.25	3	2	546.25	219.25	100.5	42.375	13.5	2	1026.75	529.125	300.375	162.25	65.625	9	0.0927546	0.171738	0.289537	0.349216	2.53904	1.95764	1.34472	0.70467	0.414521	0.232746	0.108061	0.0294854	0.0731392	0.207245	0.340537	0.442841	0.195733
lysergol	579.125	389.776	1.48579	1.24946	1027.12	620.25	304.25	122.625	62.75	30.375	9.5	1.875	208.375	114.25	58.875	35.5	23.25	17	12.75	8.375	164.375	57.375	22.625	4.875	0	0	343.375	139.75	75.125	37.75	11.5	2.625	0.103644	0.381685	0.963278	1.26926	2.63517	1.5913	0.780577	0.314604	0.16099	0.0779294	0.024373	0.00481046	0.0779105	0.155294	0.21569	0.257643	0.534602
mafenide	408.375	307.247	1.32914	1.24007	935.375	745.625	498	223.25	98	34.125	14.875	0.25	55.625	30.375	14.75	8.25	5.75	4.125	2.875	1	376.875	163.25	87.25	45.125	21.875	4.875	311.75	115.375	37	1	0	0	0.0861695	0.162466	0.613875	1.75474	3.04438	2.4268	1.62085	0.726615	0.318962	0.111067	0.0484139	0.000813679	0.0718389	0.0772815	0.0968914	0.163654	0.181044
maprotiline	703.625	468.492	1.50189	1.35514	976	419.125	119	28.5	11.5	4	0.875	0	323.25	157.5	56.125	30.5	20.25	13.625	11	8.625	137.375	38.625	15.5	5.75	1.75	0	0	0	0	0	0	0	0.0404563	0.37392	1.1099	1.44685	2.08328	0.894626	0.254007	0.0608335	0.0245469	0.00853804	0.0018677	0	0.0409676	0.0881624	0.157428	0.190597	0.68998
mebeverine	1070.12	725.838	1.47433	1.7183	1573.38	876.875	398.25	136	56	21.625	7.375	0.875	293.75	136.125	63.375	36.25	21.25	11.375	6.25	1.875	89.125	14.5	6.25	2.75	1	0.375	526.5	166.25	65.25	22.125	6.375	0.125	0.0354667	0.170232	0.515005	1.05714	2.16767	1.20809	0.548676	0.18737	0.0771523	0.0297932	0.0101607	0.0012055	0.0319544	0.0482008	0.0486553	0.122668	0.404705
mecamylamine	462	313.754	1.47249	1.13114	593.625	208.5	71.625	23.875	9.625	3.5	0.5	0	197.25	51.875	13.5	2	0.625	0.125	0	0	93.5	30.875	13.75	5.75	1.625	0	0	0	0	0	0	0	0.0561317	0.517007	1.01725	1.37845	1.89201	0.664533	0.228284	0.0760947	0.0306769	0.0111552	0.00159361	0	0.0354971	0.133617	0.299156	0	0.628677
meclocycline	857.75	554.275	1.54752	1.43054	1522.38	1062	658.875	313.125	169.625	96.25	44	12.125	187	85.875	44	22.875	14.75	9.25	5.75	3.25	253	82	30.125	8.75	1.375	0	708.125	344.625	192.375	99.125	38.625	5.125	0.086517	0.217503	0.455706	0.687058	2.74661	1.91602	1.18872	0.564928	0.306031	0.17365	0.079383	0.0218754	0.0992349	0.185993	0.242448	0.303354	0.337378
meclofenamic_acid	620.375	427.263	1.45197	1.33864	1046.88	561.5	279.5	123.625	68.5	38.625	21.25	6.5	291.25	138.625	66.625	37.5	21	14.375	8	4.875	18.625	0.25	0	0	0	0	319	143.875	79	44	19	4.75	0.123384	0.519244	1.15413	1.52596	2.45019	1.31418	0.654164	0.289342	0.160323	0.090401	0.0497352	0.0152131	0.0566204	0.108824	0.134824	0.186349	0.681664
meclofenoxate	627.375	461.973	1.35804	1.48823	1020.88	542.75	277.375	121.875	54.625	25.375	8	0.25	235.375	97.875	40.875	21.375	9.75	5.875	3.625	1.625	71	18.875	7.625	3.125	0.75	0	322.125	133.875	61.875	27.75	7.75	0.125	0.0812501	0.346015	0.810109	1.39612	2.20982	1.17485	0.600415	0.263814	0.118243	0.0549275	0.017317	0.000541158	0.0929661	0.228578	0.298552	0.325493	0.5095
meclozine	932.25	614.718	1.51655	1.53729	1247.5	531	164.625	53.25	24.75	12.75	6.25	2.625	461.25	233	96.375	49.25	24.5	14	9.5	6.375	0	0	0	0	0	0	233.25	77.125	36.375	19.625	9.875	2.75	0.0219126	0.169776	0.504929	0.699683	2.02939	0.863811	0.267806	0.0866251	0.0402624	0.0207412	0.0101673	0.00427025	0.0151877	0.0332283	0.0544963	0.154578	0.750344
medrysone	770.125	493.344	1.56103	1.33794	1187.5	752.125	415	204.875	114.625	60	23.375	1.625	210.625	73.5	33.125	16	7.375	3.75	2.125	0.375	119.625	38.25	15	4.375	0	0	502.5	247	133.25	65.375	22	0.25	0.0909922	0.274085	0.487488	0.623317	2.40704	1.52455	0.841199	0.415279	0.232343	0.121619	0.0473808	0.00329385	0.0399512	0.0645092	0.100318	0.186457	0.426934
mefenamic_acid	583.125	408.073	1.42897	1.32929	982	520.625	268.875	115.625	64.25	36	18.375	5	254.125	127.25	57.875	29.875	20.25	11.5	6.875	3.625	8.125	0	0	0	0	0	310.625	134.125	73.75	41	18.875	3.875	0.145678	0.576359	1.28294	1.72501	2.40643	1.27581	0.65889	0.283344	0.157447	0.0882195	0.0450287	0.0122527	0.0634358	0.105846	0.130824	0.222998	0.622744
mefexamide	733.125	525.144	1.39605	1.54352	1146.12	622.875	299.5	120.25	58.375	26.5	9.625	1.5	240.625	104.75	42.625	27.75	14.5	6.5	3.625	0.75	114.875	30.5	13.5	4.875	1.25	0.25	343.625	119.875	57	24.25	8.75	0.875	0.0352148	0.127194	0.42789	0.976735	2.1825	1.1861	0.57032	0.228985	0.11116	0.0504623	0.0183283	0.00285636	0.019271	0.0648975	0.111082	0.27024	0.458208
megestrol	725.125	460.649	1.57414	1.28208	1199.25	782.75	399.75	194.375	108.25	56.875	23.5	2.25	221.125	91.25	33.5	15.5	7.25	4.125	1.625	0.625	103.5	35.5	13.25	2.625	0	0	487.125	237.375	130.25	65.625	20.75	0.5	0.0708539	0.215235	0.389413	0.526412	2.60339	1.69923	0.867797	0.421959	0.234994	0.123467	0.0510149	0.00488441	0.0292621	0.0971121	0.194437	0.238619	0.480029
meglumine	436.25	322.435	1.35299	1.24796	971.875	806	519.375	263.375	148.375	81.625	31.25	7.5	18.625	3.375	0.25	0	0	0	0	0	469	198.875	95.25	36.125	8.125	0.5	584	297.375	161.875	75.625	17.75	0	0.179901	0.304331	0.570257	0.725156	3.01418	2.49973	1.61079	0.816832	0.460171	0.253152	0.0969189	0.0232605	0.107306	0.173822	0	0	0.0577636
melatonin	570.25	407.518	1.39933	1.35653	1035.25	640.5	310.375	116	55	22.625	7.375	0.5	174.75	97.75	62.375	42	26.5	16.25	10.25	6.25	77.375	24	8.875	2.375	0	0	315.75	112	53.625	24.625	6.875	0.5	0.0931456	0.309104	0.997947	2.11361	2.54038	1.57171	0.761623	0.28465	0.134963	0.055519	0.0180974	0.00122694	0.0436881	0.0719284	0.111615	0.213098	0.428816
memantine	461.875	310.889	1.48566	1.11598	687.125	347.125	181.625	80.25	42.75	19.625	4.5	0	167.375	53.625	13.75	1.375	0.375	0	0	0	226.875	97.125	51.375	26.25	9.625	0.5	0	0	0	0	0	0	0.173855	0.654106	1.17389	1.52152	2.21019	1.11656	0.584212	0.258131	0.137509	0.0631254	0.0144746	0	0.0461849	0.0917357	0.117347	0	0.538375
mepenzolate_bromide	797.625	536.164	1.48765	1.4636	1104	490.375	256.125	107.5	55.75	28.5	11.5	2.625	236.875	104.875	22.25	9	5.875	4.25	2.75	2.125	141.875	37.875	13.75	3.875	0.375	0	314.875	145	73.875	36.25	14.125	1.625	0.0243112	0.108559	0.180014	0.250787	2.05907	0.914598	0.477699	0.200498	0.103979	0.0531553	0.0214486	0.00489589	0.0536481	0.181979	0.337047	0.417066	0.441795
mephenesin	459.875	338.46	1.35873	1.27319	886.25	549.875	295	143.875	79.5	41.5	15.625	1.625	159.75	74.375	25.625	11.625	7.375	4.25	2.25	0.625	188.75	80.375	34.75	10.375	0.125	0	354.875	171.125	93.125	44	8.5	0	0.223505	0.66334	1.23178	1.54149	2.61848	1.62464	0.871596	0.425088	0.234888	0.122614	0.046165	0.00480116	0.115896	0.194673	0.255397	0.326349	0.471991
mephenytoin	518	366.236	1.41439	1.27229	892.25	548.375	318.25	146.25	80.25	43.375	17.375	1.75	171.125	78.625	27.125	17	12.625	9	6.375	4.5	51.375	14.375	6	2	0	0	363.125	165.125	90.25	45.875	14.875	0.125	0.0981433	0.289365	0.57999	0.776579	2.43627	1.49733	0.868975	0.399333	0.219121	0.118435	0.0474421	0.00477834	0.0736228	0.130902	0.163518	0.213064	0.467253
meprylcaine	622.25	426.58	1.4587	1.3314	904.375	470.125	251.75	94.75	42.25	20.125	8.375	0.75	206.625	83.25	20.25	9.375	6	3.25	2.5	1.125	107.375	36.375	16.75	7	3	0.125	245.5	89.375	38.875	19.625	6.875	1	0.0293864	0.128112	0.426473	0.745164	2.12006	1.10208	0.590159	0.222116	0.0990436	0.0471776	0.0196329	0.00175817	0.0443174	0.18725	0.300323	0.343364	0.484376
meptazinol	602.375	401.824	1.4991	1.25736	857.5	391.25	146.5	48.375	20.5	8.125	1.5	0	245.5	96.875	30.875	13.875	6.875	4.375	2.875	1.375	155.125	44.5	16.25	3.75	0.625	0.25	142.75	37.625	18.125	7.125	0.875	0	0.0802395	0.423073	1.00076	1.27524	2.13402	0.973686	0.364588	0.120389	0.0510174	0.0202203	0.00373298	0	0.0240581	0.0688877	0.163805	0.231602	0.610964
mepyramine	739.5	505.489	1.46294	1.44512	1062.25	498.25	211.75	67.875	27.25	8.875	2	0.25	287.5	134.125	54.625	29.875	16.875	11	8.25	5.75	99	18.375	7.875	2.375	0.5	0	253.375	71.5	29.625	9	3.5	0.625	0.0348847	0.15908	0.343893	0.77967	2.10143	0.98568	0.418901	0.134276	0.0539082	0.0175573	0.00395657	0.000494571	0.0298819	0.0440605	0.0606619	0.100329	0.568756
merbromin	781.375	521.06	1.49959	1.43135	1453.12	981.5	586.125	254.75	139.75	72.875	32.875	10.875	245.375	134	56.375	37.625	24.875	17.25	11.25	7.125	0	0	0	0	0	0	642.875	296.25	156.125	78.5	36.5	8.125	0.0860352	0.235693	0.560193	0.862112	2.78879	1.88366	1.12487	0.488907	0.268203	0.139859	0.0630925	0.0208709	0.0589561	0.107171	0.154538	0.218337	0.470915
meropenem	810.75	552.92	1.46631	1.50793	1421.12	1035.38	663.75	335.875	198.625	113	57.875	18	156.5	47.75	26.25	12.5	6	2.875	1.125	0.5	244.625	90.25	43.875	17	3.625	0.875	719.875	364.625	204.5	111.125	42.5	6.75	0.100925	0.222245	0.478601	0.752215	2.57022	1.87256	1.20044	0.607456	0.359229	0.204369	0.104671	0.0325544	0.0467486	0.0900732	0.173708	0.407702	0.283043
mesalazine	338.625	253.923	1.33357	1.12359	814.625	640.75	396	183	99.375	51	23.375	4.25	60.625	34	15.375	8	3.75	0.75	0	0	124	41.625	14.25	5.125	1.625	0	355.5	168	93	46.875	19.5	4	0.215889	0.489532	1.24489	2.16364	3.20816	2.5234	1.55953	0.72069	0.391358	0.200848	0.0920554	0.0167373	0.117864	0.174911	0.204341	0	0.238753
mestranol	733.75	477.251	1.53745	1.33612	1101.62	599.125	258	89.875	45.875	19.125	6.375	0	263.625	123.125	52.5	29.125	16.875	9.625	6.25	4.375	119.5	40.25	16.875	5.125	0	0	343	115.5	54.75	23.375	8.5	0	0.0483735	0.234138	0.796174	1.60161	2.30827	1.25537	0.540596	0.188318	0.0961234	0.0400733	0.0133578	0	0.0180373	0.0636427	0.11046	0.135069	0.552382
metacycline	814.625	533.352	1.52737	1.42179	1461.75	1093	715.875	352.375	195.25	104.5	47.25	10.875	143.75	68	29.875	19.5	13.25	8.875	5.375	3.25	415.25	142.125	52.25	16.125	3.5	0	766.75	393.25	213.75	107.75	37	2.125	0.0599685	0.133416	0.290984	0.459361	2.74069	2.0493	1.34222	0.66068	0.366081	0.195931	0.0885907	0.0203899	0.0783715	0.165018	0.20133	0.243542	0.269522
metamizole_sodium	657.625	444.034	1.48102	1.33789	1154.38	747.625	454.5	202.875	87.625	15.375	4.625	0	151.75	78.875	30.75	16.625	11.25	6	2.25	0.125	0	0	0	0	0	0	547.75	252.875	105.25	25	6.125	0	0.118398	0.34421	0.610057	1.27771	2.59974	1.68371	1.02357	0.45689	0.197338	0.0346257	0.0104159	0	0.119617	0.160696	0.176709	0.317052	0.341753
metampicillin	762	511.342	1.4902	1.42687	1252.5	803.875	500	256.875	155	92.75	48.375	15.375	196.625	79.75	23.875	11	5.875	2.5	1.5	1.125	37.375	11.75	4.25	1.5	0.25	0	544.375	282.25	166.125	93.75	40.625	6.125	0.128592	0.346625	0.693173	0.896341	2.44944	1.57209	0.977819	0.502355	0.303124	0.181386	0.094604	0.0300679	0.076975	0.157135	0.316521	0.550135	0.384527
metanephrine	486.125	359.801	1.3511	1.32014	875.875	578.625	330	140.625	68.375	32.125	11.125	1.75	99.875	40.125	17.5	9.875	6.25	3.5	1.75	0.625	313.375	116	51.875	20.125	5.375	0.75	348.5	145.125	73.375	33.625	8.5	0	0.0695873	0.176609	0.444867	1.08029	2.43433	1.60818	0.917175	0.390841	0.190036	0.0892856	0.0309199	0.00486381	0.0579958	0.114203	0.193957	0.223556	0.277584
metaraminol	405.375	301.887	1.3428	1.2167	847.625	642.875	403.625	185.375	93.375	44	10.625	0.25	64.875	26.125	4.75	1.75	0.375	0.125	0	0	423.875	177	85.375	37.25	11.25	1.5	302	127	65.125	28.875	7.625	0	0.0663173	0.14731	0.31347	0.494899	2.80775	2.12952	1.33701	0.614054	0.309304	0.14575	0.0351953	0.000828124	0.0938344	0.239509	0.432298	0	0.214898
meteneprost	961.125	657.906	1.46089	1.65097	1486.12	960.25	589.5	290.5	154.875	80.125	30.5	5.25	245.125	79.625	27.125	7.75	3.5	0.875	0.625	0.375	202.875	74	28.75	5	0.125	0	660.5	345.25	181.125	89.625	30.5	3	0.0748831	0.192841	0.41344	0.901931	2.25887	1.45956	0.896025	0.441553	0.235406	0.121788	0.0463592	0.00797987	0.0264731	0.0363294	0.0580824	0.147862	0.372584
metformin	341.125	266.775	1.2787	1.2011	704	431.125	225.375	74	29.875	11.125	3.625	0.25	113.125	50.875	36.75	22.75	13.75	7.125	4.5	3	263.75	80	32.75	12	4.625	0.625	149.125	31.875	13.25	2.125	0	0	0.155135	0.430808	1.02349	1.3647	2.63893	1.61606	0.844813	0.277387	0.111986	0.0417018	0.0135882	0.000937119	0.0560971	0.0199002	0.0203714	0.208058	0.424046
methacholine_chloride	448.625	324.351	1.38315	1.22437	664.5	338.5	180.375	70.625	30.625	16.125	6.375	0.25	39	3.25	1.625	0.25	0	0	0	0	0	0	0	0	0	0	232.625	92.875	37.625	19	6.875	0.375	0.112705	0.42649	1.24597	1.61962	2.04871	1.04362	0.556111	0.217743	0.0944193	0.0497147	0.0196546	0.00077077	0.0462585	0.0824238	0	0	0.12024
methanthelinium_bromide	810.375	540.47	1.49939	1.45796	1151.88	553.375	269.5	105	47.125	20	7.5	0.5	277.625	103	29.5	15.875	9.125	6	4.375	1.875	0	0	0	0	0	0	344.5	139.375	63.75	24.625	8.625	0.375	0.0565234	0.226028	0.548831	1.01324	2.13125	1.02388	0.498641	0.194276	0.0871927	0.0370049	0.0138768	0.000925122	0.0196934	0.144357	0.254241	0.308525	0.513674
methapyrilene	653.25	453.002	1.44205	1.38786	933	406	172.25	48.375	15.375	5.625	0.375	0	287.75	126	42.375	20	12.75	8.5	5.25	2.875	95	17.75	7.25	2.5	0.75	0	200.625	52.5	14.875	5.25	1.375	0	0.0245109	0.181761	0.56514	1.12413	2.05959	0.896243	0.380241	0.106788	0.0339402	0.0124172	0.00082781	0	0.036618	0.0847912	0.138685	0.213257	0.635207
methazolamide	458.125	348.078	1.31615	1.33292	1027.38	830	579.125	282.125	133.375	47.75	15.25	1.5	61.5	23.625	17.25	11.75	8	4.875	3	2.125	110	35.875	12.5	1.875	0	0	612	301	136	48.25	14.625	1.25	0.0309407	0.065639	0.174869	1.31222	2.95156	2.38452	1.66378	0.810522	0.383175	0.137182	0.043812	0.00430938	0.0704111	0.122233	0.163189	0.237003	0.176684
methocarbamol	558.75	407.891	1.36985	1.38635	1094.75	726.875	412.375	195.25	106	55.75	22.125	5.625	142	74.75	22.75	11.125	5.125	2.5	1.25	0.5	190.375	79.75	37.5	13.375	2.125	0	436.625	204.25	102.625	50.375	15	0	0.168304	0.440513	0.81481	0.92414	2.68393	1.78203	1.01099	0.478682	0.259873	0.136679	0.0542424	0.0137904	0.119867	0.20351	0.290211	0.358486	0.348132
methotrexate	917.375	638.125	1.43761	1.65229	1847.88	1463.25	1027.88	525.375	298.5	159.25	72.625	15	146.375	78.75	51	35.125	25.375	18.75	13	8.25	285.125	89.5	37.5	16.25	4.375	0.25	1078.88	576.875	313.25	162.625	63.5	7.5	0.0581585	0.128227	0.35795	0.538725	2.89579	2.29305	1.61077	0.82331	0.467777	0.249559	0.11381	0.0235064	0.0832677	0.154171	0.213106	0.263837	0.229383
methoxamine	514.875	376.875	1.36617	1.33619	876.625	588.875	365.125	170.25	86.5	41.125	12.875	0.875	80.125	30	9.375	4.375	1.375	0.25	0.125	0	327.25	143.625	72.75	34.875	12.625	2.25	296.25	120.75	54.375	21.5	5.5	0.25	0.105588	0.270494	0.512629	0.647531	2.32603	1.56252	0.968821	0.451741	0.229519	0.109121	0.0341625	0.00232172	0.0763248	0.182571	0.287731	0.424981	0.212603
methoxsalen	469.125	328.266	1.4291	1.19213	889.75	548.25	273	110.5	53.625	26.75	9.875	1.5	192.875	102.25	54.875	33.5	23.5	16.25	10	7	0	0	0	0	0	0	338.5	133.75	59.375	25.125	6.25	0	0.173777	0.560727	1.48391	2.03839	2.71045	1.67014	0.831641	0.336617	0.163358	0.0814887	0.0300823	0.00456946	0.0753767	0.121755	0.139196	0.165352	0.587556
methyldopa	456.375	334.001	1.36639	1.25769	1008.88	801.375	507.375	253	143.875	78.375	34.125	9	58.25	26.875	13.875	6.375	4.25	2.75	1.375	0.375	286.625	124.875	60.25	28	9.75	2.125	442.5	210.25	117.75	62.875	27.125	5.75	0.112487	0.238187	0.516627	1.00571	3.02058	2.39932	1.51908	0.757483	0.430762	0.234655	0.10217	0.026946	0.125788	0.276451	0.401817	0.478269	0.174401
methyldopate	459.25	333.285	1.37795	1.2458	1065.25	854	534.375	256.5	142.75	76.375	31.25	6.625	55.875	30.875	15.25	7.75	4.25	2.5	1.125	0.375	300.875	124.25	59.75	27.625	10.625	2.875	470.625	216.125	116.625	60.375	21.125	3.5	0.134048	0.291218	0.809132	1.63796	3.19621	2.56237	1.60336	0.769611	0.428312	0.229158	0.0937635	0.0198779	0.104135	0.217066	0.340864	0.485765	0.167649
methylprednisolone	767.75	485.396	1.5817	1.30978	1261.88	890	515	277.5	163.25	91.5	34.75	6.125	173.375	63	25.5	10.875	5	1.625	0.5	0.25	259.25	106	47.125	14.5	0.375	0	614.75	317.5	186.25	96	26.75	0.625	0.116528	0.292293	0.504277	0.71992	2.59968	1.83355	1.06099	0.571698	0.336323	0.188506	0.071591	0.0126186	0.0600104	0.152217	0.257314	0.4571	0.357182
metoclopramide	715.125	501.611	1.42566	1.47721	1089.25	557.125	289.375	96.5	42.625	19.125	6.375	0.625	243.5	92.75	51.375	32.25	21.25	14.375	7.875	4.25	208.625	54.25	23.125	8.625	2.25	0	237.25	64.875	31.25	16.75	6.625	0.25	0.0386549	0.124864	0.343464	0.821755	2.1715	1.11067	0.576891	0.19238	0.0849762	0.0381272	0.0127091	0.00124599	0.0246871	0.0979657	0.175218	0.181184	0.485436
metolazone	725.25	494.235	1.46742	1.42458	1279.12	816.625	475	211.75	96.125	35.75	13.375	4.5	228.25	100	47.75	28.5	18.25	11.125	7.5	4.75	173.875	43.875	19.625	7.875	2.5	0	445.25	182.625	79.125	26.25	9.375	1.375	0.10345	0.297245	0.564908	0.89372	2.58809	1.6523	0.961082	0.42844	0.194493	0.072334	0.027062	0.00910498	0.0629075	0.0898288	0.0893968	0.11678	0.461825
metoprolol	708.25	503.755	1.40594	1.50112	1110.5	653.375	338.25	147	77.5	38.5	11.5	2.25	206.125	87.625	33.375	15.875	10.375	6.5	4	2.25	207.625	78.5	38.875	17	3.875	0.75	403.75	166.875	83.375	38.75	9.625	0.125	0.0338163	0.116529	0.292131	1.17446	2.20444	1.29701	0.671457	0.291809	0.153845	0.0764261	0.0228286	0.00446646	0.0240599	0.0639272	0.149658	0.172438	0.409177
metrifonate	469.875	341.299	1.37672	1.26181	811.875	488.5	272.75	113	52.375	19.625	3.25	0	155.625	35.125	16.875	9	2.875	1.5	0.875	0.125	119.875	46.25	21.25	8.375	0.875	0	336	144.125	63.875	23.75	2.875	0	0.0356518	0.115926	0.279664	1.28605	2.37878	1.43129	0.799152	0.331088	0.153458	0.0575008	0.00952243	0	0.0767309	0.295628	0.448264	0.567294	0.455978
metrizamide	993.875	645.919	1.5387	1.55314	1695	1246.12	800.75	441.625	263.125	154.375	71	25.75	195	78.875	23.375	12.125	6.625	2.75	1.125	0.375	441.625	179.625	82.625	29.375	3	0.375	900.75	490.875	293.25	153.5	53.625	9.125	0.081729	0.187115	0.304265	0.273165	2.62417	1.92923	1.23971	0.683715	0.407365	0.239	0.109921	0.0398657	0.0615579	0.122346	0.167084	0.248291	0.301895
metronidazole	379.875	279.128	1.36094	1.15435	893.5	715	444	177.25	81.75	33.75	9	1.25	74.25	41.25	32.625	25.5	18.375	12.5	8.5	5.125	167.875	62.5	29.375	9.75	0.125	0	527.375	219.875	92.75	36.125	5.75	0	0.0607875	0.1114	0.478947	0.231065	3.20104	2.56155	1.59067	0.635014	0.292877	0.120912	0.0322433	0.00447824	0.0625761	0.124659	0.139452	0.137407	0.266007
metyrapone	540.75	370.376	1.46	1.23949	975.25	621.125	333.5	153.625	78.25	36.625	13.625	1.25	201.75	89.875	40.875	23.125	16	11.75	8.125	5.5	0	0	0	0	0	0	406.5	185.625	95.375	45.75	15.125	0.625	0.109857	0.338175	0.661579	1.00267	2.63314	1.67701	0.900437	0.414781	0.211272	0.098886	0.036787	0.00337495	0.0468351	0.0918879	0.0940626	0.114366	0.544717
mevalolactone	314.125	240.789	1.30456	1.11848	671.75	503.25	308.375	150	77.5	36.5	11.5	0	62.625	14.5	2.125	0.625	0.25	0.125	0	0	105.5	41.5	17.25	4.875	0	0	363.75	175.375	87.375	41	9.875	0	0.238897	0.505685	1.01548	1.59716	2.78978	2.09	1.28068	0.622951	0.321858	0.151585	0.0477596	0	0.110414	0.264265	0.442629	0	0.260082
mexiletine	495	350.946	1.41047	1.2489	751.375	379.75	189.25	84.125	42.75	20.625	6.125	0.25	202.25	78.625	30.75	14	8.125	5.875	2.875	1.25	202.875	85.25	45.375	22.75	9.125	1	105.875	28.5	12.625	3.875	0	0	0.137924	0.570845	1.09075	1.37281	2.141	1.08207	0.539257	0.239709	0.121814	0.0587697	0.0174528	0.00071236	0.0633624	0.139998	0.178056	0.302271	0.576299
midecamycin	1674.38	1044.25	1.60342	1.89509	2175.75	1487.25	983.25	501	278.75	143.875	59.875	12.5	218	52.5	12	3.375	0.625	0	0	0	419.125	145.125	61.125	22	2.25	0.125	1172.88	593	322.625	157.125	54.375	3.75	0.0197568	0.0410835	0.096236	0.219382	2.08355	1.42422	0.941582	0.479769	0.266937	0.137778	0.0573376	0.0119703	0.00835677	0.0774945	0.0958021	0	0.208762
midodrine	594.625	434.701	1.3679	1.43323	1144.75	824.875	514.75	247.375	131.125	63.875	26.5	5.125	94	53.375	24.125	14.875	9.5	6.125	2.875	1.625	398.75	170	86	43	17.125	2.25	459	213.625	107.375	48.875	16.875	0.75	0.191255	0.421139	0.822899	1.13524	2.63342	1.89757	1.18415	0.56907	0.301644	0.14694	0.0609615	0.0117897	0.105892	0.168045	0.246867	0.369394	0.216241
milrinone	488	351.992	1.3864	1.27249	1068.5	784.25	451.875	190.875	101	48.125	14.875	1.125	175.25	108.625	70.25	48.125	35.75	22.75	9.75	3.625	0	0	0	0	0	0	523.125	222.25	114.5	53.25	14.25	0.5	0.103564	0.259774	0.61608	1.01954	3.03558	2.22804	1.28377	0.542271	0.286939	0.136722	0.0422595	0.0031961	0.0509462	0.065651	0.0773502	0.168199	0.497881
mimosine	422.375	320.241	1.31893	1.27582	1084.25	910.625	599.625	298	162.375	84.125	33.625	5.125	47.125	29.875	14.875	9.125	4.875	3.125	2.25	1.375	201.25	82	35.75	10.875	1.75	0	655.625	335	181	86.25	26.625	2.625	0.0847087	0.164739	0.3945	0.803989	3.38574	2.84357	1.87242	0.930551	0.507041	0.262693	0.104999	0.0160036	0.157809	0.280989	0.441425	0.540109	0.147155
minaprine	720.5	500.318	1.44008	1.46053	1203.75	667.875	358.5	145.375	73	34.125	11.5	3	261.625	139.375	63.25	39.375	28.25	20.75	15.625	9.625	45	8.5	2.75	0.5	0	0	412	171	86.625	40	13	2.25	0.0863664	0.312553	0.687646	0.776163	2.40597	1.3349	0.716544	0.290565	0.145907	0.0682066	0.0229854	0.00599618	0.0894234	0.157855	0.19932	0.217527	0.522917
minocycline	894.625	577.228	1.54987	1.45765	1513.75	1022.38	620.5	291.125	161.625	89.75	39.5	9.625	220.625	88.75	50.25	31.875	20.375	13.5	9.5	5.125	301.25	93.375	32.625	9.75	1.625	0	694.625	328.375	180.5	88.125	31.75	1.75	0.0884808	0.225571	0.482864	0.683802	2.62245	1.77118	1.07497	0.50435	0.280002	0.155485	0.0684305	0.0166745	0.0604623	0.131002	0.195209	0.250607	0.382215
minoxidil	474.875	345.339	1.3751	1.27076	924.875	570.125	324.375	131.5	67.5	35.875	17.5	6.75	172.375	87.5	45.125	32.25	24.5	16.5	12.25	8.625	173.375	53.625	23.25	9	3	0	335.25	134.625	73	36.25	15.5	3.375	0.185863	0.51381	1.23403	1.88404	2.67817	1.65092	0.939295	0.380786	0.19546	0.103884	0.0506749	0.019546	0.0567403	0.0712556	0.12758	0.133787	0.499148
mitoxantrone	937.5	651.67	1.43861	1.66857	1704.75	1319.75	833.125	350.5	181.625	86	20.75	2.25	141	89.5	58.75	44.875	27.875	15.25	9.75	5	845	280.75	121.875	42.25	7.75	1.375	853.125	349.375	191.875	89.5	18.875	0.5	0.0115881	0.031723	0.11666	0.0687251	2.61597	2.02518	1.27845	0.537849	0.278707	0.131969	0.0318413	0.00345267	0.0398271	0.0622911	0.0681081	0.110244	0.216367
molindone	660.625	456.657	1.44665	1.38901	1040.88	608.375	333.5	128.5	60.875	28.5	7.625	1	176.875	63.875	34.125	23.5	16.75	11	7.625	5	47.125	11.125	4.25	1	0	0	376.125	149.75	74.5	31.75	8.75	0.875	0.0921306	0.27725	0.655518	0.810531	2.27934	1.33224	0.730307	0.281393	0.133306	0.0624101	0.0166974	0.00218983	0.0593739	0.157627	0.198519	0.234324	0.387326
molsidomine	549.125	405.685	1.35357	1.39922	1034.25	758	486.625	230.75	115.75	47.625	11.625	0.5	101	27.625	2.375	1	0.625	0.375	0.25	0	0	0	0	0	0	0	573.375	283.875	137.125	52.5	13.25	0.25	0.0665448	0.135187	0.34702	1.30899	2.54939	1.86844	1.19951	0.568791	0.28532	0.117394	0.0286552	0.00123248	0.0214255	0.0817447	0.151086	0.265349	0.248962
monobenzone	505.25	367.631	1.37434	1.31185	906.75	452	162.125	51.25	20.375	6.375	1	0	229	126.5	45	22.75	13.125	7.625	3.75	0.75	76.875	26.25	8.875	1.125	0	0	186	56.625	25.375	7.625	0.5	0	0.103513	0.532674	1.48082	2.42759	2.46647	1.22949	0.441	0.139406	0.0554225	0.0173408	0.00272012	0	0.0606221	0.0628433	0.0713335	0.147249	0.622908
monocrotaline	643.125	415.34	1.54843	1.23761	1012.12	685.125	406	181.875	94.875	50.625	22.375	5.875	104.125	27.375	5.625	1.25	0.625	0.5	0.25	0	256.625	87.875	36.5	12.75	1.625	0	466.25	209.75	108.75	56.25	20.5	1.5	0.102904	0.263806	0.669349	1.02183	2.43686	1.64955	0.977511	0.437894	0.228427	0.121888	0.0538715	0.014145	0.0391846	0.113639	0.318342	0.357736	0.250698
moracizine	910.5	632.252	1.44009	1.64183	1499.88	986	597.875	240.75	117.375	58.25	23.875	7.375	228.5	108.75	45.375	29	20.75	14.875	9.875	6.875	90.125	14.625	5.625	1.75	0.25	0	707.5	305.25	136.25	65	24.5	4.625	0.0164891	0.0582887	0.195252	0.325076	2.37227	1.5595	0.945627	0.380782	0.185646	0.092131	0.0377618	0.0116646	0.0451844	0.116324	0.1597	0.229346	0.361406
morantel	558.75	387.878	1.44053	1.28558	847.5	340.375	132.25	17.875	3.625	0.875	0	0	259.25	106.875	52.875	29.625	18.625	10.125	5.125	2	90.25	12.375	4.375	1.875	0.25	0	167.25	21.25	0	0	0	0	0.0111814	0.0652232	0.847138	0	2.18497	0.877531	0.340958	0.0460841	0.00934573	0.00225586	0	0	0.0080746	0.0313378	0.0447164	0.078167	0.668381
moroxydine	399.5	303.927	1.31446	1.24713	869.625	623.25	351.125	130.75	56.625	19.25	3.125	0.75	86.75	46.875	30.375	20.75	13.875	10.75	6.375	3.75	215.5	71.125	26.25	9.25	2.5	0.375	299.125	105.375	46.375	11.625	0	0	0.0380673	0.0815753	0.209158	1.80916	2.86129	2.05065	1.15529	0.430201	0.186311	0.0633375	0.0102821	0.00246769	0.0514078	0.131653	0.154558	0.145079	0.28543
moxisylyte	727.75	506.236	1.43757	1.47171	1052.75	547.75	280.875	105.625	50.375	25.25	8	0	229.25	62.625	33	16.375	10.25	6.875	5	3.875	89.375	19.25	7.75	3.25	0.75	0	331.25	115	53.25	24.5	6.875	0	0.11769	0.404422	1.1208	1.76122	2.07956	1.082	0.55483	0.208648	0.0995089	0.0498779	0.0158029	0	0.0229415	0.0311927	0.0438409	0.0296967	0.452852
moxonidine	519.125	376.39	1.37922	1.32269	902.5	551.625	341.25	142.75	68.875	30.875	9.125	1.125	149.625	47.375	24	17	11.875	8.375	5	3.375	180.625	55.125	25.25	11.5	3.875	0.5	359.375	143.125	66.125	28.625	9.625	1.5	0.0396076	0.133882	0.281879	0.861364	2.39778	1.46557	0.90664	0.379261	0.182989	0.0820294	0.0242435	0.00298892	0.0424382	0.115353	0.191174	0.367955	0.397527
mycophenolic_acid	718.25	491.643	1.46092	1.42716	1311.75	931.5	578	261.25	134	66.625	26.875	4.625	152.625	53.5	33	22.75	16.625	9.875	6.5	4.25	42	6.125	0.625	0	0	0	647.375	298.875	150	70.125	25.125	2	0.127876	0.292166	0.745464	1.2888	2.66809	1.89467	1.17565	0.531381	0.272555	0.135515	0.0546636	0.00940723	0.0694471	0.134858	0.174001	0.244295	0.310439
myosmine	393.625	286.927	1.37187	1.16104	700.125	388.125	197.375	86.125	42.875	18.625	5.375	0	181.875	98.625	38.125	22.75	16.375	12.5	9.5	5	0	0	0	0	0	0	242.5	108	53.75	23.75	6.25	0.125	0.193408	0.679681	1.31501	1.86413	2.44008	1.3527	0.687894	0.300164	0.149428	0.0649121	0.018733	0	0.0542839	0.0665748	0.0738489	0.0795933	0.633873
nabumetone	586.625	409.25	1.43342	1.32708	1004.38	556.5	231.375	89.375	44.75	20.125	7.25	0.5	224	119	64	37.5	20.375	10.875	6.5	3.375	0	0	0	0	0	0	307.875	110.25	53.75	22.125	7.25	0	0.0649187	0.290157	1.01237	2.02496	2.45419	1.35981	0.565364	0.218387	0.109346	0.0491754	0.0177153	0.00122175	0.00977711	0.0331545	0.0881622	0.135837	0.547343
nadide	1137.12	776.677	1.46409	1.78989	2298.75	1956.88	1386.75	759.125	441.875	232.5	78.625	18.125	91.875	55.25	35.25	23.25	15.625	10.125	5.875	3.125	530.5	227	108.75	44.875	10.875	2.875	1457.88	806.125	444.75	205.875	45.125	1.875	0.0179272	0.0269722	0.0359251	0.189204	2.95972	2.51955	1.78549	0.977401	0.56893	0.299352	0.101233	0.0233366	0.0293019	0.0687563	0.150098	0.244092	0.118292
nadolol	734.875	517.095	1.42116	1.50458	1225.88	782.75	466.5	234.625	135.375	72.375	30.625	5.75	201.75	69.625	24.5	9.375	5.25	2.75	1.375	0.875	398.5	166.625	78.5	31	5.375	1.125	529.125	263.75	144.375	73	22	0.125	0.125062	0.325436	0.587643	0.688129	2.3707	1.51375	0.902156	0.453737	0.261799	0.139965	0.0592251	0.0111198	0.050103	0.0991637	0.245245	0.357417	0.390161
nafcillin	858	565.734	1.51661	1.4747	1378.88	857.875	504	247.375	145.625	87.375	45.125	15.25	248.5	115	43.125	23.75	13.875	8.75	6.375	4.625	43.625	13.375	6.375	2.5	0.5	0	550.125	263.875	150.125	84.875	37.75	5.75	0.12394	0.360039	0.734306	0.97172	2.43732	1.51639	0.890878	0.437264	0.257409	0.154445	0.0797636	0.0269561	0.066314	0.136417	0.202547	0.268838	0.439252
naftidrofuryl	964	658.182	1.46464	1.64708	1278.62	621.25	321.125	143.75	76.625	38.125	12.625	1.125	344.75	148	44.125	21.375	13.25	8.125	5.75	3.625	84.25	13	5.375	2.125	0.875	0.25	381.75	173.125	86.625	39.5	12.75	1.125	0.0251286	0.116347	0.269935	0.544142	1.94266	0.943888	0.487897	0.218405	0.116419	0.0579247	0.0191816	0.00170925	0.029612	0.141793	0.252828	0.327265	0.523791
naftifine	760.875	510.082	1.49167	1.42371	1097	396.75	64.875	13	5.125	2.125	0.5	0	431	226.875	88.625	48.25	29	19.125	12.5	6.875	73.375	15.75	6.625	2.875	1	0.125	0	0	0	0	0	0	0.0101307	0.180416	0.584168	0.784675	2.15063	0.777815	0.127185	0.0254861	0.0100474	0.00416599	0.000980234	0	0.00637352	0.0333439	0.05045	0.062678	0.844961
naftopidil	927.625	622.352	1.49051	1.57382	1400.88	656.625	268.875	100.25	50.375	26.75	12.125	3.25	393.25	213.375	77.875	42.625	28.75	17.125	12.125	6	117	44.625	19.75	5.125	0.125	0	338.75	126.5	62.375	31.5	13	1.375	0.0262607	0.140943	0.407191	0.589546	2.25094	1.05507	0.43203	0.161082	0.0809429	0.0429821	0.0194825	0.00522212	0.0244966	0.0490253	0.0634097	0.118405	0.631877
nalbuphine	734	481.08	1.52573	1.35177	1114.12	685.25	392.875	162.875	80.25	36	12	1.25	170.375	62.625	13.5	4.625	2.875	1.875	1.5	1	339.75	110.375	45.125	15.625	2.625	0.5	442	194.125	93.875	40.875	9.125	0.25	0.106006	0.291604	0.650304	1.03216	2.31588	1.4244	0.816652	0.338561	0.166812	0.0748316	0.0249439	0.00259832	0.0493176	0.112612	0.293477	0.365421	0.354151
nalidixic_acid	520.125	371.073	1.40168	1.29228	949.375	626.25	421.375	193.875	109.625	58.5	27	5.125	139.875	54	31.875	22.125	13.625	7	3.75	2	0	0	0	0	0	0	464.875	226.5	124.5	62.75	26.625	3.625	0.18007	0.426663	1.06457	1.69517	2.55846	1.68767	1.13556	0.522471	0.295427	0.157651	0.072762	0.0138113	0.0679558	0.122372	0.123128	0.190368	0.376947
naloxone	676.625	449.276	1.50604	1.32341	1101.5	713.125	399	179.75	98.125	50.125	21.625	5.5	196	79.375	26.75	11.125	5.375	4.125	3	1.625	182.125	60.625	22.625	5	0	0	455.75	211.625	112.25	52.5	16.625	1.625	0.125651	0.356972	0.72065	0.988938	2.45172	1.58728	0.888096	0.400088	0.218407	0.111568	0.048133	0.0122419	0.0646788	0.128624	0.202324	0.229485	0.436258
naltrexone	703.875	465.621	1.51169	1.34223	1126.12	713.875	389.625	175.5	95.75	48.5	18.125	4.375	197.25	84.125	28.5	10.875	6.375	3.625	2.25	1.5	175.375	56.25	20.5	5.375	0	0	456.75	206.625	107.625	50.375	15.75	0.625	0.132872	0.384507	0.777156	1.18662	2.41854	1.53317	0.836786	0.376916	0.205639	0.104162	0.0389265	0.00939605	0.0589551	0.116452	0.18859	0.249495	0.423628
napelline	751.875	483.532	1.55496	1.32974	1161.25	758.875	465.5	220	118.875	59.625	22.375	3	163.75	42.875	12.875	4.75	1.125	0.25	0	0	413.625	159.875	70.875	23.875	3.5	0.5	556.375	268.625	142.25	71.25	21.5	0.125	0.0839441	0.214467	0.425777	0.676218	2.4016	1.56944	0.962707	0.454985	0.245847	0.123311	0.0462741	0.00620434	0.0439329	0.119295	0.196969	0	0.338654
naphazoline	542.125	379.974	1.42674	1.28471	838.75	348.125	108	32	11.875	3.375	0.375	0	268.5	140.375	51.125	27.125	18.125	11.625	7.5	4.875	127.875	38.125	15.375	4.625	0.875	0	0	0	0	0	0	0	0.0117263	0.14339	0.362349	0.550526	2.20739	0.916182	0.28423	0.0842164	0.0312522	0.0088822	0.000986911	0	0.0324243	0.0742231	0.0855527	0.178263	0.706628
naproxen	551.375	388.97	1.41753	1.30828	1014.62	650.375	360	162	89.125	46.125	22.25	4.875	152.625	73.875	41.375	24.5	15.5	9.625	6.375	4.25	0	0	0	0	0	0	419.25	185.75	99.5	50.75	21.625	3.375	0.156362	0.466718	1.13906	1.8268	2.60849	1.67205	0.925522	0.416485	0.229131	0.118583	0.0572024	0.0125331	0.0618122	0.12413	0.185163	0.268733	0.392383
naringenin	565.125	395.213	1.42993	1.3073	1189.62	866.375	473.5	183.5	83.375	36.125	10	0.375	125.5	80.875	41.25	26.75	16.75	11.5	6.375	2.125	262.75	76.125	25	5.375	0	0	485.625	197.125	94.5	37.625	7.25	0	0.0400504	0.11967	0.447497	1.21455	3.01009	2.19217	1.19809	0.464307	0.210962	0.0914065	0.0253028	0.000948856	0.0362194	0.0263305	0.0322636	0.0505766	0.317551
naringin	1061.88	700.809	1.51521	1.64286	1974.38	1615.5	1077.5	560.75	314.5	165	69.25	18.625	133.25	76.625	40.625	25.5	18.25	11.5	7.25	4.75	723.625	301.75	137.5	52.125	8.625	1.75	1185.12	617.25	334.875	156	37.125	0.25	0.0418175	0.0996623	0.256409	0.477217	2.81728	2.30519	1.53751	0.800147	0.448767	0.235442	0.0988144	0.0265764	0.0803354	0.151971	0.194405	0.220665	0.190137
natamycin	1323	831.66	1.59079	1.70464	2053.88	1642.12	1145.25	642.5	368.375	205.875	90.5	21.625	160.875	67	33	11	2.25	0.5	0.125	0	565.75	253.5	130.25	58.25	23.625	9.125	1218	670.375	369.125	184	57.875	3.5	0.087355	0.172305	0.384716	0.652712	2.46961	1.97451	1.37706	0.772551	0.442939	0.247547	0.108818	0.0260022	0.0608834	0.103766	0.086344	0.110776	0.193438
nefopam	636.375	426.353	1.4926	1.30081	876.25	321.25	97.625	32.125	15.375	8	2.5	0.5	312.25	143.75	44.25	21.375	12.75	8.625	6	3.75	57.5	13	5.25	2.125	0.75	0	144.125	44	22	10.375	4.125	0.25	0.0247656	0.301016	0.753791	0.975133	2.05522	0.753484	0.228977	0.0753484	0.0360617	0.0187638	0.00586369	0.00117274	0.0282013	0.0932352	0.173204	0.225453	0.732374
neomycin	1094.12	742.335	1.4739	1.73823	2125.25	1978.12	1476.5	848.125	509.25	285	132	41.25	2.5	0.125	0.125	0	0	0	0	0	1498	775.625	432.875	225.75	86.5	26	1565.25	871.875	479.5	219.875	49.5	1.5	0.0215346	0.0278821	0.062116	0.15454	2.86293	2.66473	1.98899	1.14251	0.686011	0.383924	0.177817	0.0555679	0.0185276	0.156953	0	0	0.00336775
neostigmine_bromide	573.25	410.446	1.39665	1.364	842.875	382.625	191.625	77.125	33.5	16.375	7.25	0.875	129.25	41.125	15.125	7.25	3.5	1.75	1	0	0	0	0	0	0	0	249.25	100.125	43.75	20.5	7.75	0.875	0.0623657	0.297404	0.911298	1.30018	2.05356	0.932217	0.46687	0.187905	0.0816185	0.0398956	0.0176637	0.00213183	0.0391542	0.110362	0.169304	0.267357	0.314901
netilmicin	965.75	639.427	1.51034	1.57433	1565.62	1229.62	873	426	229.25	118.5	45.125	12.625	115.375	37.875	10.75	4.5	1.5	0.25	0	0	1036.25	448	226.25	108.125	40.875	7.75	722.75	356.25	184	90.375	26.25	1	0.0708488	0.125712	0.240004	0.410057	2.44848	1.92301	1.36529	0.666222	0.358524	0.185322	0.070571	0.0197442	0.0446343	0.0605098	0.056683	0	0.180435
nialamide	708.875	506.459	1.39967	1.51189	1342	895.25	526.375	225.625	115	56.25	19.25	2.75	241.75	139.25	62.875	39.125	27.25	17.875	10.875	5.125	130.375	43.75	18.125	6	0.875	0	529.75	222.375	114	56.375	17	0.875	0.0969539	0.263017	0.514852	0.587054	2.64977	1.76767	1.03932	0.445495	0.227067	0.111065	0.038009	0.00542986	0.0621328	0.030576	0.0343784	0.0614787	0.477334
nicardipine	1063.12	722.489	1.47148	1.71766	1662.25	994.5	547.625	214.625	94.625	47.5	24.75	9.375	277.875	127.625	47	24	15	7.875	5.375	2.875	81.25	20.875	9	3.75	1	0	604.125	235.875	95.75	42.25	19.25	4.125	0.0514102	0.169081	0.38239	0.576095	2.30073	1.37649	0.75797	0.297063	0.130971	0.065745	0.0342566	0.012976	0.0583391	0.0872864	0.105192	0.136963	0.384608
nicotinic_acid	296	233.379	1.26833	1.13259	748.625	598.375	384.25	183.375	97.25	50.125	23.25	4.625	64.875	30.75	11.5	5.75	3	0.75	0	0	0	0	0	0	0	0	430.375	214.5	113.875	56	23.375	3.625	0.248055	0.491057	1.10364	2.05476	3.20777	2.56397	1.64647	0.78574	0.416705	0.21478	0.0996235	0.0198176	0.15613	0.204756	0.210777	0	0.277982
nifedipine	726.75	490.545	1.48152	1.40575	1113.5	729	419.25	153.875	60.5	22.5	9.625	3.5	155.75	57.25	23	13.25	9	6.125	3.875	1.625	85.375	20.875	9.875	4	1.625	0	453.875	173.25	61.625	23.625	9.5	1.5	0.0541014	0.147084	0.415965	0.723869	2.26992	1.4861	0.854662	0.313682	0.123332	0.0458674	0.019621	0.00713492	0.0354844	0.0686889	0.0939489	0.104489	0.317504
nifenazone	690.5	470.779	1.46672	1.39103	1207.75	707.875	391.125	155.375	79.875	39.625	15.875	2.25	275.75	147.25	66.125	42.25	33.25	23.25	14.125	5.375	198.875	33.875	16.375	7.375	2.125	0	523.375	221	105	49.25	18.25	1	0.0782272	0.251652	0.599365	0.734402	2.56543	1.50362	0.830804	0.330038	0.169666	0.084169	0.0337207	0.00477931	0.0273841	0.016313	0.0132023	0.0347073	0.585731
niflumic_acid	553.75	398.719	1.38882	1.35195	1214.25	890	580.875	272.625	110.75	46.875	21.375	6.25	112.75	61.125	26.75	15	9.875	5.75	1.75	0.25	33.375	1.875	0	0	0	0	639.125	298	114.5	50.75	19.75	4	0.114111	0.242326	0.774337	1.73665	3.04538	2.23215	1.45685	0.683752	0.277764	0.117564	0.0536092	0.0156752	0.092305	0.120368	0.160801	0.244665	0.282781
nifuroxazide	593.5	427.376	1.38871	1.39981	1212.5	895.125	515	189.375	78.5	31.125	12.125	1.5	133	75.25	45.375	28.625	17.5	9.25	4	0.875	29.625	8.25	2.625	0.375	0	0	567.75	214.125	86.5	33.375	13.25	0.5	0.0140505	0.0531109	0.488009	1.33394	2.83708	2.09447	1.20503	0.443111	0.183679	0.0728281	0.0283708	0.00350979	0.0152025	0.0286197	0.0765144	0.234008	0.311201
nifurtimox	592.75	426.752	1.38898	1.39851	1216.38	863.125	536.5	209.125	67	13.875	5.75	1.375	113.5	49.5	21.125	12.875	8	4.75	1.875	0.75	0	0	0	0	0	0	619.875	253.375	85.5	19.875	8.875	1.875	0.0340629	0.0854099	0.372631	1.27232	2.85031	2.02254	1.25717	0.490039	0.157	0.032513	0.0134739	0.00322201	0.0450221	0.161128	0.206103	0.230922	0.265962
nilutamide	589.75	418.304	1.40986	1.36409	1209.88	940.375	606.875	277.125	117.5	42	17	3.5	84.75	35.125	24.125	16.625	12.625	8.625	5.875	4.125	95	20.375	6.75	1.875	0.25	0	678.75	308.875	118.375	42.25	13.5	0	0.068205	0.132352	0.256475	0.818136	2.89233	2.24806	1.4508	0.662496	0.280896	0.100405	0.0406403	0.00836711	0.0724079	0.0769125	0.105213	0.162205	0.202604
nimesulide	624.5	426.648	1.46374	1.32692	1201.12	835.875	494.625	196.875	69.375	6	0	0	125.875	62.625	23.375	13.375	8.375	5.375	2.375	1	0	0	0	0	0	0	558	228.125	79.625	7.75	0	0	0.0261796	0.0623523	0.284616	0	2.81526	1.95917	1.15933	0.461446	0.162605	0.0140631	0	0	0.0590827	0.0839183	0.110222	0.138791	0.295033
nimodipine	922.125	617.017	1.49449	1.56289	1426	952.625	565.875	228.125	106	48.75	21.625	8.625	159.875	58.125	25.5	13.125	8	5.875	2.75	1.375	87.875	21.5	9.875	4.125	1.25	0	621.25	247.25	103.5	42.625	14.875	2.875	0.0622479	0.155824	0.411203	0.666516	2.31112	1.54392	0.917114	0.369722	0.171794	0.0790092	0.0350477	0.0139785	0.0390594	0.059974	0.100231	0.155812	0.25911
nipecotic_acid	324	254.265	1.27426	1.17668	737.625	560.25	350.875	164	86.75	47	21	3.375	45.125	14.375	1.75	0.125	0	0	0	0	98.125	36	17.125	6.625	1.75	0	315.5	153.625	84.375	44.375	19.5	4.125	0.258763	0.5381	1.26916	2.24783	2.901	2.20341	1.37996	0.644995	0.341179	0.184846	0.0825909	0.0132735	0.156446	0.308667	0	0	0.177472
niridazole	423	305.462	1.38479	1.18678	1012.75	746.875	456.5	179.375	74.375	29.875	11	0.625	111.375	69.5	42.875	31.25	22.125	15.375	10.375	5	78.125	15.125	6.375	1.125	0.125	0	511.125	206.75	79.125	31.25	9.75	0.625	0.0857733	0.170337	0.638537	1.36724	3.31547	2.44507	1.49446	0.587226	0.243484	0.0978028	0.0360111	0.00204608	0.0526296	0.0563967	0.0823406	0.149149	0.364612
nitrendipine	785	536.886	1.46213	1.49014	1253.38	837	488.625	181.25	80.875	40	20	8	173.375	60.875	26.125	16.5	10	6.875	4.25	2.25	92.5	20.375	10	4.375	1.5	0	539.375	200.125	76.375	33.625	14.5	2	0.0632927	0.158687	0.469776	0.780774	2.33453	1.55899	0.910109	0.337595	0.150637	0.0745037	0.0372518	0.0149007	0.0262713	0.0638914	0.102757	0.119996	0.322927
nitrofural	425.25	325.491	1.30649	1.29849	1000.25	783.375	473.875	185.375	79.625	31.875	12.75	2	106	64.75	41.25	25.625	15.25	7.75	2.625	0.25	125	42.5	20	8.875	2.75	0.375	478.25	179.75	73.75	27.75	9.125	0.375	0.075488	0.139337	0.998989	2.07059	3.07305	2.40675	1.45588	0.569524	0.24463	0.0979289	0.0391716	0.00614456	0.0179544	0.0514286	0.0632265	0.144526	0.325662
nitrofurantoin	486	356.613	1.36282	1.30297	1163.75	917	588.875	252.5	119.125	54.875	19.25	1.25	96.875	57.625	35.625	23.375	14.5	8.25	2.75	0.25	0	0	0	0	0	0	652.875	291.25	133.375	55.875	14.25	0.5	0.124276	0.263001	1.08507	1.78121	3.26334	2.57141	1.6513	0.70805	0.334045	0.153878	0.05398	0.0035052	0.0436827	0.0442541	0.0610534	0.266376	0.271653
nizatidine	752.75	542.208	1.38831	1.57714	1284.75	835.875	504.125	145.75	55.375	23.25	11.375	3.125	180.125	63	32.25	17.25	10.375	5.5	3.125	1.375	178.25	39.125	17.125	7.125	3	0.5	561.375	171.375	56	23.375	11.375	3.125	0.0216519	0.071034	0.416019	1.15533	2.36948	1.54161	0.929764	0.268808	0.102129	0.0428803	0.0209791	0.00576348	0.0253013	0.0470144	0.0723926	0.155827	0.332207
nomegestrol	814.875	530.747	1.53534	1.41096	1323.75	880.125	479.5	223.875	123.125	65.625	25.5	1	216.75	87.875	43.625	23.75	13	6.75	3.375	1.5	0	0	0	0	0	0	588.75	271	149.125	75.5	24.75	0.25	0.0309903	0.0926666	0.176166	0.23777	2.49413	1.65828	0.903444	0.421812	0.231985	0.123647	0.0480455	0.00188414	0.0309345	0.091098	0.166282	0.225474	0.408387
nomifensine	604	414.778	1.4562	1.31511	902.875	405.375	140.875	38.75	14.875	4.75	0.875	0	274.125	136.25	52.375	30.875	18.25	10	6.625	4.5	165.5	46.75	19.75	7	1.5	0	0	0	0	0	0	0	0.0483862	0.330172	0.796795	0.983055	2.17677	0.97733	0.339639	0.0934234	0.0358625	0.0114519	0.00210956	0	0.043742	0.0586958	0.0922879	0.165321	0.660895
norethisterone	692.375	449.154	1.54151	1.29278	1114.12	675.125	329.5	145.25	79.875	41.375	14.875	0.375	246.625	104.75	41.25	22	11.875	5.125	2.625	1.25	120	40.875	17.125	4.375	0.125	0	420.125	175.875	94.875	47.25	15.5	0	0.0466126	0.122406	0.322478	0.550902	2.4805	1.5031	0.733601	0.323386	0.177834	0.0921176	0.0331178	0.000834902	0.0126688	0.0618264	0.111622	0.165244	0.549088
norfloxacin	670	465.678	1.43876	1.41035	1252.5	877.375	549.875	250.125	134.25	60	27.625	4.5	155.75	78.625	45.75	29.75	24.125	18.25	12.75	8.125	147.125	40.25	18.625	8.125	2.125	0.25	540.375	245.875	131.875	59.125	25.625	3.5	0.111918	0.283097	0.792596	1.5778	2.68963	1.88408	1.18081	0.53712	0.28829	0.128844	0.0593221	0.00966334	0.0509013	0.0465109	0.0554847	0.0800047	0.334459
nortriptyline	687.875	462.708	1.48663	1.36058	975.375	412.625	125.25	34.25	13.5	5	0.625	0	334.75	166	68.875	38.25	27.5	15.625	11.375	7.625	141.75	41.25	17.375	6.625	2.25	0.125	0	0	0	0	0	0	0.037486	0.341188	0.94788	1.25249	2.10797	0.89176	0.270689	0.0740207	0.029176	0.0108059	0.00135074	0	0.0316431	0.0724674	0.112913	0.122826	0.723458
noscapine	850.875	553.982	1.53592	1.44096	1292.88	800	432.5	158.125	64.625	25.5	9.125	1.25	247.125	104.5	59.75	39.625	29	20.75	14.625	8.5	0	0	0	0	0	0	538.75	202.125	79.125	27.625	8.875	0.375	0.0572723	0.172753	0.560984	1.09452	2.33378	1.44409	0.780711	0.285433	0.116655	0.0460304	0.0164716	0.00225639	0.0229567	0.0476523	0.0700144	0.114199	0.446088
novobiocin	1251.25	827.448	1.51218	1.78871	2013.75	1379.62	849.5	362.25	187.25	94.25	36.375	3.875	226.25	90.375	50.375	30.75	19.375	9.25	5	2	235	82	32.875	9.75	1.25	0	891	400.5	205.625	99.375	30.25	0.875	0.0543596	0.145559	0.355402	0.49334	2.43369	1.66733	1.02665	0.437792	0.226298	0.113904	0.0439605	0.00468308	0.0765463	0.148281	0.18645	0.252943	0.273431
nystatin	1905.88	1183.75	1.61003	2.00941	2839.25	2110.12	1382.12	775.125	466.625	269.75	135.25	42.75	303.875	135.875	63	22.75	7.5	1.375	0	0	818.625	373.5	180.5	77	23.25	7.875	1525.12	831.5	473.25	247.625	94.375	6.875	0.0586833	0.130748	0.24207	0.353428	2.39852	1.78258	1.16758	0.654805	0.394193	0.227878	0.114256	0.0361141	0.0456332	0.094662	0.172664	0	0.256706
octopamine	370.125	283.113	1.30734	1.21022	871	674.25	396.875	179.875	93.75	46.75	15.75	2.75	69.25	37.25	14.625	8	4.125	2.125	1.625	1	425.75	176.25	86.75	41.25	12.75	2.125	304.75	130.875	67	30.25	6.875	0	0.140153	0.329351	0.87174	1.67275	3.07651	2.38156	1.40183	0.635348	0.33114	0.165129	0.0556315	0.00971344	0.0789227	0.156541	0.231896	0.474929	0.244602
ofloxacin	736.75	488.212	1.50908	1.37679	1266.88	846.875	548.875	252.625	133.625	56.5	27.625	5	148.25	55.625	31	22.375	16.5	10.875	5.75	3	94.375	19.375	8.25	3.375	1	0	591.375	279	138.5	61.375	25.25	3.25	0.136048	0.333127	0.884332	1.6749	2.59493	1.73465	1.12425	0.517449	0.273703	0.115728	0.056584	0.0102414	0.0357469	0.0404518	0.038305	0.0691375	0.303659
oleandomycin	1399	841.538	1.66243	1.64084	1632.12	998.75	654.625	317.625	175.875	94.625	40.75	9.75	211.375	41.875	15.25	4.625	0.875	0	0	0	281	97	41.75	15	1.75	0	767.25	376	202.875	100.125	32.75	2.375	0.0245017	0.0639105	0.157769	0.224014	1.93946	1.18682	0.777892	0.377434	0.208992	0.112443	0.0484233	0.0115859	0.012826	0.0400105	0.135694	0	0.251177
omeprazole	752.5	524.544	1.43458	1.5012	1287.75	827	501	226.75	117.25	59.125	27.75	11.25	175.625	84.125	45.625	29.375	20.5	14.125	8.875	5	54.125	11.5	4.75	1.625	0.125	0	573.875	269.375	133.875	59.125	26.875	6	0.0443142	0.120637	0.291828	0.490666	2.45499	1.57661	0.955116	0.43228	0.223528	0.112717	0.0529031	0.0214472	0.0277956	0.0738706	0.120785	0.151761	0.334815
ondansetron	690.875	462.472	1.49387	1.35364	1080.88	531.75	222.125	70.25	33.375	17.25	5.75	0.375	301.375	145.75	67.75	44	34.625	24	15.875	9.875	103.625	15.25	5.75	2.125	0.25	0	264.25	79.25	40.125	19.125	6.125	0.25	0.0512493	0.264621	0.778051	1.23914	2.33717	1.1498	0.480299	0.151901	0.0721665	0.0372996	0.0124332	0.00081086	0.0329075	0.0459569	0.078843	0.133131	0.651661
orciprenaline	515.875	380.668	1.35518	1.35378	955	662.125	390.75	171.875	86.125	40.875	12.375	2.375	116.125	39.875	18.75	9.125	5.125	3.125	1.5	0.5	396.5	151.25	67.125	25.125	6.125	1.125	374.375	169	87.25	40.25	10	0.125	0.107055	0.244235	0.483603	0.995378	2.50875	1.73938	1.02648	0.451509	0.226247	0.107377	0.0325086	0.00623903	0.0619852	0.0929988	0.190468	0.244058	0.305056
orlistat	1302.5	858.604	1.517	1.81629	1659.25	866.25	445.5	215	114.375	61.375	25.625	5.875	435.375	160.375	59	17.75	5.75	1.625	0.375	0.25	45.625	14.5	5.125	1.25	0	0	486.625	242.75	125.125	63.25	23.625	2	0.0457352	0.189401	0.367165	0.471012	1.9325	1.00891	0.518866	0.250407	0.13321	0.0714823	0.029845	0.0068425	0.0205	0.0373146	0.0739122	0.126207	0.507073
ornidazole	460.25	343.073	1.34155	1.29825	939.875	664.75	408.625	160.625	67.375	24.125	7.375	0	135.875	58.125	35.875	18.625	13.125	8.5	5.75	4.625	127.75	45.25	20.125	6.75	0.625	0	491.625	198.75	84.75	33	9.375	0.25	0.0917961	0.218699	0.542476	1.06441	2.73958	1.93764	1.19107	0.468195	0.196387	0.0703204	0.0214969	0	0.0793356	0.155036	0.285389	0.439028	0.396053
oxamniquine	657.375	460.292	1.42817	1.41257	1132.12	773.25	480.375	186.375	75.5	28.625	5.875	0.125	146.5	55.125	28.125	15.25	8.5	5.375	4.25	2.125	347	115.25	48.375	18.5	3.375	0.625	478	183.375	75.625	25.125	5.375	0	0.124379	0.288062	0.676526	1.00192	2.45958	1.67991	1.04363	0.404906	0.164026	0.0621888	0.0127636	0.000271567	0.057719	0.0323375	0.0721594	0.0741775	0.318276
oxantel	560.5	397.86	1.40879	1.33135	922.375	445.25	164.75	46.375	18.125	6.875	0.625	0	251.125	129.5	54.75	33.625	22.375	12.75	6.875	3.625	182.875	44.625	14.75	3.625	0	0	177.125	36.375	17	7.375	1.5	0	0.0994513	0.51035	1.40321	2.04517	2.31834	1.11911	0.414091	0.116561	0.0455563	0.01728	0.00157091	0	0.0343385	0.0239804	0.0235033	0.0758628	0.63119
oxedrine	425.125	320.478	1.32653	1.26898	822.25	557.5	305.5	128	64.375	30.125	9.75	2	106	43.25	15.875	8.125	4.625	3	1.75	0.875	311.5	112.375	49.875	18.25	3.75	0.875	305.75	132.625	68.125	31.5	8.75	0	0.100273	0.259162	0.587141	1.38495	2.5657	1.73959	0.953263	0.399403	0.200872	0.0940001	0.0304233	0.00624067	0.0518227	0.143021	0.238711	0.322935	0.330756
oxolamine	640.125	451.13	1.41894	1.40754	987.125	489.25	281	112	53.25	22.125	7.75	1.125	238.25	101.375	31	15.875	10.125	6.625	3.125	1.375	76.125	12.625	5.625	2.75	1	0	309.625	135.625	62.625	26.375	8.5	1.875	0.0418444	0.138559	0.226844	0.393304	2.18812	1.0845	0.62288	0.248265	0.118037	0.0490435	0.0171791	0.00249374	0.0329164	0.119971	0.21679	0.356662	0.528118
oxolinic_acid	541.875	394.386	1.37397	1.35912	1070.12	777.25	490.875	225.875	118	54.75	25.75	3.5	134.75	73.5	45.25	28.875	23.125	18.625	14	9.125	0	0	0	0	0	0	550.25	260.375	130.125	57.375	22.375	2.625	0.132986	0.321488	0.95988	1.83988	2.7134	1.97079	1.24466	0.572726	0.299199	0.138823	0.0652914	0.00887456	0.0629985	0.0975535	0.129402	0.167545	0.341671
oxprenolol	710.875	503.599	1.41159	1.49489	1036.12	476	227.875	102.625	58.75	33.625	16.375	6.125	289.625	118.75	35.75	13.625	6.875	4.125	2.125	0.875	198	76	35	15	3.125	0.375	251.75	106.875	58	30	11.625	0.5	0.0409248	0.23416	0.486848	0.662875	2.05744	0.945196	0.452493	0.203783	0.11666	0.0667694	0.0325159	0.0121625	0.0341978	0.110063	0.208634	0.263259	0.57511
oxybenzone	538	381.736	1.40935	1.30358	956.875	558.125	278.5	100	48.75	21.875	7	0.75	189	112	51.375	33.25	21.625	12.625	8.125	4.125	83.875	18.75	5	0.875	0	0	337.625	122.875	56.625	21.875	6.25	0	0.0779138	0.284431	0.802215	1.59167	2.50664	1.46207	0.729562	0.261961	0.127706	0.057304	0.0183373	0.00196471	0.0789453	0.069099	0.0804365	0.144807	0.495106
oxybuprocaine	811.125	576.748	1.40638	1.6057	1195.5	625.625	331.875	121.125	53.375	24.5	8.125	0.375	264.625	97.25	37.75	20.25	10.875	5.5	2.875	1	140.125	39.625	17.25	6.625	1.75	0.25	360.875	130.75	54.625	22.875	8.625	0.5	0.0143036	0.0417024	0.242445	0.602524	2.07283	1.08475	0.575424	0.210014	0.0925447	0.0424795	0.0140876	0.000650197	0.0057539	0.067479	0.127291	0.168897	0.458822
oxybutynin	892	610.495	1.46111	1.59013	1266.25	613.25	351.75	150.375	74.625	39	16.875	3.875	335.375	131	32	11.375	5.625	1.75	0.875	0.25	111.625	33.25	11.5	2.625	0	0	415.25	194.625	99.125	48.375	21	3.375	0.0295786	0.119917	0.280662	0.487622	2.07414	1.00451	0.576172	0.246317	0.122237	0.0638826	0.0276415	0.00634731	0.0156523	0.0505412	0.117633	0.391878	0.549349
oxymetazoline	662.125	456.37	1.45085	1.38455	916.625	399	152.25	43.375	17.75	6.125	1.25	0	232.875	73.875	33.75	19.625	13	7	4.75	2.5	174.625	41.5	15.25	5.625	1.5	0.5	146.5	25.25	10.625	5.125	0.5	0	0.0274213	0.14758	0.392794	0.965573	2.00851	0.874291	0.333611	0.0950436	0.0388939	0.0134211	0.00273901	0	0.0180951	0.0882948	0.144383	0.163505	0.510277
ozagrel	550.625	390.375	1.4105	1.31717	1148	785.375	419.625	193.625	103.5	56.375	22.625	5.125	172.875	98.125	43.125	23.5	15.5	9.875	5.5	2.875	0	0	0	0	0	0	494.125	223.625	121.25	60.375	23.75	2.875	0.167777	0.476525	1.05083	1.89798	2.94076	2.01185	1.07493	0.495998	0.26513	0.144413	0.0579571	0.0131284	0.0861267	0.146482	0.204966	0.201876	0.442844
palmatine	799.75	541.834	1.476	1.48293	1210.88	621.875	263	55.75	17.625	2.75	0	0	248.375	137.5	86	61.375	39.125	25.125	16.5	9.25	0	0	0	0	0	0	375.25	92.75	25.5	3.5	0	0	0.017496	0.0658397	0.526347	0	2.23477	1.14772	0.485388	0.102891	0.0325284	0.00507535	0	0	0.0092858	0.0201342	0.022121	0.0316087	0.458397
pancuronium_bromide	1277.38	759.517	1.68183	1.54085	1579	796	326.375	150.625	87.375	45.5	17.875	1	363.75	121.375	28	11.75	3.375	1.25	0.25	0	0	0	0	0	0	0	478.375	186.625	100.25	54.25	19.75	1.25	0.0241043	0.124391	0.225934	0.322427	2.07895	1.04804	0.429714	0.198317	0.11504	0.0599065	0.0235347	0.00131663	0.00521687	0.00863686	0.0324109	0.178593	0.478923
paracetamol	372.375	279.524	1.33218	1.18011	779.125	526.375	272.25	110.375	53.375	24.25	6.5	0.125	101	55.25	31.375	20.125	13	8.5	3.875	1.625	116.75	39.625	13.625	2.875	0	0	265.75	110.875	56.625	24.875	6.75	0	0.107519	0.290244	0.749689	1.85594	2.78733	1.88311	0.973978	0.394868	0.19095	0.0867547	0.0232538	0.000447189	0.0412119	0.0629834	0.0670579	0.238081	0.361329
parbendazole	603.875	427.743	1.41177	1.37753	1038.62	613.875	325.875	131.75	62.5	31	13.25	3	218.625	104.25	56.375	33.125	23.125	16.375	10.75	6.875	71.5	19.5	7.375	1.75	0	0	391.75	156.875	69.75	34.25	12.5	0.5	0.132569	0.4173	0.750796	1.04157	2.42815	1.43515	0.761848	0.308012	0.146116	0.0724735	0.0309766	0.00701356	0.0731665	0.0585543	0.0426827	0.0820636	0.511113
pargyline	475.875	348.305	1.36626	1.28446	733.5	250	72.25	25.125	13.125	6.875	3.25	1.375	284.125	126.75	46.875	20	9.25	4	2.25	1.125	0	0	0	0	0	0	96.875	37.875	18.875	10	5	2.125	0.0349218	0.423036	0.864679	1.19515	2.10591	0.717761	0.207433	0.072135	0.0376824	0.0197384	0.00933089	0.00394768	0.0162982	0.101711	0.129854	0.172692	0.815735
paromomycin	1079.12	716.173	1.50679	1.67005	2180.38	2023.5	1451.5	815.875	483.5	280.875	132.875	49.5	1.75	0	0	0	0	0	0	0	1475.62	721.75	393.125	200.625	82.875	24.75	1542.12	839.5	466.75	223	50	1.625	0.0207331	0.0329079	0.0717474	0.125552	3.04448	2.82543	2.02674	1.13921	0.675116	0.392189	0.185535	0.0691173	0.0562646	0	0	0	0.00244354
paroxetine	750.125	495.048	1.51526	1.38074	1202	813.625	447.875	191.75	91.625	30.375	5.125	0.625	136.5	58.25	16.25	6.875	2.75	1	0.75	0.375	133.5	39.625	17.625	6.875	2.75	0.25	502.875	211	96.125	27.5	3.125	0	0.0749424	0.211396	0.432066	0.874793	2.42805	1.64353	0.904709	0.387336	0.185083	0.0613576	0.0103525	0.0012625	0.0771131	0.168595	0.32315	0.457465	0.275731
pempidine	456	309.375	1.47394	1.12211	555.5	137.25	32.125	10.5	4.625	2	0.75	0	217.125	52.25	13.375	2.75	0.375	0	0	0	41.75	14.875	6.375	2.75	1.5	1	0	0	0	0	0	0	0.0234131	0.53683	1.03689	1.30165	1.79556	0.443637	0.103838	0.0339394	0.0149495	0.00646465	0.00242424	0	0.0207935	0.0917867	0.258811	0	0.701819
pentetic_acid	812.625	591.385	1.3741	1.66414	1833.38	1678.25	1247.88	726.125	447.75	264.5	130.875	38	2.125	1.125	0.25	0	0	0	0	0	53.75	18.875	10	4.75	3.25	1.5	1303.12	774.375	463.5	256.625	111.25	17.125	0.0291965	0.0420814	0.114561	0.22293	3.10014	2.83783	2.11009	1.22784	0.757121	0.447255	0.221303	0.0642559	0.0605628	0.10175	0	0	0.00359326
pentetrazol	341.5	256.854	1.32955	1.13347	682	438.625	274.875	131.875	72.5	33.5	10.75	0	126.75	55.625	21.875	12.75	10	8.375	6.625	5.875	0	0	0	0	0	0	323.75	156.625	84.375	41.375	12.5	0	0.295254	0.733007	1.36416	1.76685	2.65521	1.70768	1.07016	0.513425	0.282262	0.130424	0.0418526	0	0.0686686	0.115867	0.262652	0.284944	0.493472
pentolonium	693.25	467.717	1.4822	1.37201	862	228.25	5	0	0	0	0	0	225.375	59.875	10.375	4.625	1.375	0.25	0.125	0	0	0	0	0	0	0	0	0	0	0	0	0	0.00480313	0.0480232	0	0	1.843	0.488009	0.0106902	0	0	0	0	0	0.0183611	0.0390406	0.142743	0.20806	0.481862
pentoxifylline	634.375	444.689	1.42656	1.38999	1174.25	818.75	499.375	222	114	59.75	23.375	2.25	172.625	81.75	53.125	37.5	25.75	19.125	14.25	10.875	0	0	0	0	0	0	601.625	273	140	69.25	22.5	1.5	0.066062	0.153392	0.359523	0.477457	2.64061	1.84118	1.12298	0.499226	0.256359	0.134364	0.0525649	0.00505972	0.0461484	0.128611	0.208408	0.270632	0.388193
pentoxyverine	857.375	578.992	1.48081	1.52796	1159.12	574.5	294	116.375	57.375	30	11.125	2.25	303.375	121.75	27.75	12.5	6.125	3.25	2.75	1.625	59.75	13.125	5.75	2.375	0.875	0.25	353.5	137.875	67.375	31.875	9.375	0.5	0.0367187	0.164595	0.426502	0.648692	2.00197	0.992242	0.507779	0.200996	0.0990946	0.0518142	0.0192144	0.00388606	0.0261716	0.106653	0.23773	0.302079	0.523971
pepstatin	1559.88	1008.61	1.54657	1.93093	2069.62	1323.62	906.5	489.125	289.625	166.875	80.5	22.875	306.25	64.625	18.75	1.625	0.375	0	0	0	258.375	100.875	43.875	17.125	1.25	0	952.125	517.875	297.75	162.125	69.25	7.875	0.0434584	0.104086	0.186184	0.188559	2.05197	1.31233	0.898766	0.484952	0.287154	0.165451	0.0798132	0.0226798	0.0192841	0.0432079	0.211817	0	0.303637
perhexiline	751.5	487.38	1.54192	1.34632	902.875	288.875	83.125	26.375	11.25	5	1	0	321.875	133.125	34.5	9.625	3.625	1.5	0.25	0.125	102.125	32.625	14.25	7.375	2.5	0.25	0	0	0	0	0	0	0.0163149	0.253363	0.58784	0.788563	1.85251	0.59271	0.170555	0.0541158	0.0230826	0.0102589	0.00205179	0	0.015487	0.0516251	0.0895119	0.158314	0.660418
perphenazine	888.5	596.151	1.4904	1.54046	1469	867	422.625	135	68.625	32.875	10.25	1.625	353.75	177.25	79.125	48.375	30.25	22.25	15.5	11.625	271.5	77	32.875	8.5	1.375	0.125	527.25	184	83.125	40.125	10.25	2.75	0.0845766	0.306187	1.06771	1.11232	2.46414	1.45433	0.708923	0.226453	0.115114	0.0551455	0.0171936	0.00272582	0.0582329	0.139964	0.194914	0.240983	0.59339
phenacetin	470.125	342.451	1.37282	1.26753	810.25	482.25	239.125	93.25	44.625	19.625	5.375	0.625	151.5	67.625	35.5	23.125	14.5	8.875	4.375	1.5	36.375	11.5	4.5	1.75	0	0	269	102.5	50.375	21.375	6.25	0	0.129354	0.434952	1.12603	2.14806	2.36603	1.40823	0.698275	0.272302	0.130311	0.0573074	0.0156957	0.00182508	0.0434642	0.0512286	0.0660787	0.169946	0.442399
phenanthridinone	461	321.405	1.43433	1.17531	817.25	461.125	207.125	80.5	45	24.25	9.5	1.25	238.125	137.125	57	36.75	27.125	15.5	8.625	4.625	40.5	12.125	4.125	1.25	0	0	238.625	89.75	48.5	25.625	8.5	0	0.165133	0.654739	1.48012	2.01484	2.54274	1.43471	0.644435	0.250462	0.14001	0.0754499	0.0295577	0.00388917	0.0488666	0.0327971	0.0136009	0.0261401	0.740887
phenazone	477.75	337.012	1.41761	1.2177	797.5	383.125	171.125	67.375	36.25	18.5	7.5	0.75	222.25	99.625	40.125	22.875	16.75	11.5	6	2.125	0	0	0	0	0	0	251.5	95.375	47.5	23.875	7.875	0	0.116898	0.564981	1.28717	1.77139	2.36639	1.13683	0.507772	0.199919	0.107563	0.0548943	0.0222544	0.00222544	0.0420497	0.0572882	0.0472679	0.148178	0.659473
phenelzine	384.25	281.977	1.3627	1.15873	764.625	479	255.5	115.625	52.625	16.125	0.625	0	158.625	84.625	26.875	14.25	9	5.25	3.5	1.875	294.5	125.25	58.625	23.625	2.75	0	275.375	115.5	56	15.125	0	0	0.265257	0.777345	1.39278	1.66158	2.71165	1.69872	0.906101	0.410051	0.186628	0.0571854	0.00221649	0	0.122571	0.170979	0.236922	0.319914	0.562545
pheneticillin	774.875	530.847	1.4597	1.48421	1239.75	769.625	485.5	248.625	147.625	82.5	41.5	9.125	198.5	85.125	26.625	12.625	8.875	5.375	3.75	1.75	42.25	13.5	5.375	1.5	0.25	0	514.125	263.375	155.375	86.25	37.75	4.625	0.124719	0.363954	0.822581	1.15918	2.33542	1.44981	0.914576	0.468355	0.278093	0.155412	0.078177	0.0171895	0.0905809	0.198304	0.298354	0.386975	0.373931
phenformin	522.125	377.335	1.38372	1.32005	1013.25	580.25	256.625	90	40	16.625	5.875	0.625	226.125	127.875	61.875	37.5	23.75	11.125	4.875	2.375	290.875	95.75	42.5	17.875	6.125	0.75	197.875	33.125	13.625	1.875	0	0	0.134342	0.505505	1.04036	1.31217	2.68528	1.53776	0.680098	0.238515	0.106007	0.044059	0.0155697	0.00165635	0.0722243	0.0303229	0.0277327	0.210257	0.599268
phenindione	528.75	361.041	1.46452	1.21999	916.75	467.625	212.125	74.875	39.125	22.125	10	2	218.5	114.75	37.5	19.75	14	9.5	4.625	1.25	0	0	0	0	0	0	252.875	88.125	47.5	24.25	9.625	1.375	0.0371906	0.15743	0.37261	0.464375	2.53919	1.29521	0.587538	0.207387	0.108367	0.0612812	0.0276977	0.00553954	0.0277363	0.0390142	0.0536794	0.153071	0.605195
pheniramine	650.875	449.212	1.44893	1.37548	902.25	374.5	151	50.875	24.75	10.875	4.125	0.25	305.125	140.375	44.5	24.25	15	10.375	7.25	5.875	88.375	17.5	6.75	2.75	0.375	0	167.5	51.125	25.75	12.875	5.25	1.375	0.0417182	0.282118	0.71369	1.17006	2.00852	0.833683	0.336144	0.113254	0.0550965	0.0242091	0.00918275	0.000556531	0.0334445	0.0896673	0.157097	0.230606	0.679246
phensuximide	461.875	340.394	1.35688	1.27856	832.875	515.75	287.75	141.125	78.875	42.625	18.125	1.75	164.75	81.5	28.75	16.5	10.875	6.625	4.5	2.25	0	0	0	0	0	0	349.125	167.625	94.875	47.625	16.375	1.375	0.130999	0.393981	0.687705	0.817532	2.4468	1.51516	0.845344	0.414593	0.231717	0.125223	0.0532471	0.0051411	0.0695891	0.0968904	0.154239	0.173804	0.483998
phenyl_biguanide	431.75	324.728	1.32957	1.27445	896.75	564.125	311.375	121.5	53.125	18.75	6	0.75	141.875	75.625	25	13.625	9.125	5.75	4.625	2.375	347.625	130.5	54.375	21.375	8	1.875	186.75	44.125	17.875	3.75	0	0	0.141546	0.39566	0.870106	1.5894	2.76154	1.73722	0.958879	0.374159	0.163598	0.0577406	0.018477	0.00230962	0.12653	0.203086	0.319173	0.41035	0.436904
phenylpropanolamine	397.125	301.147	1.31871	1.23741	737.125	491	314.25	140.875	72.875	33.625	10	0.25	108.375	46.5	6.875	1.5	0.75	0.125	0	0	330.875	138.25	65.125	29.625	9.125	1.25	209.375	90.625	46.875	21.875	5.75	0	0.098118	0.247084	0.451226	0.542215	2.44773	1.63043	1.04351	0.467795	0.241992	0.111656	0.0332064	0.00083016	0.11231	0.256435	0.430447	0	0.359874
phthalylsulfathiazole	775.5	535.532	1.44809	1.50269	1486.75	1065.25	709.75	339.5	178.625	78.75	36.875	8.125	158	77.25	27.375	12.75	7.25	3.625	1	0.375	35.125	9.125	3.625	1.5	0.125	0	727.75	362.625	191.375	84.625	36.625	5.5	0.0676516	0.149091	0.356866	0.961211	2.77621	1.98914	1.32532	0.633949	0.333547	0.14705	0.0688567	0.0151718	0.0556192	0.0752677	0.108135	0.183218	0.295034
physostigmine	658.75	458.006	1.4383	1.39914	991.375	520.375	271	108.75	47.5	21.75	8.375	1.25	218.625	61.875	23.125	10.875	5.125	2.875	1.75	1.125	121.25	32.875	14.25	6.375	1.875	0.875	289.125	107.75	43.75	20.625	8.625	1.25	0.0667271	0.252823	0.630307	1.09256	2.16454	1.13617	0.591695	0.237442	0.10371	0.0474884	0.0182858	0.00272922	0.0284605	0.0671332	0.105704	0.118969	0.477341
picotamide	856	586.718	1.45896	1.56115	1492	951.875	542	227.25	120.75	64.875	28.25	5.875	290	169.375	94.75	61.75	35.125	21	13.25	6	81.75	11.75	2	0.375	0.125	0	645.625	268.25	139.375	66.25	21.625	2	0.0102299	0.0308427	0.141551	0.356409	2.54296	1.62237	0.923782	0.387324	0.205806	0.110573	0.0481492	0.0100133	0.016717	0.0138091	0.0180504	0.0446431	0.494275
picrotoxinin	568.625	385.607	1.47462	1.25218	1051.62	801.875	524.875	260.375	139.125	68.375	24.875	2	100.375	21.125	9	3.125	1.75	1.125	0.625	0.375	110.25	40	17.25	5.375	0.5	0	602.375	303.375	156.75	75.75	20	0.125	0.146747	0.289641	0.600883	0.98309	2.72719	2.07951	1.36117	0.675234	0.360795	0.177318	0.0645087	0.00518663	0.0786198	0.185367	0.312562	0.405633	0.260304
pilocarpine	508.875	363.91	1.39836	1.28278	888.625	565	297.625	127.5	59.875	29.25	9.625	0	162.125	64.75	35	20.625	11.875	7.625	5.375	3.375	0	0	0	0	0	0	373.625	153.25	72.5	32.375	8.5	0	0.134847	0.391057	0.759458	1.08325	2.44188	1.55258	0.817854	0.350362	0.164533	0.0803771	0.0264489	0	0.0654365	0.163547	0.26766	0.358616	0.445509
pimozide	1036.88	681.125	1.5223	1.61208	1722.62	1032.38	482.375	190.75	90.5	28.5	14.625	3.875	371	203.25	86.75	53.25	35	25	18.25	12.875	170.5	34.5	13.5	6.125	1.5	0.125	605.5	211.375	88.875	24.125	9.875	1.125	0.0356956	0.130484	0.297527	1.06022	2.52909	1.51569	0.708204	0.280052	0.132868	0.0418426	0.0214718	0.00568912	0.0316769	0.0559289	0.0915217	0.112467	0.544687
pinacidil	625	434.562	1.43823	1.36292	1084.5	631.5	365.375	141.875	63.25	23.75	4.625	0	231.5	89.5	50.75	32	20.625	14.75	10.5	8.25	71.75	12.125	3.125	0.75	0	0	410.625	173.125	78.125	31.5	6.5	0	0.109269	0.310382	0.675069	1.29942	2.49562	1.45319	0.840789	0.326478	0.145549	0.0546527	0.0106429	0	0.0170105	0.0536002	0.0902981	0.0793838	0.53272
pindolol	627.75	450.477	1.39352	1.43218	999.75	531.5	256.875	108.375	56.5	27.5	10.375	1.25	241.75	109.875	42	24.75	15.875	11.25	7	4	235.625	86.75	38.375	13.875	3.125	0.125	266.375	103	55.5	27.875	11.375	0.125	0.0497071	0.209634	0.522288	0.859397	2.21931	1.17986	0.570228	0.240578	0.125422	0.0610463	0.0230311	0.00277483	0.042003	0.179631	0.303701	0.357413	0.536653
pioglitazone	808.875	563.454	1.43557	1.55482	1369.88	881.625	520	239.625	129.5	68.125	23.875	2	246.625	125	56.5	33.25	21.125	12.875	7.75	4.875	0	0	0	0	0	0	591.125	277.375	145.375	68.125	22.375	0.875	0.136335	0.395172	0.946643	1.30778	2.43121	1.56468	0.92288	0.425279	0.229833	0.120906	0.0423726	0.00354954	0.0725716	0.111268	0.16138	0.266507	0.437702
pipemidic_acid	641.75	447.367	1.4345	1.38645	1208.38	858	591.75	259.875	134.25	68.75	30.125	4.125	107.5	45.875	31.125	25.625	19.125	13.75	8	4.625	151.875	41.625	18.125	8.625	3.125	0.125	568	283.125	147.75	72.875	28	3.375	0.116887	0.258482	0.802171	1.4565	2.70108	1.91789	1.32274	0.580899	0.300089	0.153677	0.0673385	0.00922062	0.0226205	0.0339241	0.0521864	0.0923683	0.240295
pipenzolate_bromide	835.875	560.496	1.49131	1.49277	1143	509.25	257.25	112.25	59.125	31.25	13	3.5	279.125	109.5	18.25	5.75	2.5	1.5	0.875	0.625	144.75	39.875	15.875	4.5	0.375	0	318.375	151.625	77.25	40	17.375	2.5	0.0306752	0.135065	0.255816	0.346432	2.03926	0.90857	0.458968	0.200269	0.105487	0.0557541	0.0231937	0.00624446	0.0314362	0.150488	0.336341	0.456225	0.497996
piperacillin	1033.88	687.415	1.504	1.63921	1664.38	1137	740.75	385	234.375	143.5	77.125	21.375	250.125	104.75	37.375	22.25	16.25	9.625	6.375	4.375	72.125	12.625	2.875	0.5	0	0	829.25	442.25	260.875	150	64	12.875	0.0933349	0.216064	0.454742	0.633027	2.42121	1.65402	1.07759	0.560069	0.340951	0.208753	0.112196	0.0310947	0.0357827	0.0917332	0.140381	0.164415	0.363863
piperidolate	817.25	569.2	1.43579	1.56249	1086.88	458.75	203.75	81.625	41.375	20	10.25	2.875	347.125	156.125	35.25	16.5	8.625	5.5	4.5	3.625	78.75	15.625	7.25	3.25	1	0.25	248.75	99.125	44.375	21.25	8.875	1.25	0.0231881	0.157064	0.486758	0.81452	1.90948	0.805955	0.357958	0.143403	0.0726897	0.035137	0.0180077	0.00505095	0.02554	0.121885	0.283807	0.394102	0.609847
piperine	691.125	484.442	1.42664	1.45071	1212.62	702.125	313	119.375	53.375	17.125	5.625	0.625	263.5	146.125	74	40.125	24.75	14	7.25	3.375	0	0	0	0	0	0	409.5	145.625	63.25	22.625	7.25	0	0.0658015	0.247662	0.515449	1.45385	2.50314	1.44935	0.646104	0.246417	0.110178	0.0353499	0.0116113	0.00129014	0.0419542	0.0202229	0.0624601	0.107816	0.543925
piracetam	348.375	267.17	1.30394	1.17872	775.625	567.75	344.25	169.75	96.75	52.125	20.5	2.75	78	37.125	11.75	5.75	2.5	1.375	0.625	0.5	84.25	29.25	12.375	5.125	1.125	0	337.625	176.5	99.875	52.125	18.25	0.875	0.179651	0.391553	0.751196	1.10542	2.90311	2.12505	1.2885	0.635363	0.362129	0.1951	0.0767301	0.0102931	0.0826875	0.127082	0.375468	0.592089	0.291949
pirenperone	871.75	589.671	1.47837	1.54453	1519.38	978.125	535.75	220.75	112.125	48.5	19	2.5	275.75	148.125	68.75	43.125	32.375	24.25	18.5	11	121.875	18.125	7.75	3.25	1.375	0.375	682.25	274.75	130.125	51.875	20.875	2.125	0.0454101	0.124303	0.256121	0.507609	2.57665	1.65876	0.908558	0.374362	0.190149	0.0822493	0.0322214	0.00423965	0.0453068	0.0793291	0.133274	0.188696	0.467634
pirenzepine	745.75	512.649	1.4547	1.46356	1248.62	777.125	469.5	201.875	108.375	56.75	25.875	6	235.75	116.875	54.625	34.25	24.875	18.625	14.375	9.5	64.75	11.5	4	1.125	0	0	545.25	250.125	134.875	69.25	27	4.5	0.0631498	0.149346	0.306501	0.308583	2.43563	1.5159	0.915831	0.393788	0.211402	0.1107	0.0504731	0.0117039	0.0220421	0.105432	0.160816	0.186658	0.459866
piretanide	728.375	490.463	1.48508	1.40226	1320.88	896.75	573.25	272.625	136.125	57.75	27.875	7.25	187.75	88.375	29	15.125	10.375	5.625	3.375	2.625	87.5	21	8.125	2.875	1	0	588.375	277.25	131.375	53.375	19.875	2	0.134833	0.313403	0.728796	1.48783	2.69312	1.82837	1.16879	0.555852	0.277544	0.117746	0.056834	0.0147819	0.0724915	0.120528	0.154515	0.244797	0.382801
piribedil	670.25	473.724	1.41485	1.44652	1197.5	748.625	406.125	151.625	59.75	20.5	6.125	1.125	200.25	108.625	50.5	31	21.375	15	10.375	7.25	0	0	0	0	0	0	492.5	198.625	83.375	28	10.25	1.5	0.0304515	0.0719562	0.124379	0.7305	2.52784	1.5803	0.857302	0.32007	0.126128	0.0432741	0.0129295	0.0023748	0.0443658	0.0540961	0.087841	0.14565	0.422714
pirinixic_acid	701.5	494.554	1.41845	1.47424	1271.5	768.625	470.375	227.125	135	78.75	40.5	15	276.375	126.875	73.875	47.875	31.375	23.375	16.25	10.625	42.125	7.625	2.5	0.625	0	0	518.5	253	143.125	78.125	34	6.375	0.177685	0.522303	1.04945	1.35241	2.571	1.55418	0.951109	0.459252	0.272973	0.159234	0.081892	0.0303304	0.0885144	0.140705	0.153949	0.163751	0.558837
piromidic_acid	623	447.962	1.39074	1.43103	1114.12	714.875	496.875	227	122.375	62.875	28	4.5	172	84.75	39.125	25.625	19.25	14.75	12.5	10.125	0	0	0	0	0	0	547.25	269.25	142.125	71	27.5	3.25	0.173102	0.403566	1.01063	1.6478	2.4871	1.59584	1.10919	0.506739	0.273182	0.140358	0.0625053	0.0100455	0.0718164	0.0771089	0.0962165	0.128572	0.383961
piroxicam	669.25	458.552	1.45948	1.37965	1238.5	808.25	489.125	227.375	106.375	39	17.5	5.75	191.625	95.875	33.75	20.375	12.375	7.625	4.625	2.125	37.25	6.5	1.875	0.25	0	0	539.625	259.5	120.125	42.5	14.625	1.75	0.0481819	0.122053	0.175841	0.599389	2.70089	1.76261	1.06667	0.495854	0.23198	0.0850503	0.0381636	0.0125395	0.0374469	0.0899316	0.135431	0.229138	0.417891
pivampicillin	976.625	653.099	1.49537	1.607	1476	956.5	606	289	160.375	89.125	38.625	9.75	204.5	67.625	11.625	2.125	0.625	0.25	0	0	168.375	72.25	35.5	15.875	3.75	0	701.125	346.75	183.625	94.875	36.5	4.125	0.0334695	0.0767043	0.187232	0.358919	2.25999	1.46456	0.927883	0.442505	0.24556	0.136465	0.0591411	0.0149288	0.0215254	0.0444902	0.173414	0	0.313122
pivmecillinam	975.375	664.515	1.4678	1.65143	1417.38	826.875	477.125	223	123.5	72.125	36	12.75	245.5	76.75	20.875	5.625	1.75	1.125	0.25	0.125	92.625	19.625	9.25	4.75	2	0.75	582.125	259.5	129.625	68.375	26.375	4.25	0.0610353	0.191591	0.469762	0.651113	2.13295	1.24433	0.718005	0.335583	0.18585	0.108538	0.0541748	0.0191869	0.0340105	0.123707	0.189205	0.370161	0.369442
practolol	672.5	489.757	1.37313	1.51549	1133.12	712.625	402.5	177	95.625	46	17.5	2	190.875	75.5	31.75	20.5	14.125	9.875	4.625	1.625	246.625	94.5	43.5	16.25	3.625	0.75	437.125	190.375	100.125	49.125	16.25	0.125	0.0957325	0.261676	0.523222	0.734026	2.31365	1.45506	0.821836	0.361404	0.19525	0.0939241	0.035732	0.00408366	0.0318058	0.129211	0.234621	0.236883	0.389734
pralidoxime	355.375	269.771	1.31732	1.17241	744.25	456.625	259.25	117.5	57	24	5.875	0	147.125	68	27.375	17	9.625	5.875	3.875	2	186.75	65.25	27	7.375	0	0	321.25	157.875	75.25	32.375	5.5	0	0.250586	0.707964	1.45803	1.94793	2.75882	1.69264	0.960999	0.435554	0.21129	0.0889643	0.0217777	0	0.119648	0.202172	0.234794	0.333304	0.54537
pramocaine	766.125	545.765	1.40376	1.56489	1166.88	632	278.375	100.375	41.5	14.375	0.625	0	256.5	113.625	39.125	20.75	11.125	5.75	3.25	1.125	60	16	7.25	3.125	1.125	0	360.375	117.5	48.5	13.625	0.25	0	0.0827062	0.340333	0.894517	1.41086	2.13805	1.15801	0.510064	0.183916	0.07604	0.0263392	0.00114518	0	0.0495504	0.0878382	0.0988681	0.143392	0.469982
prasterone	661.875	431.682	1.53325	1.27422	1044.75	649.125	325.25	151	85.25	43.125	13.875	0.125	203.875	84.5	30.5	15.125	6.25	3.125	1.75	0.5	126.125	48.875	21.625	4.75	0	0	406	181.875	100.25	48.375	13.875	0.25	0.0498835	0.145003	0.235208	0.471578	2.42019	1.50371	0.753449	0.349795	0.197484	0.0999	0.0321417	0.000289565	0.0177698	0.0255505	0.0586466	0.136122	0.472281
praziquantel	727.75	491.57	1.48046	1.40822	1139.12	613.375	313.875	136.5	74.75	39	15.25	1.5	282	137.25	51.375	29.125	17.875	12.5	9.25	7	0	0	0	0	0	0	380.75	166.625	89.25	44.25	15.375	0.375	0.0297886	0.115311	0.242867	0.303653	2.31732	1.24779	0.638515	0.277682	0.152064	0.0793376	0.031023	0.00305145	0.0208306	0.0744676	0.11884	0.145929	0.573672
prazosin	815.5	571.477	1.427	1.57525	1416.25	861.625	511	195.75	91.375	38.75	13.125	1.625	199.625	103.125	63.5	49.125	36.875	26.125	17.5	11.25	124.125	28.5	12.625	5	1.375	0	570.75	229.625	103.5	40.5	13.25	1.375	0.0248663	0.0708683	0.292144	0.749405	2.47823	1.50772	0.894174	0.342533	0.159893	0.0678067	0.0229668	0.00284351	0.0295279	0.0364975	0.0503159	0.0817344	0.349314
prednicarbate	1025.12	651.629	1.57317	1.5258	1506.75	1007.88	599.625	290.625	155.25	84.375	36	6.75	217.375	70.125	24.125	11	5	2.625	1.125	0.5	132.375	43.875	19.5	6.5	0	0	717.375	340.875	172.75	87.75	31.5	2	0.0579379	0.1425	0.308711	0.354972	2.31228	1.5467	0.920195	0.445998	0.238249	0.129483	0.0552462	0.0103587	0.0262011	0.148751	0.249578	0.367724	0.333587
prednisolone	733.625	469.953	1.56106	1.30582	1322.5	1003.38	609.375	305.5	173	90	32.875	3.5	138.375	64.125	24.75	12.5	7.25	3.875	1.75	1	309.625	117.375	47.125	11.5	0	0	723.875	370.5	201.875	98.125	29.375	0.625	0.0882846	0.193819	0.389231	0.597461	2.81411	2.13505	1.29667	0.650064	0.368122	0.191508	0.0699537	0.00744755	0.0658443	0.163407	0.235683	0.322414	0.294444
prednisone	730.75	471.195	1.55085	1.31615	1336.12	1017.12	618.25	318	181.5	95.625	36.25	4.75	143.25	62.875	25.25	13.75	7.875	4.375	2.5	1	236.25	88.25	36.625	8.625	0	0	735.5	377.125	212.5	104.5	33.125	1	0.0958509	0.211417	0.403701	0.601627	2.83561	2.15861	1.31209	0.67488	0.385191	0.202942	0.0769321	0.0100808	0.0624214	0.149005	0.197966	0.247172	0.304015
pregnenolone	733.125	462.781	1.58417	1.27691	1145	708.375	326.625	145.125	80.75	40.75	13.75	0.375	229.375	96.75	32.25	15.75	7.5	2.625	1	0.25	123.75	49.25	19.5	4	0	0	422.125	182.125	98	48.75	12.25	0	0.0362592	0.124592	0.200207	0.311564	2.47417	1.53069	0.705787	0.313593	0.174488	0.0880546	0.0297117	0.000810318	0.0108299	0.0275156	0.0845845	0.197044	0.495645
pridinol	745.25	492.649	1.51274	1.37968	1001.25	377.625	133.5	47.25	20.625	9.75	4	1.5	348.75	172.125	46.875	20	11.875	7.875	5.5	3.25	128.125	34.25	14	7	3.5	1.875	183.375	68	30.375	13.875	4.5	1.125	0.0251781	0.238856	0.532303	0.759197	2.03238	0.766519	0.270984	0.0959101	0.0418655	0.019791	0.00811937	0.00304476	0.0212889	0.084342	0.199366	0.287916	0.707908
prilocaine	602.875	433.613	1.39035	1.40832	882.375	404.875	212.375	91.75	47.125	23.625	11.125	2.75	239.25	90.25	33.125	15.75	10.375	6.625	4.5	3.25	152.375	48.625	21.375	9	3.25	0.25	206.875	78.75	42.5	21.75	9	1.125	0.0675137	0.278505	0.706483	1.14869	2.03493	0.933723	0.48978	0.211594	0.10868	0.054484	0.0256565	0.00634205	0.0381628	0.158844	0.255222	0.298414	0.551759
primidone	498.625	353.419	1.41086	1.25295	870.375	540.75	307	149.125	84.75	47	22.25	4.5	155	67.375	17.875	8.5	5	2.875	1.375	0.375	80.375	26.125	8.5	2	0	0	320.375	159.625	93	50.875	19.5	2	0.0747169	0.195481	0.308505	0.359603	2.46273	1.53006	0.868658	0.42195	0.239801	0.132987	0.0629565	0.0127328	0.0319716	0.081181	0.235299	0.322651	0.438573
probenecid	652.5	441.271	1.47868	1.33583	1190.25	813.75	498.875	219.5	106.75	41.5	18.75	4.5	158.125	53.125	19.875	10.875	5.75	3.875	3.125	2	0	0	0	0	0	0	562	254.125	115	46.125	18.125	2.375	0.145845	0.341585	0.874754	1.9925	2.69732	1.84411	1.13054	0.497427	0.241915	0.0940466	0.0424909	0.0101978	0.0648441	0.0679755	0.0872865	0.109235	0.35834
probucol	1196.62	734.515	1.62914	1.56429	1403.38	628.375	266.25	49.75	14.5	7.25	1.75	0	377.5	110.875	57.75	30.125	18.75	14.25	10.5	6.75	110	11.75	1.5	0	0	0	324.25	86.125	19.75	7.625	1.75	0	0.0058772	0.0281598	0.44671	0.566162	1.91061	0.855496	0.362484	0.0677318	0.0197409	0.00987046	0.00238252	0	0.00262737	0.0221367	0.0453736	0.0407526	0.513944
procainamide	620	444.511	1.39479	1.42137	1026.25	575.375	291.125	109.375	51	23.625	7.375	0.625	211.875	91.125	44.125	27.375	17.375	11	6.875	3.375	189.375	53.875	20.75	8.125	2	0	233.125	81.375	43.875	21.125	7.25	0.5	0.0796397	0.245635	0.592122	1.13592	2.30872	1.2944	0.654933	0.246057	0.114733	0.0531483	0.0165913	0.00140604	0.0234139	0.118078	0.179276	0.217556	0.476647
procaine	615.5	447.1	1.37665	1.44428	1013.75	584.375	304.25	116.5	49.625	22.875	7.5	0.5	191.625	75.625	29.75	17.125	10.25	4.625	2.75	1.5	137	43	18	7	2.375	0	281.5	105.375	45.375	19	7	0.375	0.0789865	0.232424	0.630956	1.04221	2.26739	1.30703	0.680497	0.260568	0.110993	0.0511631	0.0167748	0.00111832	0.0213005	0.13986	0.262068	0.325182	0.428596
procyclidine	739.75	497.466	1.48704	1.41037	973.625	401.5	193.5	73.5	34.25	14.75	5.125	0.75	297.75	129.25	29	11.75	5.75	3	2.25	1.375	183.75	57	22.375	7.25	1.125	0	213.25	79.875	38.75	18.375	5.5	0.375	0.0304981	0.172096	0.403356	0.59178	1.95717	0.80709	0.388971	0.147749	0.0688489	0.0296503	0.0103022	0.00150764	0.0179285	0.086373	0.181112	0.246042	0.598533
proglumide	794.625	536.495	1.48114	1.47048	1216	740.75	456.25	240.25	139.375	78.375	40	10.75	237.125	96.75	35.5	18.625	12	7.75	5.25	3	32.75	6.625	2.5	0.625	0	0	486	259.5	149.25	78.875	34.375	4.875	0.154566	0.431802	0.843766	1.17069	2.26656	1.38072	0.850428	0.447814	0.259788	0.146087	0.0745581	0.0200375	0.0567566	0.0849904	0.0957394	0.169386	0.441989
promethazine	677.875	450.495	1.50473	1.32635	949.875	393.125	142.25	17.375	4.75	1.375	0.125	0	312.25	146	55.75	33	24.375	16	11	7.625	81	13.375	5.625	1.875	0.5	0.125	181.125	27.5	0	0	0	0	0.0253387	0.13562	0.868347	1.10701	2.10852	0.872652	0.315764	0.0385687	0.010544	0.0030522	0.000277473	0	0.0183878	0.0795805	0.124104	0.176323	0.693127
pronetalol	603.25	420.904	1.43323	1.34602	924.625	445.125	208	93.125	51.25	27.5	12	1.75	268.375	121.75	44.5	22.875	13.125	8	5.5	4.125	206.5	79.5	38.75	17.375	3.625	0.5	243	100.375	55.125	28.75	10.625	0.375	0.0745266	0.373732	0.753534	1.03257	2.19676	1.05755	0.494175	0.22125	0.121762	0.0653356	0.0285101	0.00415772	0.0574087	0.155761	0.267987	0.364146	0.637616
propantheline_bromide	870.25	562.158	1.54805	1.44018	1199.25	561.875	270.625	106.625	48.625	19.875	7.625	0.625	320.875	118.875	34.625	17.75	10	6.5	4.125	1.25	0	0	0	0	0	0	346	139.625	60.875	25.625	8	0.25	0.0523103	0.224405	0.520443	0.975952	2.1333	0.999497	0.481404	0.189671	0.086497	0.0353548	0.0135638	0.00111179	0.0103777	0.101198	0.224371	0.295176	0.570791
propidium_iodide	976	639.221	1.52686	1.55704	1394	683.125	244.625	56.625	22.75	8.875	2.125	0	384.375	188.25	97	64.25	48.75	35.5	26.375	17.5	366.375	88.75	35.5	14.375	4.25	0.5	0	0	0	0	0	0	0.0327063	0.142737	0.343244	0.187617	2.18078	1.06868	0.382692	0.0885843	0.0355902	0.0138841	0.00332436	0	0.0193573	0.0782936	0.104841	0.109478	0.601318
propoxycaine	766.25	540.256	1.41831	1.541	1115.88	575.375	299	105	44.375	19.5	7.125	0.875	253.875	92.875	33.625	19.125	9.125	5.5	3.125	1.375	152.125	43.75	19	7.875	2.125	0.125	274.5	93.25	37.125	16	5.875	0.5	0.0325005	0.0844572	0.242513	0.604544	2.06546	1.065	0.553442	0.194352	0.082137	0.036094	0.0131882	0.0016196	0.00426751	0.10861	0.189466	0.20875	0.469916
propylthiouracil	410.375	307.877	1.33292	1.23782	779.875	535.25	308	109.625	56.25	28.5	11.125	0.5	143.5	69.125	42.25	29	18.125	10.375	6.375	3.75	82.375	25.875	10.375	3.375	0	0	337.5	121.375	54.375	27.25	8.375	0	0.193612	0.460586	1.32076	2.15148	2.53307	1.73852	1.0004	0.356067	0.182703	0.0925694	0.0361345	0.00162402	0.0495183	0.0424525	0.0833054	0.143377	0.466095
protoveratrine_A	1553.38	942.388	1.64834	1.75123	2019.12	1397.62	901.75	469.25	275	157.125	73.625	23.625	268.875	62.75	12.5	1.625	0.375	0.125	0	0	409.125	150.125	68.5	26.625	7.125	1.625	1075.5	556	315.875	164.375	59.875	4.75	0.0432886	0.101305	0.205113	0.318355	2.14256	1.48307	0.956877	0.497937	0.291812	0.166731	0.078126	0.0250693	0.0229118	0.0759187	0.214497	0	0.285312
proxyphylline	503.125	357.552	1.40714	1.26359	1033.88	801.875	507.375	219.25	120	61	23.75	4.625	101.375	50.875	37.875	29.875	23	17.75	13.125	10.125	151.5	51.25	23.625	6.125	0	0	608.5	272.25	139.75	67.125	19.125	0.25	0.0559675	0.103368	0.303049	0.661807	2.89154	2.24268	1.41902	0.613198	0.335616	0.170605	0.0664239	0.0129352	0.0484656	0.114445	0.146713	0.16942	0.283525
pseudopelletierine	395.125	278.7	1.41774	1.10725	659.375	363.875	189.375	90.75	50.625	25.5	8.625	0.5	130.75	41.25	9.125	1.625	0.5	0	0	0	53.5	17.875	8	3.5	1.25	0.5	199.125	92.25	53.625	28	9.125	0	0.212237	0.707951	1.37124	2.09055	2.3659	1.30562	0.679495	0.325619	0.181647	0.0914963	0.0309473	0.00179405	0.0630033	0.141162	0.403239	0	0.469143
pyrantel	521	368.983	1.41199	1.27922	837.125	359.5	133	15.25	3.125	0.875	0	0	249.5	114.375	51	28.25	19.25	9.5	4.375	1.5	90.25	12.875	4.25	1.25	0.25	0	171.875	14.5	0	0	0	0	0.0470062	0.293969	0.931766	0	2.26874	0.974301	0.360451	0.0413299	0.00846923	0.00237139	0	0	0.0259563	0.0346943	0.0488907	0.109131	0.676184
[truncated: 194 more rows]
[truncated: 80 more columns]
