# Supplementary material for: Comparing structural and transcriptional drug networks reveals signatures of drug activity and toxicity in transcriptional responses
Source: NPJ Syst Biol Appl. 2017 Aug 25;3:23. doi: 10.1038/s41540-017-0022-3 (PMC5572457; doi:10.1038/s41540-017-0022-3)
Supplement: Supplementary file 14 — Random Forest PLD model [file 41540_2017_22_MOESM14_ESM.gz]

Archive with 1 entries (1 files):
- 41540_2017_22_MOESM14_ESM
